# Supplementary material for: Phenotypic and Genomic Diversification in Complex Carbohydrate-Degrading Human Gut Bacteria
Source: mSystems. 2022 Feb 15;7(1):e00947-21. doi: 10.1128/msystems.00947-21 (PMC8845570; doi:10.1128/msystems.00947-21)
Supplement: TABLE S1 [file msystems.00947-21-st001.xlsx]

## Sheet: Table S1a
Table S1a. Growth levels and rates for Bacteroidetes strains on the various carbohydrates tested
(Methods details and description of color codes and other formatting are provided in footnotes to this table)
354 Individual growth files are provided as Source Data and correspond to the Growth File deignation in column H								Polysaccharides:
								Starches and starch-like polysaccharides																								Fructans												Glycosaminoglycans
								Pullulan (Aureobasidium pullulans)						Glycogen						Amylopectin (maize)						Amylopectin (potato)						Inulin (chicory root)						Levan (Erwinia herbicola)						Heparin (porcine mucosa)
								Raw values		Normalized values				Raw values		Normalized values				Raw values		Normalized values				Raw values		Normalized values				Raw values		Normalized values				Raw values		Normalized values				Raw values		Normalized values
										Normalized by strain only		Normalized by strain, then substrate				Normalized by strain only		Normalized by strain, then substrate				Normalized by strain only		Normalized by strain, then substrate				Normalized by strain only		Normalized by strain, then substrate				Normalized by strain only		Normalized by strain, then substrate				Normalized by strain only		Normalized by strain, then substrate				Normalized by strain only		Normalized by strain, then substrate
Species1	Strain	% identity to species type strain (bp covered)	Host species	Isolation period	Public genome sequence	Growth medium	Growth file	Growth	Rate	Growth	Rate	Growth	Rate	Growth	Rate	Growth	Rate	Growth	Rate	Growth	Rate	Growth	Rate	Growth	Rate	Growth	Rate	Growth	Rate	Growth	Rate	Growth	Rate	Growth	Rate	Growth	Rate	Growth	Rate	Growth	Rate	Growth	Rate	Growth	Rate	Growth	Rate	Growth	Rate
B. caccae	ATCC 43185	100 (type strain)	Human	pre-1980	PRJNA54521	1	ECM2010_0418	0	0	0	0	0	0	0	0	0	0	0	0	0	0	0	0	0	0	0	0	0	0	0	0	0.848	0.00162405	0.832597	1	0.832597	1	0	0	0	0	0	0	0	0	0	0	0	0
B. caccae	VPI-3452A	100 (type strain)	Human	pre-1980	no	1	ECM2011_0177	0	0	0	0	0	0	0	0	0	0	0	0	0	0	0	0	0	0	0	0	0	0	0	0	0.9815	0.00133982	0.819282	0.57932	0.819282	0.57932	0	0	0	0	0	0	0	0	0	0	0	0
B. caccae	VPI-B6-11	99.8 (836/838)	Human	pre-1980	no	1	ECM2011_0179	0	0	0	0	0	0	0	0	0	0	0	0	0	0	0	0	0	0	0	0	0	0	0	0	1.023	0.00125539	0.840937	0.660838	0.840937	0.660838	0	0	0	0	0	0	0	0	0	0	0	0
B. caccae	WH110	99.6 (795/798)	Human	1995-99	no	1	ECM2011_0007	0	0	0	0	0	0	0	0	0	0	0	0	0	0	0	0	0	0	0	0	0	0	0	0	0.9255	0.00105921	0.820115	0.529603	0.820115	0.529603	0	0	0	0	0	0	0	0	0	0	0	0
B. caccae	VPI-C14-3	99.6 (830/833)	Human	pre-1980	no	1	ECM2011_0181	0	0	0	0	0	0	0	0	0	0	0	0	0	0	0	0	0	0	0	0	0	0	0	0	0.9575	0.00196866	0.805976	0.951968	0.805976	0.951968	0	0	0	0	0	0	0	0	0	0	0	0
B. caccae	VPI-C7-8	99.6 (832/835)	Human	pre-1980	no	1	ECM2011_0182	0	0	0	0	0	0	0	0	0	0	0	0	0	0	0	0	0	0	0	0	0	0	0	0	0.824	0.000972845	0.644002	0.725863	0.644002	0.725863	0	0	0	0	0	0	0	0	0	0	0	0
B. caccae	WAL8714	99.6 (832/835)	Human	unknown	no	1	ECM2011_0183	0	0	0	0	0	0	0	0	0	0	0	0	0	0	0	0	0	0	0	0	0	0	0	0	0.867	0.00116491	0.805388	0.660057	0.805388	0.660057	0	0	0	0	0	0	0	0	0	0	0	0
B. caccae	WH719	99.5 (770/774)	Human	1995-99	no	1	ECM2010_0595	0	0	0	0	0	0	0	0	0	0	0	0	0	0	0	0	0	0	0	0	0	0	0	0	0.614	0.000515038	0.63726	0.6302	0.63726	0.6302	0	0	0	0	0	0	0	0	0	0	0	0
B. caccae	VPI-T1-1	99.5 (850/854)	Human	pre-1980	no	1	ECM2010_0311	0	0	0	0	0	0	0	0	0	0	0	0	0	0	0	0	0	0	0	0	0	0	0	0	0.8245	0.00102663	0.731913	0.704763	0.731913	0.704763	0	0	0	0	0	0	0	0	0	0	0	0
B. caccae	VPI-8608	99.4 (834/839)	Human	pre-1980	no	1	ECM2011_0276	0	0	0	0	0	0	0	0	0	0	0	0	0	0	0	0	0	0	0	0	0	0	0	0	0.5615	0.000419283	0.469089	0.253952	0.469089	0.253952	0	0	0	0	0	0	0	0	0	0	0	0
B. caccae	CL03T12C61	99.4 (994/1000)	Human	2000 or later	PRJNA181623	1	ECM2011_0467	0	0	0	0	0	0	0	0	0	0	0	0	0	0	0	0	0	0	0	0	0	0	0	0	0.5715	0.000533591	0.413083	0.260144	0.413083	0.260144	0	0	0	0	0	0	0	0	0	0	0	0
B. caccae	VPI-C10-2	99.1 (778/785)	Human	pre-1980	no	1	ECM2011_0180	0	0	0	0	0	0	0.2945	0.000152151	0.221262	0.0739677	0.221262	0.0739677	0	0	0	0	0	0	0	0	0	0	0	0	0.9575	0.00127299	0.719384	0.618858	0.719384	0.618858	0	0	0	0	0	0	0	0	0	0	0	0
B. cellulosilyticus	DSM 14838	100 (type strain)	Human	2000 or later	PRJNA55279	1	ECM2010_0199	1.1305	0.00179685	0.918732	0.771792	0.918732	0.771792	1.125	0.0017704	0.914262	0.760434	0.914262	0.760434	0.8995	0.0015526	0.731004	0.666884	0.731004	0.68273	1.1815	0.0018094	0.960179	0.777185	0.960179	0.777185	0.788	0.000303868	0.64039	0.130519	0.64039	0.130519	0.651	0.000998555	0.529053	0.428906	0.658874	0.428906	0.2295	0.000119338	0.18651	0.0512586	0.425457	0.102895
B. cellulosilyticus	WH1	99.9 (795/796)	Human	1995-99	no	1	ECM2010_0481	0.941	0.00168787	0.766911	0.789815	0.766911	0.789815	0.9825	0.000949447	0.800733	0.444282	0.800733	0.444282	0.4665	0.000909246	0.380196	0.42547	0.380196	0.43558	0.282	6.2361e-05	0.229829	0.029181	0.229829	0.029181	0.7845	0.000182201	0.639364	0.0852588	0.639364	0.0852588	0.6485	0.000837464	0.528525	0.39188	0.658216	0.39188	0.2575	0.000206898	0.209861	0.0968151	0.478727	0.194343
B. cellulosilyticus	WH403	99.8 (851/853)	Human	1995-99	no	1	ECM2010_0451	0.9675	0.000929268	0.737143	0.440725	0.737143	0.440725	1.159	0.000990225	0.883048	0.469635	0.883048	0.469635	0.7545	0.000852699	0.574857	0.40441	0.574857	0.41402	0.4305	0.000726773	0.328	0.344687	0.328	0.344687	0.9325	0.000218844	0.710476	0.103791	0.710476	0.103791	0.45	0.000283821	0.342857	0.134608	0.426988	0.134608	0.3035	0.000205694	0.231238	0.0975546	0.52749	0.195828
B. cellulosilyticus	WH206	99.8 (844/846)	Human	1995-99	no	1	ECM2010_0446	0.958	0.00111821	0.785246	0.493407	0.785246	0.493407	1.2125	0.00108778	0.993852	0.479979	0.993852	0.479979	0.77	0.000947557	0.631148	0.418107	0.631148	0.428042	0.3615	0.00046311	0.296311	0.204346	0.296311	0.204346	0.6465	0.000209278	0.529918	0.0923435	0.529918	0.0923435	0.505	0.000414648	0.413934	0.182962	0.515507	0.182962	0.276	0.000179671	0.22623	0.0792795	0.516065	0.159143
B. cellulosilyticus	WH2	99.8 (838/840)	Human	1995-99	PRJNA183545	1	ECM2011_0200	0.8555	0.00144755	0.661384	0.638596	0.661384	0.638596	0.8995	0.00115748	0.6954	0.510627	0.6954	0.510627	0.8545	0.000993451	0.660611	0.438266	0.660611	0.44868	0.9865	0.00149517	0.762659	0.6596	0.762659	0.6596	0.723	0.000292281	0.558949	0.128941	0.558949	0.128941	0.5545	0.000690828	0.428682	0.304762	0.533873	0.304762	0.169	7.06045e-05	0.130653	0.0311475	0.298041	0.0625244
B. cellulosilyticus	WH401	99.8 (838/840)	Human	1995-99	no	1	ECM2010_0550	0.9885	0.00120482	0.817956	0.616388	0.817956	0.616388	1.2085	0.00117327	1	0.600249	1	0.600249	1.0955	0.0011653	0.906496	0.59617	0.906496	0.610336	0.263	0.000428956	0.217625	0.219454	0.217625	0.219454	0.8785	0.000263812	0.726934	0.134967	0.726934	0.134967	0.475	0.000381258	0.393049	0.195052	0.489497	0.195052	0.293	0.000236813	0.242449	0.121154	0.553065	0.2432
B. cellulosilyticus	CL02T12C19	99.7 (916/919)	Human	2000 or later	PRJNA181624	1	ECM2011_0500	0.8845	0.00086003	0.799729	0.461509	0.799729	0.461509	1.038	0.00108002	0.938517	0.579558	0.938517	0.579558	0.7465	0.00147407	0.674955	0.791016	0.674955	0.809812	0.214	6.70097e-05	0.19349	0.0359587	0.19349	0.0359587	0.7165	0.000323014	0.64783	0.173336	0.64783	0.173336	0.665	0.00117877	0.601266	0.632551	0.748806	0.632551	0.27	0.000185811	0.244123	0.0997098	0.556883	0.200154
B. cellulosilyticus	WH402	99.6 (844/847)	Human	1995-99	no	1	ECM2010_0443	1.023	0.00102184	0.8184	0.491502	0.8184	0.491502	1.149	0.000995655	0.9192	0.478908	0.9192	0.478908	0.798	0.00088474	0.6384	0.425558	0.6384	0.43567	0.3345	0.000448107	0.2676	0.215539	0.2676	0.215539	0.9165	0.000221449	0.7332	0.106516	0.7332	0.106516	0.442	0.000256199	0.3536	0.123231	0.440367	0.123231	0.2815	0.000217814	0.2252	0.104768	0.513716	0.210308
B. cellulosilyticus	WH405	99.5 (827/831)	Human	1995-99	no	1	ECM2010_0450	0.9555	0.000791166	0.740124	0.393667	0.740124	0.393667	1.146	0.00101057	0.887684	0.50284	0.887684	0.50284	0.852	0.00121102	0.659954	0.602576	0.659954	0.616895	0.467	0.000769038	0.361735	0.382657	0.361735	0.382657	0.9605	0.000281351	0.743997	0.139994	0.743997	0.139994	0.518	0.000421015	0.401239	0.209488	0.499696	0.209488	0.2965	0.000218249	0.229667	0.108596	0.523906	0.217992
B. cellulosilyticus	WH101	99.4 (802/807)	Human	1995-99	no	1	ECM2010_0485	1.1675	0.00184108	0.95501	0.914603	0.95501	0.914603	1.214	0.000901527	0.993047	0.447857	0.993047	0.447857	0.632	0.000665838	0.516973	0.330772	0.516973	0.338632	0.2795	0.000278721	0.22863	0.138462	0.22863	0.138462	0.78	0.000179268	0.638037	0.0890559	0.638037	0.0890559	0.5595	0.000957497	0.457669	0.475661	0.569973	0.475661	0.2635	0.000607553	0.215542	0.301818	0.491685	0.605857
B. clarus	DSM 22519	100 (type strain)	Human	2000 or later	PRJNA66155	1	ECM2011_0067	0.1695	3.90045e-05	0.136199	0.0353929	0.136199	0.0353929	0	0	0	0	0	0	0	0	0	0	0	0	0	0	0	0	0	0	0.7515	0.000179084	0.603857	0.162502	0.603857	0.162502	0.7285	0.000755611	0.585376	0.685647	0.729017	0.685647	0.175	3.42335e-05	0.140619	0.0310637	0.320773	0.0623562
B. dorei	DSM 17855	100 (type strain)	Human	2000 or later	PRJNA54993	1	ECM2010_0242	0.305	8.4219e-05	0.311861	0.13369	0.311861	0.13369	0	0	0	0	0	0	0	0	0	0	0	0	0.238	5.93177e-05	0.243354	0.0941615	0.243354	0.0941615	0.289	0.000231691	0.295501	0.367789	0.295501	0.367789	0	0	0	0	0	0	0	0	0	0	0	0
B. dorei	CL02T12C06	100 (1520/1520)	Human	2000 or later	PRJNA181627	1	ECM2011_0503	1.0075	0.000488096	0.948235	0.438614	0.948235	0.438614	0.7485	0.00044144	0.704471	0.396688	0.704471	0.396688	0.3685	0.000281157	0.346824	0.252654	0.346824	0.258657	0	0	0	0	0	0	0.539	0.000136358	0.507294	0.122534	0.507294	0.122534	0	0	0	0	0	0	0	0	0	0	0	0
B. dorei	WH106	100 (792/792)	Human	1995-99	no	1	ECM2010_0488	1.2045	0.000696859	0.956332	0.751639	0.956332	0.751639	0.6555	0.000160039	0.520445	0.17262	0.520445	0.17262	0.4175	0.000259713	0.331481	0.280129	0.331481	0.286785	0.1745	0.000140752	0.138547	0.151817	0.138547	0.151817	0.598	0.000107009	0.474792	0.115421	0.474792	0.115421	0	0	0	0	0	0	0	0	0	0	0	0
B. dorei	WH26	100 (830/830)	Human	1995-99	no	1	ECM2010_0502	0.9085	0.00060491	0.976882	0.569368	0.976882	0.569368	0.633	0.000172069	0.680645	0.161959	0.680645	0.161959	0.6995	0.000258052	0.752151	0.24289	0.752151	0.248662	0.8435	0.000440695	0.906989	0.414802	0.906989	0.414802	0.46	8.88386e-05	0.494624	0.0836188	0.494624	0.0836188	0	0	0	0	0	0	0	0	0	0	0	0
B. dorei	WH303	100 (870/870)	Human	1995-99	no	1	ECM2010_0490	1.1345	0.000556815	1	0.874578	1	0.874578	0.828	0.000304213	0.729837	0.477821	0.729837	0.477821	0.242	0.000124798	0.21331	0.196018	0.21331	0.200675	0.192	0.000120455	0.169238	0.189197	0.169238	0.189197	0.3735	5.89378e-05	0.32922	0.0925724	0.32922	0.0925724	0	0	0	0	0	0	0	0	0	0	0	0
B. dorei	WH512	99.9 (870/871)	Human	1995-99	no	1	ECM2010_0582	1.1355	0.000696347	0.952601	0.703376	0.952601	0.703376	1.0335	0.000465306	0.86703	0.470003	0.86703	0.470003	1.101	0.000711805	0.923658	0.71899	0.923658	0.736075	1.115	0.000573799	0.935403	0.579591	0.935403	0.579591	0.616	0.000117221	0.516779	0.118404	0.516779	0.118404	0	0	0	0	0	0	0	0	0	0	0	0
B. dorei	9_1_42FAA	99.9 (859/860)	Human	2000 or later	PRJNA55587	1	ECM2010_0464	1.2185	0.000946853	1	0.642773	1	0.642773	0.355	0.000146985	0.291342	0.0997807	0.291342	0.0997807	0.562	0.000244516	0.461223	0.16599	0.461223	0.169934	0.279	0.000150326	0.22897	0.102049	0.22897	0.102049	0.5425	0.000106949	0.44522	0.0726023	0.44522	0.0726023	0	0	0	0	0	0	0	0	0	0	0	0
B. dorei	3_1_33FAA	99.9 (858/859)	Human	2000 or later	PRJNA41705	1	ECM2010_0465	1.0945	0.000549766	1	0.60097	1	0.60097	0.5155	0.000231046	0.470991	0.252565	0.470991	0.252565	0.5295	0.00017475	0.483783	0.191026	0.483783	0.195565	0.1865	9.18267e-05	0.170397	0.100379	0.170397	0.100379	0.4985	0.000116746	0.455459	0.12762	0.455459	0.12762	0	0	0	0	0	0	0	0	0	0	0	0
B. dorei	VPI-2277	99.9 (853/854)	Human	pre-1980	no	1	ECM2010_0247	0.9165	0.000989897	0.753391	0.614234	0.753391	0.614234	0.5915	0.000192614	0.486231	0.119518	0.486231	0.119518	0.9115	0.000693644	0.749281	0.430408	0.749281	0.440635	0.699	0.00047233	0.574599	0.293082	0.574599	0.293082	0.2385	0.000247163	0.196054	0.153365	0.196054	0.153365	0	0	0	0	0	0	0	0	0	0	0	0
B. dorei	WH607	99.9 (852/853)	Human	1995-99	no	1	ECM2010_0492	0.793	0.000125352	0.752015	0.165142	0.752015	0.165142	0	0	0	0	0	0	0	0	0	0	0	0	0	0	0	0	0	0	0.6315	0.000106397	0.598862	0.14017	0.598862	0.14017	0	0	0	0	0	0	0	0	0	0	0	0
B. dorei	VPI-6598B	99.9 (845/846)	Human	pre-1980	no	1	ECM2010_0249	1.0375	0.00130493	0.856376	0.886649	0.856376	0.886649	0.712	0.000180131	0.587701	0.122391	0.587701	0.122391	1.2115	0.0014376	1	0.97679	1	1	1.173	0.000954185	0.968221	0.648331	0.968221	0.648331	0.5595	0.000108981	0.461824	0.0740484	0.461824	0.0740484	0	0	0	0	0	0	0	0	0	0	0	0
B. dorei	WH104	99.8 (811/813)	Human	1995-99	no	1	ECM2010_0487	1.1235	0.000828593	0.985959	0.499683	0.985959	0.499683	0.583	0.000224406	0.511628	0.135328	0.511628	0.135328	0.2105	8.89186e-05	0.18473	0.0536223	0.18473	0.0548965	0.227	0.000162907	0.19921	0.0982407	0.19921	0.0982407	0.5825	0.00011155	0.511189	0.0672701	0.511189	0.0672701	0	0	0	0	0	0	0	0	0	0	0	0
B. dorei	CL02T00C15	99.7 (882/885)	Human	2000 or later	PRJNA181625	1	ECM2011_0502	1.1005	0.000526087	1	0.566558	1	0.566558	0.7775	0.000415526	0.706497	0.447491	0.706497	0.447491	0.371	0.000173002	0.337119	0.186311	0.337119	0.190738	0	0	0	0	0	0	0.538	0.00013929	0.488869	0.150005	0.488869	0.150005	0	0	0	0	0	0	0	0	0	0	0	0
B. dorei	CL03T12C01	99.6 (956/960)	Human	2000 or later	PRJNA181626	1	ECM2011_0504	1.3535	0.000557472	1	0.689894	1	0.689894	1.0385	0.000711233	0.76727	0.88018	0.76727	0.88018	0.389	0.000103945	0.287403	0.128637	0.287403	0.131693	0.1695	8.11038e-05	0.125231	0.100369	0.125231	0.100369	0.3055	7.82548e-05	0.225711	0.0968435	0.225711	0.0968435	0	0	0	0	0	0	0	0	0	0	0	0
B. eggerthii	DSM 20697, ATCC 27754	100 (type strain)	Human	pre-1980	PRJNA54989	1	ECM2010_0240	0.825	0.000870698	0.839268	0.73404	0.839268	0.73404	0.983	0.000420396	1	0.354414	1	0.354414	0	0	0	0	0	0	0.832	0.000830333	0.846389	0.700011	0.846389	0.700011	0	0	0	0	0	0	0	0	0	0	0	0	0	0	0	0	0	0
B. eggerthii	1_2_48FAA	99.6 (844/847)	Human	2000 or later	PRJNA61869	1	ECM2010_0439	0.965	0.00104046	0.983189	0.890711	0.983189	0.890711	0.782	0.000427318	0.79674	0.365814	0.79674	0.365814	0.4365	0.000498603	0.444727	0.42684	0.444727	0.436982	0.215	0.0002912	0.219052	0.249288	0.219052	0.249288	0	0	0	0	0	0	0	0	0	0	0	0	0	0	0	0	0	0
B. eggerthii	VPI-S1A-52	99.5 (831/835)	Human	pre-1980	no	1	ECM2011_0009	1.139	0.000727699	1	1	1	1	0.673	0.000296735	0.590869	0.407771	0.590869	0.407771	0.4495	0.000274317	0.394644	0.376965	0.394644	0.385923	0	0	0	0	0	0	0	0	0	0	0	0	0	0	0	0	0	0	0	0	0	0	0	0
B. finegoldii	DSM 17565	100 (type strain)	Human	2000 or later	PRJNA54985	1	ECM2010_0417	1.014	0.00136431	1	1	1	1	0.7805	0.000753329	0.769724	0.552171	0.769724	0.552171	0.746	0.000662836	0.7357	0.485841	0.7357	0.497386	0.5905	0.00056503	0.582347	0.414152	0.582347	0.414152	0.642	0.00026478	0.633136	0.194077	0.633136	0.194077	0.577	0.000530464	0.569034	0.388817	0.708664	0.388817	0.191	9.33487e-05	0.188363	0.0684221	0.429685	0.137348
B. finegoldii	WH508	99.6 (843/846)	Human	1995-99	no	1	ECM2010_0307	0.9825	0.00155139	0.811983	0.852412	0.811983	0.852412	0.919	0.00109237	0.759504	0.600205	0.759504	0.600205	1.0265	0.00142474	0.848347	0.782822	0.848347	0.801423	0.9985	0.00134739	0.825207	0.740323	0.825207	0.740323	0.831	0.00054714	0.686777	0.300627	0.686777	0.300627	0.632	0.000589144	0.522314	0.323705	0.650481	0.323705	0.268	0.000191429	0.221488	0.105181	0.505248	0.211135
B. finegoldii	CL09T03C10	96.9 (991/1023)	Human	2000 or later	PRJNA181638	1	ECM2011_0501	1.319	0.00178156	0.998864	0.675396	0.998864	0.675396	1.3205	0.00223559	1	0.847522	1	0.847522	0.8065	0.000919046	0.610754	0.348414	0.610754	0.356693	0.192	0.00048987	0.145399	0.185712	0.145399	0.185712	0	0	0	0	0	0	0.7275	0.00146273	0.550928	0.554526	0.686116	0.554526	0.2475	0.000100933	0.187429	0.0382641	0.427555	0.07681
B. fluxus	DSM 22534	100 (type strain)	Human	2000 or later	PRJNA66157	1	ECM2011_0068	0.9025	0.000512005	0.687881	0.212972	0.687881	0.212972	0.4985	0.000116905	0.379954	0.0486276	0.379954	0.0486276	0.3315	0.000603396	0.252668	0.250987	0.252668	0.256951	0.5875	0.000412773	0.44779	0.171696	0.44779	0.171696	0	0	0	0	0	0	0	0	0	0	0	0	0	0	0	0	0	0
B. fragilis	NCTC 9343, ATCC 25285	100 (type strain)	Human	pre-1980	PRJNA57639	1	ECM2010_0420	1.271	0.000963088	1	0.859398	1	0.859398	0.692	0.000160361	0.544453	0.143096	0.544453	0.143096	0.4315	0.000155064	0.339496	0.138369	0.339496	0.141657	0.5285	0.000357902	0.415814	0.319369	0.415814	0.319369	0.918	0.000699983	0.722266	0.62462	0.722266	0.62462	0	0	0	0	0	0	0	0	0	0	0	0
B. fragilis	VPI-4517	100 (836/836)	Human	pre-1980	no	1	ECM2010_0405	1.04	0.00024385	0.919947	0.1373	0.919947	0.1373	0.15	3.06465e-05	0.132685	0.0172556	0.132685	0.0172556	0.173	6.82569e-05	0.15303	0.0384322	0.15303	0.0393454	0.182	3.77265e-05	0.160991	0.021242	0.160991	0.021242	1.1085	0.00136965	0.98054	0.771186	0.98054	0.771186	0	0	0	0	0	0	0	0	0	0	0	0
B. fragilis	VPI-4509b	100 (848/848)	Human	pre-1980	no	1	ECM2011_0172	1.308	0.00194065	1	1	1	1	1.0885	0.000460729	0.832187	0.237409	0.832187	0.237409	0.8625	0.000249706	0.659404	0.128671	0.659404	0.131729	1.0925	0.000517115	0.835245	0.266464	0.835245	0.266464	0.9775	0.000775955	0.747324	0.399842	0.747324	0.399842	0	0	0	0	0	0	0	0	0	0	0	0
B. fragilis	VPI-BF7639	99.9 (850/851)	Human	pre-1980	no	1	ECM2011_0166	1.306	0.00205224	1	0.983186	1	0.983186	0.5365	0.000100273	0.410796	0.0480388	0.410796	0.0480388	0.172	6.74406e-05	0.1317	0.0323094	0.1317	0.0330772	0.5955	0.000264572	0.455972	0.126751	0.455972	0.126751	0.797	0.00126283	0.61026	0.604999	0.61026	0.604999	0	0	0	0	0	0	0	0	0	0	0	0
B. fragilis	VPI-6779	99.9 (849/850)	Human	pre-1980	no	1	ECM2012_0049	1.39	0.00129302	1	0.712356	1	0.712356	1.1845	0.000627323	0.852158	0.345606	0.852158	0.345606	0.5815	0.00025705	0.418345	0.141615	0.418345	0.14498	0	0	0	0	0	0	0.9795	0.00117325	0.704676	0.646372	0.704676	0.646372	0	0	0	0	0	0	0	0	0	0	0	0
B. fragilis	VPI-5383 / 23745	99.9 (843/844)	Human	pre-1980	no	1	ECM2010_0402	1.2545	0.000868225	1	0.84574	1	0.84574	0.539	9.64824e-05	0.429653	0.0939837	0.429653	0.0939837	0.4585	0.000124292	0.365484	0.121073	0.365484	0.12395	0.4955	0.000261312	0.394978	0.254545	0.394978	0.254545	0.827	0.000561946	0.659227	0.547393	0.659227	0.547393	0	0	0	0	0	0	0	0	0	0	0	0
B. fragilis	VPI-BF7397	99.9 (842/843)	Human	pre-1980	no	1	ECM2011_0164	1.302	0.00177972	1	0.727298	1	0.727298	0.5305	0.000100334	0.40745	0.0410024	0.40745	0.0410024	0	0	0	0	0	0	0.548	0.000161446	0.420891	0.0659766	0.420891	0.0659766	0.9385	0.00136866	0.720814	0.559315	0.720814	0.559315	0	0	0	0	0	0	0	0	0	0	0	0
B. fragilis	VPI-BF119	99.9 (841/842)	Human	pre-1980	no	1	ECM2011_0158	1.1615	0.000400723	1	0.187267	1	0.187267	0.1415	2.82234e-05	0.121825	0.0131895	0.121825	0.0131895	0	0	0	0	0	0	0.314	7.63256e-05	0.27034	0.0356688	0.27034	0.0356688	1.0325	0.00121686	0.888937	0.568669	0.888937	0.568669	0	0	0	0	0	0	0	0	0	0	0	0
B. fragilis	VPI-BF7567	99.9 (839/840)	Human	pre-1980	no	1	ECM2011_0169	1.292	0.00211395	1	0.92571	1	0.92571	0.472	8.88361e-05	0.365325	0.0389017	0.365325	0.0389017	0.115	5.8136e-05	0.0890093	0.025458	0.0890093	0.0260629	0.673	0.000338204	0.520898	0.148101	0.520898	0.148101	1.0295	0.00116955	0.796827	0.51215	0.796827	0.51215	0	0	0	0	0	0	0	0	0	0	0	0
B. fragilis	VPI-BF8371	99.9 (839/840)	Human	pre-1980	no	1	ECM2010_0460	0.9945	0.000595661	1	0.187988	1	0.187988	0.273	5.83524e-05	0.27451	0.0184158	0.27451	0.0184158	0	0	0	0	0	0	0	0	0	0	0	0	0.691	0.000139954	0.694822	0.0441689	0.694822	0.0441689	0	0	0	0	0	0	0	0	0	0	0	0
B. fragilis	VPI-3277	99.9 (830/831)	Human	pre-1980	no	1	ECM2010_0404	1.1595	0.000771999	1	0.440083	1	0.440083	0.261	6.41701e-05	0.225097	0.0365806	0.225097	0.0365806	0	0	0	0	0	0	0.3795	0.000101739	0.327296	0.0579973	0.327296	0.0579973	1.088	0.0013036	0.938335	0.743129	0.938335	0.743129	0	0	0	0	0	0	0	0	0	0	0	0
B. fragilis	VPI-2553	99.9 (791/792)	Human	pre-1980	no	1	ECM2010_0409	1.0775	0.00163887	1	1	1	1	0.7865	0.000221608	0.72993	0.13522	0.72993	0.13522	0.674	0.000196009	0.625522	0.1196	0.625522	0.122441	0.6645	0.000376255	0.616705	0.229582	0.616705	0.229582	0.799	0.000432969	0.741531	0.264187	0.741531	0.264187	0	0	0	0	0	0	0	0	0	0	0	0
B. fragilis	VPI-1582	99.9 (785/786)	Human	pre-1980	no	1	ECM2010_0407	0.9545	0.000327892	0.892891	0.168335	0.892891	0.168335	0	0	0	0	0	0	0	0	0	0	0	0	0	0	0	0	0	0	1.069	0.00102423	1	0.525823	1	0.525823	0	0	0	0	0	0	0	0	0	0	0	0
B. fragilis	VPI-BF V479	99.8 (871/873)	Human	pre-1980	no	1	ECM2011_0159	1.2155	0.00110986	1	0.524367	1	0.524367	0.9925	0.000475503	0.816536	0.224657	0.816536	0.224657	0.78	0.000548621	0.641711	0.259202	0.641711	0.265361	0.8105	0.000492656	0.666804	0.232761	0.666804	0.232761	1.102	0.00144956	0.906623	0.684861	0.906623	0.684861	0	0	0	0	0	0	0	0	0	0	0	0
B. fragilis	VPI-BF-CEST	99.8 (846/848)	Human	pre-1980	no	1	ECM2011_0162	1.2225	0.00158	1	0.904476	1	0.904476	0.7265	0.000179126	0.594274	0.102541	0.594274	0.102541	0.2885	8.57051e-05	0.235992	0.0490621	0.235992	0.0502279	0.664	0.000218168	0.543149	0.124891	0.543149	0.124891	0.87	0.00139613	0.711656	0.79922	0.711656	0.79922	0	0	0	0	0	0	0	0	0	0	0	0
B. fragilis	WH709	99.8 (845/847)	Human	1995-99	no	1	ECM2010_0587	1.3015	0.00190689	1	0.859702	1	0.859702	0.9815	0.000349197	0.75413	0.157432	0.75413	0.157432	0.6085	0.000141475	0.467537	0.0637826	0.467537	0.0652982	1.1905	0.000732142	0.914714	0.330078	0.914714	0.330078	0.9635	0.0011628	0.7403	0.524234	0.7403	0.524234	0	0	0	0	0	0	0	0	0	0	0	0
B. fragilis	VPI-1522	99.8 (845/847)	Human	pre-1980	no	1	ECM2010_0401	1.147	0.00101904	1	0.685008	1	0.685008	0.58	9.69282e-05	0.505667	0.0651563	0.505667	0.0651563	0.439	9.43067e-05	0.382738	0.0633941	0.382738	0.0649005	0.6045	0.000209147	0.527027	0.140591	0.527027	0.140591	0.914	0.000675342	0.796861	0.453973	0.796861	0.453973	0	0	0	0	0	0	0	0	0	0	0	0
B. fragilis	WAL8762	99.8 (845/847)	Human	unknown	no	1	ECM2010_0456	1.501	0.00125397	1	0.671362	1	0.671362	1.2	0.000539406	0.799467	0.288792	0.799467	0.288792	0.7855	0.000365037	0.523318	0.195437	0.523318	0.200081	0.662	0.000485408	0.441039	0.259882	0.441039	0.259882	1.1105	0.00143572	0.73984	0.768672	0.73984	0.768672	0	0	0	0	0	0	0	0	0	0	0	0
B. fragilis	VPI-499	99.8 (840/842)	Human	pre-1980	no	1	ECM2010_0403	1.32	0.00092916	1	1	1	1	1.065	0.000561877	0.806818	0.604715	0.806818	0.604715	0.8355	0.00037831	0.632955	0.407153	0.632955	0.416827	0.915	0.000623506	0.693182	0.671042	0.693182	0.671042	0.756	0.000264472	0.572727	0.284635	0.572727	0.284635	0	0	0	0	0	0	0	0	0	0	0	0
B. fragilis	638R	99.8 (840/842)	Human	pre-1980	PRJNA84217	1	ECM2011_0157	1.298	0.00147507	1	1	1	1	0.733	0.000287918	0.564715	0.195189	0.564715	0.195189	0.323	0.000133928	0.248844	0.0907944	0.248844	0.0929518	0.606	0.000276338	0.466872	0.187338	0.466872	0.187338	0.736	0.000650096	0.567026	0.440721	0.567026	0.440721	0	0	0	0	0	0	0	0	0	0	0	0
B. fragilis	WH706	99.8 (824/826)	Human	1995-99	no	1	ECM2010_0494	0	0	0	0	0	0	0	0	0	0	0	0	0	0	0	0	0	0	0	0	0	0	0	0	0.9105	0.00125039	0.856538	0.644323	0.856538	0.644323	0	0	0	0	0	0	0	0	0	0	0	0
B. fragilis	WH707	99.8 (820/822)	Human	1995-99	no	1	ECM2010_0586	1.2695	0.00140219	1	0.796657	1	0.796657	0.801	0.000294352	0.630957	0.167237	0.630957	0.167237	0.523	0.000111202	0.411973	0.0631796	0.411973	0.0646809	0.9715	0.000457711	0.765262	0.260049	0.765262	0.260049	1.0105	0.00096469	0.795983	0.54809	0.795983	0.54809	0	0	0	0	0	0	0	0	0	0	0	0
B. fragilis	CL05T12C13	99.7 (985/988)	Human	2000 or later	PRJNA181633	1	ECM2011_0481	1.378	0.00133386	1	0.760437	1	0.760437	1.203	0.000638232	0.873004	0.363857	0.873004	0.363857	0.711	0.000204852	0.515965	0.116786	0.515965	0.119561	0.4865	0.00029113	0.353048	0.165974	0.353048	0.165974	0.9605	0.00142507	0.697025	0.812437	0.697025	0.812437	0	0	0	0	0	0	0	0	0	0	0	0
B. fragilis	CL07T00C01	99.6 (897/901)	Human	2000 or later	PRJNA181630	1	ECM2011_0484	1.3085	0.00121634	1	0.700732	1	0.700732	0.762	0.000238603	0.582346	0.137459	0.582346	0.137459	0.1325	3.47062e-05	0.101261	0.0199942	0.101261	0.0204693	0.269	0.000173018	0.205579	0.0996755	0.205579	0.0996755	0.9215	0.00156453	0.704242	0.901327	0.704242	0.901327	0	0	0	0	0	0	0	0	0	0	0	0
B. fragilis	VPI-BF-ERL	99.6 (855/858)	Human	pre-1980	no	1	ECM2011_0163	1.2545	0.00152336	1	0.753936	1	0.753936	0.8935	0.000260167	0.712236	0.128761	0.712236	0.128761	0.3205	0.000100024	0.25548	0.0495038	0.25548	0.05068	0.858	0.000397054	0.683938	0.196508	0.683938	0.196508	0.999	0.00134046	0.796333	0.663418	0.796333	0.663418	0	0	0	0	0	0	0	0	0	0	0	0
B. fragilis	WAL8916	99.6 (855/858)	Human	unknown	no	1	ECM2010_0457	1.2155	0.00176129	1	1	1	1	0.7205	0.00014346	0.59276	0.0814517	0.59276	0.0814517	0.4695	9.4555e-05	0.386261	0.053685	0.386261	0.0549606	0.271	6.33994e-05	0.222954	0.035996	0.222954	0.035996	1.0525	0.000833994	0.865899	0.473512	0.865899	0.473512	0	0	0	0	0	0	0	0	0	0	0	0
B. fragilis	2_1_56FAA	99.6 (853/856)	Human	2000 or later	PRJNA40013	1	ECM2010_0463	1.28	0.00108502	1	0.61955	1	0.61955	0.623	0.000123708	0.486719	0.0706376	0.486719	0.0706376	0.2105	6.31427e-05	0.164453	0.0360548	0.164453	0.0369115	0.178	0.000170675	0.139063	0.0974564	0.139063	0.0974564	1.0225	0.00101862	0.798828	0.581637	0.798828	0.581637	0	0	0	0	0	0	0	0	0	0	0	0
B. fragilis	VPI-4361	99.6 (849/852)	Human	pre-1980	no	1	ECM2011_0168	1.3445	0.00075491	1	0.478967	1	0.478967	0.94	0.000279976	0.699145	0.177636	0.699145	0.177636	0.2605	8.01908e-05	0.193752	0.0508786	0.193752	0.0520875	0.7215	0.000271618	0.536631	0.172333	0.536631	0.172333	0.912	0.000941349	0.678319	0.597256	0.678319	0.597256	0	0	0	0	0	0	0	0	0	0	0	0
B. fragilis	VPI-BF8223	99.6 (846/849)	Human	pre-1980	no	1	ECM2011_0173	1.308	0.00238896	1	1	1	1	0.937	0.00025023	0.716361	0.104744	0.716361	0.104744	0.4305	0.000242505	0.329128	0.101511	0.329128	0.103923	0.8485	0.000438106	0.6487	0.183388	0.6487	0.183388	0.975	0.00120156	0.745413	0.502961	0.745413	0.502961	0	0	0	0	0	0	0	0	0	0	0	0
B. fragilis	WAL8774	99.6 (845/848)	Human	unknown	no	1	ECM2010_0455	1.3115	0.00120042	1	0.61824	1	0.61824	0.9005	0.00023369	0.686618	0.120354	0.686618	0.120354	0.5735	0.000212837	0.437286	0.109615	0.437286	0.112219	0.4335	0.000291339	0.330538	0.150045	0.330538	0.150045	1.0755	0.00117109	0.820053	0.603132	0.820053	0.603132	0	0	0	0	0	0	0	0	0	0	0	0
B. fragilis	WH705	99.6 (836/839)	Human	1995-99	no	1	ECM2010_0493	1.2585	0.0014626	1	0.788348	1	0.788348	0.6275	0.000121529	0.498609	0.0655043	0.498609	0.0655043	0	0	0	0	0	0	0.2525	0.000135331	0.200636	0.0729438	0.200636	0.0729438	0.9735	0.00145508	0.77354	0.784293	0.77354	0.784293	0	0	0	0	0	0	0	0	0	0	0	0
B. fragilis	VPI-2044	99.6 (833/836)	Human	pre-1980	no	1	ECM2011_0171	1.189	0.00179879	1	1	1	1	0.9845	0.00063109	0.828007	0.350842	0.828007	0.350842	0.726	0.000320955	0.610597	0.178429	0.610597	0.182668	1.01	0.000609879	0.849453	0.33905	0.849453	0.33905	0.9875	0.00144333	0.83053	0.80239	0.83053	0.80239	0	0	0	0	0	0	0	0	0	0	0	0
B. fragilis	VPI-BF-AK87	99.6 (833/836)	Human	pre-1980	no	1	ECM2011_0160	1.3145	0.00164467	1	1	1	1	0.6735	0.000162175	0.512362	0.0986061	0.512362	0.0986061	0.3085	0.000101116	0.23469	0.061481	0.23469	0.0629419	0.4655	0.00021126	0.354127	0.128451	0.354127	0.128451	0.9495	0.00110323	0.722328	0.67079	0.722328	0.67079	0	0	0	0	0	0	0	0	0	0	0	0
B. fragilis	VPI-12256	99.6 (832/835)	Human	pre-1980	no	1	ECM2010_0408	1.2745	0.00127244	1	0.624983	1	0.624983	0.246	6.40555e-05	0.193017	0.0314622	0.193017	0.0314622	0.3535	6.39618e-05	0.277364	0.0314162	0.277364	0.0321627	0.7195	0.000282363	0.564535	0.138689	0.564535	0.138689	1.106	0.00133169	0.867791	0.654086	0.867791	0.654086	0	0	0	0	0	0	0	0	0	0	0	0
B. fragilis	WH718	99.6 (807/810)	Human	1995-99	no	1	ECM2011_0033	1.226	0.00118684	0.987118	0.588647	0.987118	0.588647	0.744	0.000204316	0.599034	0.101337	0.599034	0.101337	0.494	0.000115843	0.397746	0.0574557	0.397746	0.0588209	0	0	0	0	0	0	0.8875	0.000944604	0.714573	0.468505	0.714573	0.468505	0	0	0	0	0	0	0	0	0	0	0	0
B. fragilis	CL03T00C08	99.6 (1026/1030)	Human	2000 or later	PRJNA181628	1	ECM2011_0480	1.303	0.00130234	1	0.757787	1	0.757787	0.834	0.000541411	0.640061	0.31503	0.640061	0.31503	0.3055	7.53286e-05	0.234459	0.0438313	0.234459	0.0448728	0.3155	0.000137075	0.242134	0.0797595	0.242134	0.0797595	0.906	0.0012338	0.695318	0.71791	0.695318	0.71791	0	0	0	0	0	0	0	0	0	0	0	0
B. fragilis	YCH46	99.5 (776/780)	Human	unknown	PRJNA58195	1	ECM2010_0419	1.01	0.00035996	0.994584	0.345263	0.994584	0.345263	0.5775	0.000125401	0.568685	0.120281	0.568685	0.120281	0	0	0	0	0	0	0.317	9.56041e-05	0.312162	0.0917006	0.312162	0.0917006	0.6	0.000298768	0.590842	0.286569	0.590842	0.286569	0	0	0	0	0	0	0	0	0	0	0	0
B. fragilis	VPI-BF8928	99.4 (852/857)	Human	pre-1980	no	1	ECM2010_0459	1.4365	0.00137849	1	0.815865	1	0.815865	0.7235	0.000173559	0.503655	0.102721	0.503655	0.102721	0.296	9.3791e-05	0.206056	0.0555106	0.206056	0.0568296	0.334	0.000211482	0.23251	0.125166	0.23251	0.125166	0.9685	0.000866167	0.674208	0.512645	0.674208	0.512645	0	0	0	0	0	0	0	0	0	0	0	0
B. fragilis	3_2_5	99.4 (845/850)	Human	2000 or later	PRJNA32441	1	ECM2010_0462	1.198	0.00106808	1	0.540174	1	0.540174	0.639	0.000144321	0.533389	0.07299	0.533389	0.07299	0.329	0.000119803	0.274624	0.06059	0.274624	0.0620297	0.201	8.3728e-05	0.16778	0.0423451	0.16778	0.0423451	0.963	0.00096116	0.80384	0.486103	0.80384	0.486103	0	0	0	0	0	0	0	0	0	0	0	0
B. fragilis	VPI-29765	99.4 (844/849)	Human	pre-1980	no	1	ECM2011_0493	0.297	8.30016e-05	0.402712	0.233122	0.402712	0.233122	0.299	8.18494e-05	0.405424	0.229886	0.405424	0.229886	0	0	0	0	0	0	0	0	0	0	0	0	0.4365	0.000142886	0.591864	0.401316	0.591864	0.401316	0	0	0	0	0	0	0	0	0	0	0	0
B. fragilis	WAL8790	99.4 (835/840)	Human	unknown	no	1	ECM2010_0454	1.36	0.00105726	1	0.533248	1	0.533248	1.0585	0.000356568	0.778309	0.179842	0.778309	0.179842	0.605	0.000190571	0.444853	0.0961182	0.444853	0.0984021	0.3305	0.000235788	0.243015	0.118924	0.243015	0.118924	0.7205	9.97905e-05	0.529779	0.0503313	0.529779	0.0503313	0	0	0	0	0	0	0	0	0	0	0	0
B. fragilis	WH605	99.4 (815/820)	Human	1995-99	no	1	ECM2010_0447	1.432	0.00118561	1	0.628184	1	0.628184	0.227	4.58847e-05	0.15852	0.0243115	0.15852	0.0243115	0	0	0	0	0	0	0.1795	6.78133e-05	0.125349	0.0359301	0.125349	0.0359301	1.081	0.00127476	0.754888	0.67542	0.754888	0.67542	0	0	0	0	0	0	0	0	0	0	0	0
B. fragilis	CL05T00C42	99.4 (1090/1096)	Human	2000 or later	PRJNA181632	1	ECM2011_0482	1.326	0.00125545	1	0.720481	1	0.720481	1.176	0.00056152	0.886878	0.322247	0.886878	0.322247	0.741	0.000237448	0.558824	0.136267	0.558824	0.139505	0.5945	0.000361697	0.448341	0.207572	0.448341	0.207572	0.9845	0.00161304	0.742459	0.925697	0.742459	0.925697	0	0	0	0	0	0	0	0	0	0	0	0
B. fragilis	VPI-2556I	99.3 (834/840)	Human	pre-1980	no	1	ECM2010_0406	1.066	0.0013325	1	1	1	1	0.5875	9.6438e-05	0.551126	0.0723737	0.551126	0.0723737	0.386	0.000137744	0.362101	0.103373	0.362101	0.105829	0.6205	0.000251	0.582083	0.188368	0.582083	0.188368	0.8105	0.000506353	0.760319	0.380002	0.760319	0.380002	0	0	0	0	0	0	0	0	0	0	0	0
B. fragilis	CL07T12C05	99.3 (1051/1058	Human	2000 or later	PRJNA181631	1	ECM2011_0483	1.249	0.000706976	1	0.455763	1	0.455763	0	0	0	0	0	0	0.2005	5.6257e-05	0.160528	0.036267	0.160528	0.0371288	0.328	0.000159015	0.26261	0.102511	0.26261	0.102511	0.741	0.00071984	0.593275	0.464056	0.593275	0.464056	0	0	0	0	0	0	0	0	0	0	0	0
B. fragilis	CL03T12C07	99.3 (1014/1021)	Human	2000 or later	PRJNA181629	1	ECM2011_0479	1.3415	0.000992043	1	0.494739	1	0.494739	0.848	0.000420162	0.632128	0.209538	0.632128	0.209538	0.2925	7.82866e-05	0.21804	0.0390421	0.21804	0.0399698	0.2785	0.000129342	0.207603	0.0645039	0.207603	0.0645039	0.7925	0.000738792	0.590757	0.36844	0.590757	0.36844	0	0	0	0	0	0	0	0	0	0	0	0
B. fragilis	VPI-2552	98.7 (820/831)	Human	pre-1980	no	1	ECM2010_0400	1.3035	0.00155157	1	1	1	1	0.7955	0.00025737	0.61028	0.165877	0.61028	0.165877	0.743	0.000298918	0.570004	0.192655	0.570004	0.197233	0.7565	0.00058376	0.580361	0.376238	0.580361	0.376238	1.0145	0.000834845	0.778289	0.538065	0.778289	0.538065	0	0	0	0	0	0	0	0	0	0	0	0
B. fragilis	3_1_12	98.6 (838/850)	Human	2000 or later	PRJNA55575	1	ECM2010_0480	1.294	0.00228868	1	1	1	1	1.043	0.000395154	0.806028	0.172656	0.806028	0.172656	0.487	0.000315599	0.376352	0.137896	0.376352	0.141172	0.2485	0.000299885	0.19204	0.13103	0.19204	0.13103	1.103	0.00092811	0.852396	0.405522	0.852396	0.405522	0	0	0	0	0	0	0	0	0	0	0	0
B. fragilis	VPI-2627-J2	98.6 (804/815)	Human	pre-1980	no	1	ECM2010_0458	1.42	0.00168047	1	0.671875	1	0.671875	1.0205	0.000353515	0.718662	0.14134	0.718662	0.14134	0.5205	0.000291298	0.366549	0.116465	0.366549	0.119232	0.4525	0.000433976	0.318662	0.173509	0.318662	0.173509	1.1515	0.00127234	0.810915	0.508697	0.810915	0.508697	0	0	0	0	0	0	0	0	0	0	0	0
B. fragilis	VPI-3392	98.5 (842/855)	Human	pre-1980	no	1	ECM2011_0165	1.4795	0.00117552	1	0.571532	1	0.571532	0.7825	0.00017721	0.528895	0.0861582	0.528895	0.0861582	0.2095	6.40219e-05	0.141602	0.031127	0.141602	0.0318667	0.7015	0.000241658	0.474147	0.117492	0.474147	0.117492	0.987	0.000708449	0.667117	0.344443	0.667117	0.344443	0	0	0	0	0	0	0	0	0	0	0	0
B. fragilis	VPI-4076	98.5 (835/848)	Human	pre-1980	no	1	ECM2010_0399	1.0445	0.000650387	1	0.469315	1	0.469315	0.2165	3.99236e-05	0.207276	0.0288086	0.207276	0.0288086	0.5085	0.000188358	0.486836	0.135918	0.486836	0.139147	0.538	0.000200255	0.515079	0.144503	0.515079	0.144503	0.958	0.000706892	0.917185	0.510088	0.917185	0.510088	0	0	0	0	0	0	0	0	0	0	0	0
B. fragilis	VPI-4225	98.5 (834/847)	Human	pre-1980	no	1	ECM2011_0154	1.3285	0.000500198	1	0.288786	1	0.288786	0.5225	0.000107451	0.393301	0.0620362	0.393301	0.0620362	0.356	0.000123085	0.267971	0.0710623	0.267971	0.0727509	0.6755	0.000189852	0.508468	0.10961	0.508468	0.10961	1.0105	0.00094224	0.760632	0.543996	0.760632	0.543996	0	0	0	0	0	0	0	0	0	0	0	0
B. fragilis	VPI-2393	98.5 (780/792)	Human	pre-1980	no	1	ECM2011_0153	0.1495	7.04859e-05	0.13972	0.0351346	0.13972	0.0351346	0.1575	3.75699e-05	0.147196	0.0187272	0.147196	0.0187272	0	0	0	0	0	0	0	0	0	0	0	0	0.8315	0.000879676	0.777103	0.438487	0.777103	0.438487	0	0	0	0	0	0	0	0	0	0	0	0
B. fragilis	VPI-2343	98.5 (779/791)	Human	pre-1980	no	1	ECM2011_0170	1.3815	0.00194273	1	0.804418	1	0.804418	1.0885	0.000451896	0.787912	0.187115	0.787912	0.187115	0.6275	0.000129284	0.454216	0.0535322	0.454216	0.0548042	1.0045	0.000399791	0.727108	0.16554	0.727108	0.16554	1.0975	0.000948212	0.794426	0.392622	0.794426	0.392622	0	0	0	0	0	0	0	0	0	0	0	0
B. fragilis	VPI-A11-24B	98.4 (782/795)	Human	pre-1980	no	1	ECM2011_0167	1.405	0.001777	1	0.759894	1	0.759894	0.866	0.000268791	0.61637	0.114942	0.61637	0.114942	0.457	0.000170384	0.325267	0.0728607	0.325267	0.074592	0.9505	0.000558027	0.676512	0.238627	0.676512	0.238627	1.054	0.00117431	0.750178	0.502167	0.750178	0.502167	0	0	0	0	0	0	0	0	0	0	0	0
B. fragilis	VPI-4117	98.1 (773/788)	Human	pre-1980	no	1	ECM2011_0152	1.335	0.000534016	1	0.399098	1	0.399098	0.758	0.000141656	0.56779	0.105867	0.56779	0.105867	0.355	0.000191908	0.265918	0.143423	0.265918	0.146831	0.7015	0.000224901	0.525468	0.16808	0.525468	0.16808	0.927	0.000760611	0.694382	0.568444	0.694382	0.568444	0	0	0	0	0	0	0	0	0	0	0	0
B. intestinalis	DSM 17393	100 (type strain)	Human	2000 or later	PRJNA54881	1	ECM2011_0201	0.2635	0.000133425	0.20594	0.00896676	0.20594	0.00896676	0	0	0	0	0	0	0	0	0	0	0	0	0	0	0	0	0	0	0.857	0.000478782	0.669793	0.0321762	0.669793	0.0321762	0.479	0.000421169	0.374365	0.0283044	0.466228	0.0283044	0.325	0.000389838	0.254005	0.0261988	0.579426	0.0525904
B. intestinihominis	DSM 21032	100 (type strain)	Human	2000 or later	PRJNA46375	2	ECM2011_0070	0	0	0	0	0	0	0	0	0	0	0	0	0	0	0	0	0	0	0	0	0	0	0	0	0	0	0	0	0	0	0	0	0	0	0	0	0	0	0	0	0	0
B. massiliensis	B84634, DSM 17679	100 (type strain)	Human	2000 or later	PRJNA201686	2	ECM2011_0075	0.145	5.82269e-05	0.132906	0.049431	0.132906	0.049431	0.238	0.000167814	0.218148	0.142463	0.218148	0.142463	0	0	0	0	0	0	0	0	0	0	0	0	0	0	0	0	0	0	0	0	0	0	0	0	0	0	0	0	0	0
B. massiliensis	JCM12982	99.7 (1486/1491)	Human	2000 or later	no	2	ECM2011_0129	0.4035	0.000194794	0.379408	0.29736	0.379408	0.29736	0.289	9.49852e-05	0.271744	0.144998	0.271744	0.144998	0	0	0	0	0	0	0.378	0.000110198	0.35543	0.168221	0.35543	0.168221	0	0	0	0	0	0	0	0	0	0	0	0	0	0	0	0	0	0
B. massiliensis	A03	99.5 (865/869)	Human	2000 or later	no	2	ECM2012_0044	0.35	0.000124483	0.298126	0.128341	0.298126	0.128341	0.2635	8.73072e-05	0.224446	0.090013	0.224446	0.090013	0.188	3.68028e-05	0.160136	0.0379433	0.160136	0.0388449	0.146	8.99046e-05	0.124361	0.0926909	0.124361	0.0926909	0	0	0	0	0	0	0	0	0	0	0	0	0	0	0	0	0	0
B. nordii	CL02T12C05	100 (type strain, this study)	Human	2000 or later	PRJNA170043	1	ECM2011_0472	1.3885	0.00212993	1	1	1	1	1.139	0.00109155	0.82031	0.512481	0.82031	0.512481	0.976	0.000635914	0.702917	0.298561	0.702917	0.305655	0.5795	0.00063131	0.417357	0.296399	0.417357	0.296399	0.9215	0.000983252	0.663666	0.461635	0.663666	0.461635	0.316	8.05628e-05	0.227584	0.0378241	0.283429	0.0378241	0.312	0.000232623	0.224703	0.109216	0.512583	0.219236
B. nordii	WAL7936	99 (852/861)	Human	unknown	no	1	ECM2010_0318	1.3215	0.00255912	0.893509	0.852126	0.893509	0.852126	1.2485	0.00230351	0.844151	0.767014	0.844151	0.767014	0.663	0.000924367	0.448276	0.307793	0.448276	0.315106	0.255	0.00073591	0.172414	0.245041	0.172414	0.245041	1.1985	0.00229912	0.810345	0.765554	0.810345	0.765554	0.7665	0.00103302	0.518256	0.343971	0.645426	0.343971	0.2955	0.000310474	0.199797	0.103381	0.455769	0.207522
B. nordii	WH103	99 (806/814)	Human	1995-99	no	1	ECM2010_0543	1.275	0.00219146	1	0.89371	1	0.89371	1.0545	0.00160898	0.827059	0.656164	0.827059	0.656164	0.9275	0.000683082	0.727451	0.27857	0.727451	0.28519	0.412	0.000627106	0.323137	0.255743	0.323137	0.255743	1.131	0.00165593	0.887059	0.675311	0.887059	0.675311	0.6965	0.000196984	0.546275	0.0803328	0.680321	0.0803328	0.341	0.000476107	0.267451	0.194163	0.610098	0.389755
B. nordii	WAL7935	98.8 (848/858)	Human	unknown	no	1	ECM2010_0317	1.228	0.00297588	0.876517	1	0.876517	1	1.1645	0.00210641	0.831192	0.70783	0.831192	0.70783	0.5975	0.000673954	0.426481	0.226472	0.426481	0.231854	0.3185	0.000572303	0.227338	0.192314	0.227338	0.192314	1.165	0.00143555	0.831549	0.482394	0.831549	0.482394	0.751	0.000703133	0.536046	0.236278	0.667582	0.236278	0.2465	0.000533527	0.175946	0.179284	0.40136	0.359888
B. oleiciplenus	DSM 22535	100 (type strain)	Human	2000 or later		1	ECM2011_0066	0.8425	0.00131248	0.674	0.768671	0.674	0.768671	1.156	0.00133717	0.9248	0.78313	0.9248	0.78313	0.52	0.000650663	0.416	0.38107	0.416	0.390125	0.7725	0.000765826	0.618	0.448517	0.618	0.448517	0.741	0.000215764	0.5928	0.126365	0.5928	0.126365	0.5575	0.00072122	0.446	0.422393	0.555441	0.422393	0	0	0	0	0	0
B. ovatus	ATCC 8483	100 (type strain)	Human	pre-1980	PRJNA54543	1	ECM2011_0369	0.963	0.000908653	0.859438	0.385419	0.859438	0.385419	1.1205	0.00165787	1	0.703213	1	0.703213	1.0355	0.00117244	0.924141	0.49731	0.924141	0.509127	0.5975	0.00104744	0.533244	0.444286	0.533244	0.444286	0.7165	0.00103018	0.639447	0.436966	0.639447	0.436966	0	0	0	0	0	0	0.28	0.000528989	0.249888	0.224379	0.570035	0.45041
B. ovatus	NLAE-zl-C34	99.9 (787/788)	Cow	2000 or later	Gi18074	1	ECM2012_0207	0.984	0.00188466	0.831081	0.768191	0.831081	0.768191	1.0375	0.00232411	0.876267	0.947313	0.876267	0.947313	0.7415	0.000892906	0.626267	0.363951	0.626267	0.372599	1.06	0.00135607	0.89527	0.552736	0.89527	0.552736	0.678	0.00017323	0.572635	0.0706091	0.572635	0.0706091	0.866	0.0020947	0.731419	0.853807	0.910896	0.853807	0.4015	0.000620336	0.339105	0.252851	0.773551	0.507563
B. ovatus	NLAE-zl-C11	99.9 (787/788)	Cow	2000 or later	Gi18070	1	ECM2012_0206	0.8835	0.00181417	0.757069	0.64681	0.757069	0.64681	1.0475	0.00280479	0.897601	1	0.897601	1	0.6855	0.000994268	0.587404	0.354489	0.587404	0.362912	1.0505	0.00235088	0.900171	0.838166	0.900171	0.838166	0.592	0.000120675	0.507284	0.0430245	0.507284	0.0430245	0.822	0.00235973	0.70437	0.841321	0.87721	0.841321	0.3925	0.000747156	0.336332	0.266385	0.767227	0.534732
B. ovatus	WH702	99.9 (756/757)	Human	1995-99	no	1	ECM2010_0585	1.1105	0.000834184	0.809697	0.325853	0.809697	0.325853	1.055	0.00181365	0.769231	0.708458	0.769231	0.708458	1.2	0.00199675	0.874954	0.779979	0.874954	0.798513	1.3005	0.00247659	0.948232	0.967418	0.948232	0.967418	0.9285	0.000218141	0.676996	0.0852113	0.676996	0.0852113	0.5995	0.00103755	0.437113	0.405295	0.544372	0.405295	0.3275	0.000292466	0.23879	0.114245	0.544717	0.22933
B. ovatus	WH711	99.9 (687/688)	Human	1995-99	no	1	ECM2010_0588	1.2155	0.00163241	0.949609	0.558563	0.949609	0.558563	1.0615	0.0020901	0.829297	0.715171	0.829297	0.715171	1.176	0.00193108	0.91875	0.660758	0.91875	0.676459	1.28	0.00257475	1	0.881002	1	0.881002	0.8795	0.00020597	0.687109	0.0704769	0.687109	0.0704769	0.6485	0.00111281	0.506641	0.380772	0.630961	0.380772	0.376	0.000435861	0.29375	0.149139	0.67009	0.299376
B. ovatus	WH211	99.8 (850/852)	Human	1995-99	no	1	ECM2011_0198	1.2295	0.00166381	0.839249	0.513488	0.839249	0.513488	1.3495	0.0027574	0.92116	0.850992	0.92116	0.850992	1.133	0.00210967	0.773379	0.65109	0.773379	0.666561	1.2625	0.00324021	0.861775	1	0.861775	1	0.471	9.82861e-05	0.321502	0.0303332	0.321502	0.0303332	0.8485	0.00122074	0.579181	0.376748	0.721302	0.376748	0.348	0.000497666	0.237543	0.15359	0.541872	0.308312
B. ovatus	WH214	99.8 (827/829)	Human	1995-99	no	1	ECM2010_0489	1.1395	0.00196478	0.906163	0.665869	0.906163	0.665869	1.008	0.00165517	0.80159	0.560942	0.80159	0.560942	0.5255	0.000754587	0.417893	0.255732	0.417893	0.261808	0.294	0.000871288	0.233797	0.295282	0.233797	0.295282	0.734	0.000119121	0.583698	0.0403704	0.583698	0.0403704	0.6925	0.00144678	0.550696	0.490317	0.685827	0.490317	0.425	0.000788518	0.337972	0.267231	0.770967	0.536429
B. ovatus	CL02T12C04	99.7 (1032/1035)	Human	2000 or later	PRJNA181636	1	ECM2011_0470	0.989	0.000290085	0.728814	0.119028	0.728814	0.119028	0.847	0.000296796	0.624171	0.121781	0.624171	0.121781	0.836	0.000274233	0.616065	0.112523	0.616065	0.115197	0.95	0.000569727	0.700074	0.23377	0.700074	0.23377	0.84	0.000175145	0.619013	0.0718656	0.619013	0.0718656	0.767	0.000632971	0.565217	0.25972	0.703912	0.25972	0.38	0.000400077	0.280029	0.164159	0.638791	0.329527
B. ovatus	3_8_47FAA	99.6 (849/852)	Human	2000 or later	PRJNA68195	1	ECM2010_0468	1.0565	0.00164119	0.818992	0.534592	0.818992	0.534592	1.058	0.00190472	0.820155	0.620431	0.820155	0.620431	0.491	0.000629669	0.38062	0.205104	0.38062	0.209978	0.256	0.000186087	0.19845	0.0606147	0.19845	0.0606147	0.852	0.000285036	0.660465	0.092846	0.660465	0.092846	0.8355	0.00190477	0.647674	0.620449	0.806602	0.620449	0.3215	0.000348591	0.249225	0.113548	0.568521	0.227932
B. ovatus	VPI-3049	99.6 (845/848)	Human	pre-1980	no	1	ECM2011_0186	1.2645	0.00130994	0.841597	0.508888	0.841597	0.508888	1.359	0.00214651	0.904493	0.833878	0.904493	0.833878	1.233	0.0017295	0.820632	0.671877	0.820632	0.687842	1.3045	0.00214703	0.86822	0.834081	0.86822	0.834081	0.3715	6.39389e-05	0.247255	0.0248391	0.247255	0.0248391	1.079	0.00118393	0.718136	0.459936	0.894355	0.459936	0.5145	0.000872461	0.342429	0.338935	0.781135	0.680366
B. ovatus	VPI-C1-45	99.6 (837/840)	Human	pre-1980	no	1	ECM2011_0193	1.034	0.00164976	0.868178	0.728567	0.868178	0.728567	0.981	0.00160519	0.823678	0.708882	0.823678	0.708882	1.0385	0.00115476	0.871956	0.509962	0.871956	0.52208	1.099	0.00182759	0.922754	0.807099	0.922754	0.807099	0.257	5.10828e-05	0.215785	0.0225591	0.215785	0.0225591	0.6845	0.00124803	0.574727	0.551151	0.715755	0.551151	0.3335	0.000507166	0.280017	0.223974	0.638762	0.449597
B. ovatus	VPI-4104	99.6 (834/837)	Human	pre-1980	no	1	ECM2011_0188	0.254	4.99759e-05	0.195988	0.0172927	0.195988	0.0172927	0.2035	4.11821e-05	0.157022	0.0142499	0.157022	0.0142499	0	0	0	0	0	0	0.131	7.05226e-05	0.10108	0.0244023	0.10108	0.0244023	0.849	0.000189898	0.655093	0.0657086	0.655093	0.0657086	0.646	0.00113895	0.498457	0.3941	0.620769	0.3941	0.287	0.000102868	0.221451	0.0355943	0.505164	0.0714507
B. ovatus	WH713	99.6 (811/814)	Human	1995-99	no	1	ECM2011_0031	1.2485	0.000880612	1	0.472431	1	0.472431	1.077	0.00132859	0.862635	0.712762	0.862635	0.712762	0.974	0.000559689	0.780136	0.300262	0.780136	0.307396	0.465	0.000705212	0.372447	0.378332	0.372447	0.378332	1.101	0.00150966	0.881858	0.809901	0.881858	0.809901	0	0	0	0	0	0	0	0	0	0	0	0
B. ovatus	WAL7922	99.5 (859/863)	Human	unknown	no	1	ECM2011_0282	1.039	0.00227784	0.795864	0.689053	0.795864	0.689053	1.095	0.00280414	0.838759	0.848262	0.838759	0.848262	0.789	0.000373424	0.604366	0.112962	0.604366	0.115646	0.9855	0.00214824	0.754883	0.649851	0.754883	0.649851	0.9105	0.00259967	0.697434	0.786408	0.697434	0.786408	0	0	0	0	0	0	0.2995	0.000680284	0.229414	0.205788	0.523329	0.413092
B. ovatus	WH208	99.5 (818/822)	Human	1995-99	no	1	ECM2010_0546	1.0825	0.0018601	0.843726	0.840295	0.843726	0.840295	1.1455	0.00218183	0.892829	0.985637	0.892829	0.985637	0.829	0.000965279	0.646142	0.436062	0.646142	0.446424	0.3955	0.000748176	0.308262	0.337986	0.308262	0.337986	0.9315	0.000161886	0.726033	0.0731315	0.726033	0.0731315	0.7875	0.00189861	0.613796	0.857694	0.764411	0.857694	0.373	0.000452063	0.290725	0.204218	0.663189	0.409941
B. ovatus	VPI-8653	99.5 (786/790)	Human	pre-1980	no	1	ECM2011_0281	1.0825	0.00123481	0.745523	0.330797	0.745523	0.330797	1.229	0.00313641	0.846419	0.840225	0.846419	0.840225	1.1005	0.0012226	0.75792	0.327528	0.75792	0.33531	1.095	0.00236912	0.754132	0.634673	0.754132	0.634673	0.521	9.87165e-05	0.358815	0.0264455	0.358815	0.0264455	0.859	0.00214615	0.591598	0.574941	0.736766	0.574941	0.522	0.000528122	0.359504	0.141481	0.820085	0.284003
B. ovatus	VPI-435	99.4 (820/825)	Human	pre-1980	no	1	ECM2011_0280	1.204	0.00248557	0.822404	0.696097	0.822404	0.696097	1.2735	0.00277599	0.869877	0.77743	0.869877	0.77743	1.095	0.00160151	0.747951	0.448509	0.747951	0.459167	1.14	0.00253622	0.778689	0.71028	0.778689	0.71028	1.1135	0.000544579	0.760587	0.152512	0.760587	0.152512	0.7395	0.00111616	0.505123	0.312586	0.629071	0.312586	0.2155	8.08303e-05	0.147199	0.0226369	0.335785	0.0454405
B. ovatus	NLAE-zl-H366	99.4 (1387/1395)	Human	2000 or later	no	1	ECM2012_0205	1.0505	0.0012081	0.859656	0.5158	0.859656	0.5158	1.179	0.0017513	0.964812	0.747721	0.964812	0.747721	0.9305	0.00109858	0.761457	0.469043	0.761457	0.480189	1.049	0.00153484	0.858429	0.655305	0.858429	0.655305	0.839	0.00149433	0.686579	0.638008	0.686579	0.638008	0	0	0	0	0	0	0.338	0.000302992	0.276596	0.129363	0.630958	0.259679
B. ovatus	NLAE-zl-H251	99.4 (1383/1391)	Human	2000 or later	no	1	ECM2012_0202	1.1475	0.0014179	0.972458	0.53028	0.972458	0.53028	1.0775	0.00172516	0.913136	0.645194	0.913136	0.645194	0.709	0.000720566	0.600847	0.269485	0.600847	0.275888	1.03	0.00210843	0.872881	0.788532	0.872881	0.788532	0.8655	0.002139	0.733475	0.799964	0.733475	0.799964	0.9475	0.00148155	0.802966	0.554085	1	0.554085	0	0	0	0	0	0
B. ovatus	VPI-38	99.3 (801/807)	Human	pre-1980	no	1	ECM2011_0187	1.0935	0.00119095	0.84669	0.462615	0.84669	0.462615	0.997	0.00121663	0.771971	0.472591	0.771971	0.472591	1.075	0.00142653	0.832365	0.554123	0.832365	0.56729	1.0915	0.0013994	0.845141	0.543585	0.845141	0.543585	0.8015	0.000514932	0.620596	0.200021	0.620596	0.200021	0	0	0	0	0	0	0.226	0.000197028	0.17499	0.0765339	0.39918	0.153631
B. ovatus	CL03T12C18	99.3 (1023/1030)	Human	2000 or later	PRJNA181637	1	ECM2011_0469	1.0075	0.00130531	0.821778	0.631728	0.821778	0.631728	1.0185	0.00142057	0.83075	0.687513	0.83075	0.687513	0.8875	0.00146874	0.723899	0.710823	0.723899	0.727713	0.5895	0.000545162	0.480832	0.263842	0.480832	0.263842	0.5195	0.000196274	0.423736	0.0949903	0.423736	0.0949903	0.5995	0.00110545	0.488989	0.535004	0.608978	0.535004	0.2815	0.000457545	0.229608	0.221437	0.523773	0.444505
B. ovatus	WH514	99.1 (851/859)	Human	1995-99	no	1	ECM2011_0197	0.299	6.65274e-05	0.234143	0.0303985	0.234143	0.0303985	0.137	0.000108892	0.107283	0.0497562	0.107283	0.0497562	0	0	0	0	0	0	0	0	0	0	0	0	0	0	0	0	0	0	0.781	0.00171211	0.61159	0.782318	0.761663	0.782318	0	0	0	0	0	0
B. ovatus	VPI-B4-11	99.1 (843/851)	Human	pre-1980	no	1	ECM2011_0254	0	0	0	0	0	0	0.1985	0.000207135	0.146874	0.0578062	0.146874	0.0578062	0	0	0	0	0	0	0	0	0	0	0	0	0.9385	0.000168352	0.694414	0.046983	0.694414	0.046983	0.941	0.00260288	0.696263	0.726399	0.867114	0.726399	0.4425	0.000990734	0.327414	0.276489	0.746883	0.555014
B. ovatus	NLAE-zl-H163	98.7 (1377/1395)	Human	2000 or later	no	1	ECM2012_0201	1.154	0.00165488	0.894574	0.572621	0.894574	0.572621	1.129	0.00192917	0.875194	0.667534	0.875194	0.667534	0.6915	0.00111559	0.536047	0.386016	0.536047	0.395189	0.995	0.00172086	0.771318	0.595452	0.771318	0.595452	0.8125	0.00210676	0.629845	0.728984	0.629845	0.728984	0.4855	0.000904097	0.376357	0.312836	0.468708	0.312836	0.1405	0.00018129	0.108915	0.0627302	0.248452	0.125922
B. ovatus	NLAE-zl-H304	98.6 (1380/1400)	Human	2000 or later	Gi0027194	1	ECM2012_0203	1.0245	0.00135547	0.717688	0.440195	0.717688	0.440195	1.0025	0.00178741	0.702277	0.580471	0.702277	0.580471	0.93	0.00139324	0.651489	0.452461	0.651489	0.463212	1.117	0.00186133	0.782487	0.604474	0.782487	0.604474	0.8605	0.00236236	0.602802	0.767187	0.602802	0.767187	0	0	0	0	0	0	0.3615	0.000624635	0.25324	0.202853	0.57768	0.407199
B. ovatus	NLAE-zl-H361	98.5 (1380/1401)	Human	2000 or later	Gi0027195	1	ECM2012_0204	1.1065	0.00158524	0.907339	0.676277	0.907339	0.676277	0.9585	0.00114533	0.785978	0.488606	0.785978	0.488606	0.941	0.00114365	0.771628	0.48789	0.771628	0.499484	1.0395	0.00151974	0.852399	0.648331	0.852399	0.648331	0.8615	0.00226526	0.706437	0.966378	0.706437	0.966378	0	0	0	0	0	0	0.3505	0.000692721	0.287413	0.29552	0.655634	0.593216
B. ovatus	VPI-C16-22	98.4 (825/838)	Human	pre-1980	no	1	ECM2011_0283	1.017	0.00186074	0.776336	0.623681	0.776336	0.623681	1.18	0.00262342	0.900763	0.879314	0.900763	0.879314	0.9105	0.00199286	0.695038	0.667965	0.695038	0.683837	1.042	0.00267338	0.79542	0.89606	0.79542	0.89606	0.843	0.000494886	0.643511	0.165876	0.643511	0.165876	0.6525	0.001044	0.498092	0.349927	0.620315	0.349927	0.274	0.000188343	0.20916	0.0631287	0.477127	0.126722
B. ovatus	3_1_23	98.3 (834/848)	Human	2000 or later	PRJNA38771	1	ECM2010_0470	1.0625	0.00138877	0.810141	0.406861	0.810141	0.406861	1.098	0.00187372	0.837209	0.548934	0.837209	0.548934	0.4165	0.000623204	0.317575	0.182577	0.317575	0.186915	0.2185	0.000691298	0.166603	0.202526	0.166603	0.202526	0.4055	0.000130059	0.309188	0.0381026	0.309188	0.0381026	0.841	0.00220742	0.64125	0.646698	0.798602	0.646698	0.3445	0.000831085	0.262676	0.243479	0.599206	0.48875
B. ovatus	WH601	97.9 (834/852)	Human	1995-99	no	1	ECM2011_0270	1.093	0.00219406	0.800733	0.582874	0.800733	0.582874	1.1565	0.00304076	0.847253	0.807808	0.847253	0.807808	0.9365	0.00183988	0.686081	0.488783	0.686081	0.500397	1.0225	0.00256375	0.749084	0.681085	0.749084	0.681085	0.9485	0.00225352	0.694872	0.598669	0.694872	0.598669	0	0	0	0	0	0	0.4275	0.00146722	0.313187	0.389782	0.714428	0.782434
B. ovatus	WH604	97.7 (834/854)	Human	1995-99	no	1	ECM2010_0448	1.013	0.00175105	0.824247	0.816071	0.824247	0.816071	0.913	0.00105532	0.74288	0.491828	0.74288	0.491828	0.846	0.00129923	0.688365	0.6055	0.688365	0.619888	0.4245	0.000819965	0.345403	0.382143	0.345403	0.382143	0.8935	0.00148201	0.727014	0.690689	0.727014	0.690689	0	0	0	0	0	0	0.305	0.000507494	0.248169	0.236516	0.566113	0.474774
B. ovatus	WH606	97.7 (821/840)	Human	1995-99	no	1	ECM2010_0452	1.0845	0.00198108	0.896281	0.797649	0.896281	0.797649	0.936	0.00112045	0.773554	0.451133	0.773554	0.451133	0.851	0.00134899	0.703306	0.54315	0.703306	0.556056	0.437	0.000926272	0.361157	0.372948	0.361157	0.372948	0.99	0.00218763	0.818182	0.880814	0.818182	0.880814	0	0	0	0	0	0	0.339	0.0010227	0.280165	0.411773	0.639101	0.826579
B. ovatus	D2 (2_1_39)	97.7 (817/836)	Human	2000 or later	PRJNA32449	1	ECM2010_0469	0.969	0.00144879	0.745098	0.554508	0.745098	0.554508	0.93	0.00156265	0.71511	0.598083	0.71511	0.598083	0.5285	0.000785747	0.406382	0.300735	0.406382	0.30788	0.3065	0.000922726	0.235679	0.353162	0.235679	0.353162	0.6325	0.000190433	0.486351	0.0728858	0.486351	0.0728858	0.718	0.00163803	0.552095	0.626935	0.68757	0.626935	0	0	0	0	0	0
B. ovatus	NLAE-zl-H59	97.3 (1249/1284)	Human	2000 or later	Gi0039165	1	ECM2012_0199	1.075	0.00157938	0.86	0.48272	0.86	0.48272	1.0315	0.00254064	0.8252	0.776521	0.8252	0.776521	0.7395	0.00103138	0.5916	0.315231	0.5916	0.322721	1.093	0.00212245	0.8744	0.648704	0.8744	0.648704	1.002	0.0007378	0.8016	0.225501	0.8016	0.225501	0.9015	0.00207553	0.7212	0.634366	0.89817	0.634366	0.384	0.000317817	0.3072	0.0971376	0.700771	0.19499
B. ovatus	NLAE-zl-H73	95 (1218/1284)	Human	2000 or later	Gi0039166	1	ECM2012_0200	1.082	0.00116002	0.877179	0.387503	0.877179	0.387503	1.1675	0.00243643	0.946494	0.813885	0.946494	0.813885	0.64	0.000732879	0.518849	0.244818	0.518849	0.250635	1.1005	0.00203937	0.892177	0.68125	0.892177	0.68125	0.9835	0.000640913	0.797325	0.214096	0.797325	0.214096	0.8995	0.00299357	0.729226	1	0.908165	1	0.366	0.000383567	0.296717	0.12813	0.676857	0.257204
B. plebeius	DSM 17135	100 (type strain)	Human	2000 or later	PRJNA27829	2	ECM2011_0072	0.187	4.4948e-05	0.159624	0.0159994	0.159624	0.0159994	0.152	4.43037e-05	0.129748	0.0157701	0.129748	0.0157701	0	0	0	0	0	0	0	0	0	0	0	0	1.0495	0.00212133	0.89586	0.755097	0.89586	0.755097	0	0	0	0	0	0	0	0	0	0	0	0
B. salyersae	DSM 18765, ATCC BAA-997	100 (type strain)	Human	2000 or later	PRJNA170350	1	ECM2010_0320	1.1765	0.00114576	1	0.91091	1	0.91091	1.0555	0.000877229	0.897153	0.697419	0.897153	0.697419	0.561	0.000442433	0.476838	0.351745	0.476838	0.360103	0.2475	0.000298349	0.21037	0.237195	0.21037	0.237195	0.794	0.000847004	0.674883	0.673389	0.674883	0.673389	0.633	0.000311717	0.538037	0.247823	0.670061	0.247823	0	0	0	0	0	0
B. salyersae	WAL7960	99.4 (846/851)	Human	unknown	no	1	ECM2010_0315	1.408	0.00178228	1	1	1	1	0.857	0.000547236	0.608665	0.307043	0.608665	0.307043	0.789	0.000566148	0.560369	0.317654	0.560369	0.325202	0.328	0.000607435	0.232955	0.34082	0.232955	0.34082	1.074	0.00145019	0.762784	0.813673	0.762784	0.813673	0.683	0.000499209	0.485085	0.280096	0.604117	0.280096	0	0	0	0	0	0
B. salyersae	WAL9166	99.3 (832/838)	Human	unknown	no	1	ECM2010_0316	1.086	0.00230073	0.850431	0.551715	0.850431	0.551715	1.0805	0.00100186	0.846124	0.240247	0.846124	0.240247	1.1785	0.000656359	0.922866	0.157395	0.922866	0.161135	1.116	0.00132384	0.873923	0.317458	0.873923	0.317458	1.0885	0.00153544	0.852388	0.368199	0.852388	0.368199	0.6675	0.000206266	0.522709	0.0494627	0.650973	0.0494627	0	0	0	0	0	0
B. salyersae	VPI-2828	99.2 (845/852)	Human	pre-1980	no	1	ECM2011_0185	0.814	0.000567428	0.695726	0.466572	0.695726	0.466572	0.685	0.000334118	0.58547	0.274731	0.58547	0.274731	0.894	0.000655608	0.764103	0.539079	0.764103	0.551888	0.845	0.000504629	0.722222	0.414935	0.722222	0.414935	0.6995	0.000554085	0.597863	0.4556	0.597863	0.4556	0.4765	0.000377251	0.407265	0.310198	0.507201	0.310198	0	0	0	0	0	0
B. salyersae	CL02T12C01	98.9 (842/851)	Human	2000 or later	PRJNA64829	1	ECM2011_0468	1.211	0.00172231	0.93622	0.925213	0.93622	0.925213	1.216	0.00112151	0.940085	0.602467	0.940085	0.602467	1.07	0.00100559	0.827213	0.540197	0.827213	0.553033	0.597	0.00039888	0.461538	0.214276	0.461538	0.214276	0.8825	0.000969458	0.682257	0.520787	0.682257	0.520787	0.575	0.000148939	0.44453	0.080009	0.55361	0.080009	0	0	0	0	0	0
B. stercoris	ATCC 43183, VPI B5-21	100 (type strain)	Human	pre-1980	PRJNA19859	1	ECM2010_0241	1.077	0.0011224	1	0.720199	1	0.720199	0	0	0	0	0	0	0	0	0	0	0	0	0	0	0	0	0	0	0.668	0.000272558	0.620241	0.17489	0.620241	0.17489	0.476	0.000487077	0.441968	0.312539	0.55042	0.312539	0.181	0.000293182	0.168059	0.188124	0.38337	0.377633
B. stercoris	WH102	99.7 (807/809)	Human	1995-99	no	1	ECM2010_0486	1.207	0.0021555	0.978913	1	0.978913	1	1.063	0.000954827	0.862125	0.442972	0.862125	0.442972	0.384	0.00081746	0.311436	0.379243	0.311436	0.388255	0	0	0	0	0	0	1.009	0.00190214	0.818329	0.882455	0.818329	0.882455	0.178	6.70917e-05	0.144363	0.0311258	0.179788	0.0311258	0.261	0.000217371	0.211679	0.100845	0.482873	0.202432
B. stercoris	WH22	99.6 (833/836)	Human	1995-99	no	1	ECM2011_0026	1.046	0.00144253	0.983083	1	0.983083	1	0.892	0.0011749	0.838346	0.814474	0.838346	0.814474	0.3425	0.000540143	0.321898	0.374443	0.321898	0.38334	0.6495	0.000497159	0.610432	0.344645	0.610432	0.344645	0.9355	0.00126975	0.879229	0.88023	0.879229	0.88023	0.4995	0.00054798	0.469455	0.379875	0.584651	0.379875	0.2645	0.000104629	0.24859	0.072532	0.567073	0.145598
B. stercoris	VPI-B5-21	99.5 (846/850)	Human	pre-1980	no	1	ECM2011_0284	0.9465	0.000734292	0.967791	0.710015	0.967791	0.710015	0.939	0.000753253	0.960123	0.728349	0.960123	0.728349	0.83	0.00065923	0.848671	0.637435	0.848671	0.652581	0.978	0.000983208	1	0.950701	1	0.950701	0.6145	0.000339706	0.628323	0.328474	0.628323	0.328474	0.4575	0.00053783	0.467791	0.520048	0.582579	0.520048	0	0	0	0	0	0
B. stercoris	WH24	99.5 (824/828)	Human	1995-99	no	1	ECM2010_0484	0.979	0.0013396	0.955588	0.972488	0.955588	0.972488	0.8585	0.00105257	0.83797	0.764116	0.83797	0.764116	0.327	0.000422935	0.31918	0.30703	0.31918	0.314326	0.281	0.000614981	0.27428	0.446447	0.27428	0.446447	0.8615	0.00119306	0.840898	0.866106	0.840898	0.866106	0.419	0.000634053	0.40898	0.460292	0.509337	0.460292	0.2485	6.53346e-05	0.242557	0.0474298	0.553311	0.0952088
B. stercoris	VPI-C8-19	99.3 (845/851)	Human	pre-1980	no	1	ECM2011_0286	0.8025	0.000612588	0.787537	0.658867	0.787537	0.658867	0.886	0.000814493	0.86948	0.876026	0.86948	0.876026	0.868	0.000566485	0.851816	0.609281	0.851816	0.623759	0.826	0.00092976	0.810599	1	0.810599	1	0.5305	0.000487196	0.520608	0.524002	0.520608	0.524002	0	0	0	0	0	0	0	0	0	0	0	0
B. stercoris	VPI-C51-6	99 (825/833)	Human	pre-1980	no	1	ECM2011_0285	0.9935	0.00102254	1	0.997939	1	0.997939	0.9675	0.000887158	0.97383	0.865818	0.97383	0.865818	0.4865	0.000414697	0.489683	0.404722	0.489683	0.414339	0	0	0	0	0	0	0.721	0.000265166	0.725717	0.258788	0.725717	0.258788	0	0	0	0	0	0	0	0	0	0	0	0
B. thetaiotaomicron	VPI-5482, ATCC 29148	100 (type strain)	Human	pre-1980	PRJNA399	1	ECM2011_0149	1.2305	0.00214508	0.883028	0.821868	0.883028	0.821868	1.17	0.00199608	0.839612	0.764782	0.839612	0.764782	0.782	0.000744762	0.561177	0.285349	0.561177	0.29213	0.832	0.00128167	0.597058	0.49106	0.597058	0.49106	0.627	0.000271295	0.449946	0.103944	0.449946	0.103944	0.7315	0.0011924	0.524937	0.456858	0.653748	0.456858	0.4625	0.00086886	0.331898	0.332896	0.757112	0.668244
B. thetaiotaomicron	NLAE-zl-G288	100 (1223/1233)	Goat	2000 or later	Gi18083	1	ECM2012_0232	1.3635	0.00134321	0.853788	0.491806	0.853788	0.491806	1.373	0.00191718	0.859737	0.70196	0.859737	0.70196	1.1005	0.0010821	0.689105	0.396203	0.689105	0.405617	1.4295	0.00179788	0.895116	0.658279	0.895116	0.658279	0.959	0.00025765	0.600501	0.0943364	0.600501	0.0943364	1.0195	0.00128477	0.638384	0.470408	0.795033	0.470408	0.554	0.000863456	0.3469	0.316147	0.791334	0.634621
B. thetaiotaomicron	NLAE-zl-H492	100 (1227/1227)	Human	2000 or later	Gi0027197	1	ECM2012_0230	1.0885	0.00133679	0.814746	0.760438	0.814746	0.760438	1.1605	0.00077301	0.868638	0.439728	0.868638	0.439728	1.005	0.000768349	0.752246	0.437076	0.752246	0.447462	1.099	0.000937968	0.822605	0.533565	0.822605	0.533565	0.2515	7.28882e-05	0.188249	0.0414626	0.188249	0.0414626	0.8235	0.00143347	0.616392	0.81543	0.767644	0.81543	0.373	0.000439598	0.279192	0.250066	0.63688	0.501973
B. thetaiotaomicron	NLAE-zl-H463	100 (1228/1228)	Human	2000 or later	Gi0027196	1	ECM2012_0228	1.087	0.00208063	0.838411	0.85528	0.838411	0.85528	1.268	0.00126573	0.978018	0.520301	0.978018	0.520301	1.0135	0.00105011	0.78172	0.431667	0.78172	0.441924	1.2675	0.00173393	0.977632	0.712759	0.977632	0.712759	0.9415	0.000365959	0.726186	0.150433	0.726186	0.150433	0.8395	0.00170496	0.647513	0.700853	0.806401	0.700853	0	0	0	0	0	0
B. thetaiotaomicron	VPI-2808B	100 (751/751)	Human	pre-1980	no	1	ECM2011_0136	1.1705	0.00268026	0.942811	0.979463	0.942811	0.979463	1.15	0.00197049	0.926299	0.720086	0.926299	0.720086	0.7505	0.00181672	0.604511	0.663895	0.604511	0.67967	0.8865	0.00186827	0.714056	0.682734	0.714056	0.682734	0.9815	0.000311028	0.790576	0.113661	0.790576	0.113661	0.792	0.00155118	0.637938	0.566856	0.794477	0.566856	0.4915	0.0010942	0.395892	0.39986	0.903092	0.802665
B. thetaiotaomicron	VPI-BT7853	100 (751/751)	Human	pre-1980	no	1	ECM2011_0272	1.164	0.00345833	0.837711	0.897799	0.837711	0.897799	1.1175	0.00243328	0.804246	0.631691	0.804246	0.631691	1.044	0.00116134	0.751349	0.301488	0.751349	0.308652	1.047	0.00202232	0.753508	0.525005	0.753508	0.525005	0.9365	0.000399521	0.673983	0.103717	0.673983	0.103717	0.825	0.00206561	0.593739	0.536243	0.739432	0.536243	0.5265	0.00114848	0.378913	0.298152	0.86436	0.598499
B. thetaiotaomicron	7330	99.9 (840/841)	Human	pre-1980	no	1	ECM2011_0148	1.182	0.00248842	0.908183	0.900152	0.908183	0.900152	1.125	0.00215604	0.864387	0.779919	0.864387	0.779919	1.0015	0.00113388	0.769497	0.410164	0.769497	0.41991	1.0005	0.0016068	0.768728	0.581236	0.768728	0.581236	0.8255	0.000256724	0.634268	0.0928664	0.634268	0.0928664	0.8275	0.00154446	0.635805	0.558687	0.79182	0.558687	0.4505	0.000879905	0.346139	0.318294	0.789597	0.638931
B. thetaiotaomicron	VPI-3731	99.9 (826/827)	Human	pre-1980	no	1	ECM2011_0147	1.1275	0.002255	0.936851	0.893364	0.936851	0.893364	0.986	0.00168833	0.819277	0.668865	0.819277	0.668865	0.5665	0.00064247	0.47071	0.254527	0.47071	0.260575	0.8405	0.00181708	0.69838	0.719871	0.69838	0.719871	0.929	0.000388744	0.771915	0.154009	0.771915	0.154009	0.6205	0.001241	0.51558	0.491647	0.642094	0.491647	0.1665	0.000241519	0.138346	0.0956827	0.31559	0.19207
B. thetaiotaomicron	VPI-BT-DOT2	99.8 (854/856)	Human	pre-1980	no	1	ECM2011_0139	1.2615	0.00273421	0.89627	1	0.89627	1	1.095	0.00196024	0.777975	0.71693	0.777975	0.71693	0.722	0.00086643	0.512966	0.316885	0.512966	0.324414	0.7415	0.00119648	0.526821	0.437597	0.526821	0.437597	0.8505	0.000254333	0.604263	0.0930189	0.604263	0.0930189	0.7975	0.00164354	0.566607	0.601102	0.705643	0.601102	0.378	0.000892326	0.268561	0.326356	0.61263	0.655115
B. thetaiotaomicron	1_1_6	99.8 (848/850)	Human	2000 or later	PRJNA32435	1	ECM2011_0151	1.258	0.00228745	0.913249	0.851249	0.913249	0.851249	1.04	0.0014896	0.754991	0.554339	0.754991	0.554339	0.8685	0.00137224	0.63049	0.510662	0.63049	0.522796	0.8845	0.00150434	0.642105	0.559824	0.642105	0.559824	0.887	0.00023965	0.64392	0.0891831	0.64392	0.0891831	0.5745	0.000994621	0.41706	0.370137	0.519399	0.370137	0.492	0.000983016	0.357169	0.365818	0.814758	0.73433
B. thetaiotaomicron	23685	99.8 (846/848)	Human	unknown	no	1	ECM2011_0131	1.0325	0.00168991	0.802565	0.848786	0.802565	0.848786	0.8165	0.000818625	0.634668	0.411169	0.634668	0.411169	0.5935	0.000492386	0.461329	0.247309	0.461329	0.253186	0.743	0.00147897	0.577536	0.742839	0.577536	0.742839	0.97	0.00090202	0.753984	0.453055	0.753984	0.453055	0.565	0.000841308	0.439176	0.422561	0.546942	0.422561	0.2115	0.000319431	0.1644	0.16044	0.375021	0.322061
B. thetaiotaomicron	VPI-3164	99.8 (846/848)	Human	pre-1980	no	1	ECM2011_0273	1.164	0.00242879	0.840737	0.718576	0.840737	0.718576	1.1575	0.00257512	0.836042	0.761869	0.836042	0.761869	1.0325	0.00143131	0.745757	0.423464	0.745757	0.433527	1.0755	0.00229318	0.776815	0.678455	0.776815	0.678455	0.5505	0.000177053	0.397616	0.0523824	0.397616	0.0523824	0.445	0.000635885	0.321416	0.188132	0.400285	0.188132	0.3365	0.000549022	0.243048	0.162433	0.554431	0.326061
B. thetaiotaomicron	VPI-0633-1	99.8 (844/846)	Human	pre-1980	no	1	ECM2011_0134	1.2345	0.00267565	1	0.900996	1	0.900996	1.0765	0.0016287	0.872013	0.548446	0.872013	0.548446	0.848	0.000673822	0.686918	0.226902	0.686918	0.232293	0.9375	0.00187424	0.759417	0.63113	0.759417	0.63113	0.1595	2.96445e-05	0.129202	0.00998243	0.129202	0.00998243	0.8085	0.00165826	0.654921	0.558401	0.815627	0.558401	0.2275	0.00040387	0.184285	0.135999	0.420383	0.272998
B. thetaiotaomicron	WH25	99.8 (822/824)	Human	1995-99	no	1	ECM2010_0568	0	0	0	0	0	0	1.0385	0.00146539	0.784366	0.578672	0.784366	0.578672	1.006	0.000734958	0.759819	0.29023	0.759819	0.297126	0	0	0	0	0	0	0.8645	0.000268616	0.652946	0.106075	0.652946	0.106075	0.443	0.000365193	0.334592	0.144212	0.416695	0.144212	0.3105	0.000506957	0.234517	0.200194	0.534969	0.401862
B. thetaiotaomicron	NLAE-zl-P32	99.8 (1417/1420)	Pig	2000 or later	Gi18076	1	ECM2012_0218	0.931	0.00181398	0.706373	0.65017	0.706373	0.65017	1.1525	0.00164569	0.874431	0.589851	0.874431	0.589851	1.013	0.000881104	0.768589	0.315808	0.768589	0.323312	1.094	0.00129908	0.830046	0.46562	0.830046	0.46562	0.225	5.17727e-05	0.170713	0.0185565	0.170713	0.0185565	0.843	0.00169838	0.639605	0.608738	0.796553	0.608738	0.126	7.20192e-05	0.0955994	0.0258133	0.218077	0.0518167
B. thetaiotaomicron	NLAE-zl-P699	99.8 (1416/1419)	Pig	2000 or later	Gi18079	1	ECM2012_0220	1.2285	0.00254862	0.864836	0.88991	0.864836	0.88991	1.1885	0.00182609	0.836677	0.637622	0.836677	0.637622	1.001	0.00105188	0.704681	0.367289	0.704681	0.376016	1.091	0.00149248	0.768039	0.521132	0.768039	0.521132	0.1895	4.46676e-05	0.133404	0.0155967	0.133404	0.0155967	0.8045	0.00170141	0.56635	0.594087	0.705322	0.594087	0.1195	8.75517e-05	0.0841253	0.0305707	0.191903	0.0613664
B. thetaiotaomicron	NLAE-zl-C523	99.8 (1239/1241)	Cow	2000 or later	Gi18075	1	ECM2012_0217	1.134	0.00158769	0.789144	0.613981	0.789144	0.613981	1.3495	0.00220161	0.939109	0.851391	0.939109	0.851391	1.1365	0.000957198	0.790884	0.370161	0.790884	0.378956	1.3605	0.00217605	0.946764	0.841506	0.946764	0.841506	0.9425	0.000229195	0.65588	0.0886327	0.65588	0.0886327	0.9825	0.00190092	0.683716	0.735112	0.851488	0.735112	0.235	0.000204096	0.163535	0.0789267	0.373049	0.158435
B. thetaiotaomicron	WAL8669	99.7 (864/867)	Human	unknown	no	1	ECM2011_0144	1.1645	0.00258778	0.924573	0.938197	0.924573	0.938197	1.06	0.00193184	0.841604	0.700388	0.841604	0.700388	0.7175	0.00102879	0.569671	0.372986	0.569671	0.381849	0.863	0.00177841	0.685193	0.644762	0.685193	0.644762	0.798	0.000196261	0.633585	0.0711542	0.633585	0.0711542	0.7565	0.00144095	0.600635	0.522416	0.748021	0.522416	0.3795	0.000621133	0.30131	0.225192	0.687335	0.452041
B. thetaiotaomicron	WH510	99.7 (783/785)	Human	1995-99	no	1	ECM2011_0028	1.1995	0.00156624	0.847404	0.514417	0.847404	0.514417	1.0825	0.00157493	0.764747	0.517269	0.764747	0.517269	1.05	0.00136414	0.741787	0.448037	0.741787	0.458683	0.4945	0.000856739	0.349347	0.281387	0.349347	0.281387	1.1915	0.00161903	0.841752	0.531754	0.841752	0.531754	0	0	0	0	0	0	0	0	0	0	0	0
B. thetaiotaomicron	WAL8713	99.6 (854/857)	Human	unknown	no	1	ECM2011_0145	1.1175	0.00242263	0.904126	1	0.904126	1	0.968	0.00149167	0.783172	0.615725	0.783172	0.615725	0.668	0.000606991	0.540453	0.25055	0.540453	0.256504	0.713	0.00178019	0.576861	0.734817	0.576861	0.734817	0.8905	0.000275566	0.720469	0.113747	0.720469	0.113747	0.6405	0.00116455	0.518204	0.480694	0.645362	0.480694	0.3565	0.00064678	0.28843	0.266974	0.657955	0.535914
B. thetaiotaomicron	WH503	99.6 (833/836)	Human	1995-99	no	1	ECM2010_0554	1.1885	0.00167003	0.876152	0.576135	0.876152	0.576135	1.091	0.00148689	0.804276	0.512952	0.804276	0.512952	1.0545	0.0012125	0.777368	0.418293	0.777368	0.428232	0.347	0.00037084	0.255805	0.127934	0.255805	0.127934	1.173	0.0021045	0.864725	0.72602	0.864725	0.72602	0	0	0	0	0	0	0.1775	0.000198991	0.130851	0.0686487	0.298493	0.137803
B. thetaiotaomicron	WH507	99.6 (810/813)	Human	1995-99	no	1	ECM2011_0008	1.128	0.00267303	0.805427	0.857335	0.805427	0.857335	0	0	0	0	0	0	1.0565	0.000895594	0.754373	0.287249	0.754373	0.294074	0.424	0.000426207	0.302749	0.1367	0.302749	0.1367	1.202	0.00232229	0.858265	0.74484	0.858265	0.74484	0	0	0	0	0	0	0	0	0	0	0	0
B. thetaiotaomicron	VPI-J19-343	99.5 (850/854)	Human	pre-1980	no	1	ECM2011_0143	1.1895	0.00258117	0.830947	0.876702	0.830947	0.876702	1.047	0.002002	0.731401	0.679985	0.731401	0.679985	0.694	0.000625865	0.484806	0.212577	0.484806	0.217628	0.8345	0.00160264	0.582955	0.54434	0.582955	0.54434	0.7395	0.000164694	0.516591	0.0559389	0.516591	0.0559389	0.758	0.00159579	0.529515	0.542015	0.659448	0.542015	0.341	0.000551047	0.238212	0.187165	0.543398	0.375707
B. thetaiotaomicron	23722	99.5 (838/842)	Human	unknown	no	1	ECM2011_0132	1.175	0.00241758	0.88147	0.953784	0.88147	0.953784	1.1035	0.00188263	0.827832	0.742735	0.827832	0.742735	0.779	0.000754255	0.584396	0.297569	0.584396	0.30464	0.888	0.00158282	0.666167	0.624454	0.666167	0.624454	0.7535	0.000369698	0.565266	0.145854	0.565266	0.145854	0.7525	0.00143607	0.564516	0.566558	0.703039	0.566558	0.3895	0.000800802	0.292198	0.315933	0.666549	0.634192
B. thetaiotaomicron	WH502	99.5 (834/838)	Human	1995-99	no	1	ECM2010_0553	1.204	0.00245895	0.86123	0.914284	0.86123	0.914284	1.096	0.00197834	0.783977	0.735587	0.783977	0.735587	1.041	0.000906789	0.744635	0.337162	0.744635	0.345173	0.405	0.000653336	0.2897	0.242923	0.2897	0.242923	1.312	0.00258451	0.938484	0.96097	0.938484	0.96097	0	0	0	0	0	0	0.194	0.000170019	0.13877	0.0632162	0.316555	0.126898
B. thetaiotaomicron	WH509	99.5 (823/827)	Human	1995-99	no	1	ECM2010_0579	1.184	0.00229348	0.837637	0.778825	0.837637	0.778825	1.014	0.00207185	0.717368	0.703563	0.717368	0.703563	1.1555	0.00171322	0.817474	0.58178	0.817474	0.595604	1.306	0.00252554	0.923948	0.85763	0.923948	0.85763	1.1735	0.0024108	0.830209	0.818667	0.830209	0.818667	0	0	0	0	0	0	0.198	8.80998e-05	0.140078	0.0299171	0.319539	0.0600546
B. thetaiotaomicron	1_1_14	99.5 (730/734)	Human	2000 or later	PRJNA38765	1	ECM2011_0150	1.104	0.00205403	0.867925	0.84777	0.867925	0.84777	1.009	0.00179498	0.793239	0.740853	0.793239	0.740853	0.695	0.000607803	0.546384	0.250862	0.546384	0.256823	0.7135	0.00148365	0.560928	0.612356	0.560928	0.612356	0.645	0.000114813	0.507075	0.0473873	0.507075	0.0473873	0.723	0.0013225	0.568396	0.545843	0.707871	0.545843	0.3975	0.000795	0.3125	0.328125	0.712861	0.658666
B. thetaiotaomicron	NLAE-zl-C425	99.5 (636/639)	Cow	2000 or later	no	1	ECM2012_0215	1.255	0.00185423	0.984314	0.795279	0.984314	0.795279	1.17	0.00230028	0.917647	0.986589	0.917647	0.986589	0.9625	0.000818452	0.754902	0.351034	0.754902	0.359376	1.275	0.00233154	1	1	1	1	0.387	9.07103e-05	0.303529	0.0389057	0.303529	0.0389057	0.884	0.00222036	0.693333	0.952312	0.863465	0.952312	0.195	0.000105958	0.152941	0.0454455	0.348883	0.0912255
B. thetaiotaomicron	VPI-0940-1	99.4 (841/846)	Human	pre-1980	no	1	ECM2011_0135	1.152	0.00230637	0.844575	0.964253	0.844575	0.964253	1.072	0.00113217	0.785924	0.47334	0.785924	0.47334	0.7915	0.00120025	0.580279	0.501804	0.580279	0.513727	0.7285	0.00168995	0.534091	0.706539	0.534091	0.706539	1.022	0.00082665	0.749267	0.345607	0.749267	0.345607	0.8625	0.0014411	0.632331	0.602497	0.787494	0.602497	0.201	9.187e-05	0.147361	0.0384092	0.336153	0.0771012
B. thetaiotaomicron	NLAE-zl-P750	99.4 (790/795)	Pig	2000 or later	no	1	ECM2012_0223	1.0525	0.00173949	0.803129	0.619034	0.803129	0.619034	1.136	0.00193648	0.866845	0.689138	0.866845	0.689138	0.971	0.00126051	0.740939	0.448578	0.740939	0.459237	1.259	0.00229745	0.960702	0.817596	0.960702	0.817596	0.162	4.02032e-05	0.123617	0.0143072	0.123617	0.0143072	0.805	0.00182649	0.614269	0.649998	0.765	0.649998	0.169	0.000187535	0.128958	0.0667383	0.294174	0.133968
B. thetaiotaomicron	NLAE-zl-H353	99.4 (785/790)	Human	2000 or later	no	1	ECM2012_0227	1.081	0.000930661	0.819871	0.526241	0.819871	0.526241	0.995	0.000668274	0.754645	0.377875	0.754645	0.377875	0.999	0.000527632	0.757679	0.298349	0.757679	0.305438	0.9975	0.00045454	0.756542	0.257019	0.756542	0.257019	0.16	6.41699e-05	0.12135	0.0362847	0.12135	0.0362847	0.9415	0.00132291	0.714069	0.748036	0.889289	0.748036	0.4415	0.000554513	0.33485	0.313548	0.763846	0.629405
B. thetaiotaomicron	NLAE-zl-H486	99.4 (498/501)	Human	2000 or later	no	1	ECM2012_0229	1.31	0.00196909	0.963944	1	0.963944	1	1.1555	0.00192905	0.850258	0.979665	0.850258	0.979665	0.944	0.00126899	0.694628	0.644457	0.694628	0.65977	1.201	0.00148664	0.883738	0.754989	0.883738	0.754989	0.9505	0.000340661	0.699411	0.173004	0.699411	0.173004	0.739	0.00130204	0.543782	0.661242	0.677217	0.661242	0.2985	0.000250655	0.219647	0.127295	0.501049	0.255527
B. thetaiotaomicron	NLAE-zl-G234	99.4 (497/500)	Goat	2000 or later	no	1	ECM2012_0231	1.051	0.00170653	0.779674	0.907405	0.779674	0.907405	1.1125	0.00123745	0.825297	0.657983	0.825297	0.657983	0.8365	0.000756233	0.620549	0.402108	0.620549	0.411662	1.1385	0.0013637	0.844585	0.725113	0.844585	0.725113	0.826	0.000362845	0.61276	0.192934	0.61276	0.192934	0.7535	0.001233	0.558976	0.655615	0.696139	0.655615	0.447	0.000393577	0.331602	0.209275	0.756437	0.42009
B. thetaiotaomicron	NLAE-zl-P696	99.4 (496/499)	Pig	2000 or later	no	1	ECM2012_0219	1.1425	0.00225379	0.923605	0.901881	0.923605	0.901881	1.1765	0.00181001	0.951091	0.724299	0.951091	0.724299	0.8655	0.00112484	0.699677	0.450118	0.699677	0.460813	1.175	0.00225096	0.949879	0.900747	0.949879	0.900747	0.469	0.000109528	0.379143	0.043829	0.379143	0.043829	0.6435	0.000824093	0.52021	0.32977	0.647861	0.32977	0.142	0.000190313	0.114794	0.0761561	0.261863	0.152873
B. thetaiotaomicron	NLAE-zl-P737	99.4 (496/499)	Pig	2000 or later	no	1	ECM2012_0222	1.203	0.00190048	0.873638	0.663128	0.873638	0.663128	1.005	0.00171533	0.729847	0.598522	0.729847	0.598522	0.905	0.00108317	0.657226	0.377946	0.657226	0.386926	1.1915	0.00228257	0.865287	0.796446	0.865287	0.796446	0.5325	0.00012991	0.38671	0.0453289	0.38671	0.0453289	0.691	0.00124025	0.501816	0.432756	0.624952	0.432756	0.1585	0.000127387	0.115105	0.0444487	0.262573	0.0892246
B. thetaiotaomicron	NLAE-zl-C516	99.3 (724/729)	Cow	2000 or later	no	1	ECM2012_0216	1.146	0.00163023	0.82298	0.676445	0.82298	0.676445	1.344	0.00234699	0.965171	0.973854	0.965171	0.973854	1.0955	0.00095437	0.786715	0.396004	0.786715	0.405414	1.327	0.00207513	0.952962	0.861048	0.952962	0.861048	0.925	0.000212157	0.664273	0.0880321	0.664273	0.0880321	0.966	0.00211356	0.693716	0.876997	0.863942	0.876997	0.2535	0.000136471	0.182047	0.0566271	0.415277	0.113671
B. thetaiotaomicron	NLAE-zl-C504	99.3 (711/716)	Cow	2000 or later	no	1	ECM2012_0208	1.2725	0.00249311	0.859797	0.788744	0.859797	0.788744	1.4625	0.00171666	0.988176	0.5431	0.988176	0.5431	0.9865	0.000835526	0.666554	0.264335	0.666554	0.270616	1.263	0.00182663	0.853378	0.577892	0.853378	0.577892	0.8165	0.00021951	0.551689	0.0694463	0.551689	0.0694463	1.005	0.00246834	0.679054	0.780908	0.845682	0.780908	0.2055	8.14117e-05	0.138851	0.0257562	0.316742	0.051702
B. thetaiotaomicron	VPI-3443	99.2 (851/858)	Human	pre-1980	no	1	ECM2011_0138	1.0925	0.00203999	0.954565	0.846853	0.954565	0.846853	0.959	0.00125793	0.83792	0.522199	0.83792	0.522199	0.5095	0.000467951	0.445173	0.194258	0.445173	0.198874	0.702	0.00133387	0.613368	0.553725	0.613368	0.553725	0.858	0.000345959	0.749672	0.143616	0.749672	0.143616	0.585	0.000910145	0.51114	0.377824	0.636565	0.377824	0.213	7.96424e-05	0.186107	0.0330616	0.42454	0.0663666
B. thetaiotaomicron	VPI-C11-15	99.2 (842/849)	Human	pre-1980	no	1	ECM2011_0142	1.2105	0.00224074	0.87149	0.773079	0.87149	0.773079	1.155	0.0020122	0.831533	0.694229	0.831533	0.694229	0.8135	0.00168381	0.585673	0.580931	0.585673	0.594735	0.784	0.00108273	0.564435	0.373555	0.564435	0.373555	0.6575	0.00018002	0.473362	0.0621089	0.473362	0.0621089	0.7875	0.0014311	0.566955	0.493744	0.706075	0.493744	0.3505	0.000392271	0.25234	0.135338	0.575627	0.271671
B. thetaiotaomicron	NLAE-zl-H39	99.2 (789/795)	Human	2000 or later	no	1	ECM2012_0226	1.143	0.00232391	0.905347	0.911158	0.905347	0.911158	1.226	0.00136391	0.971089	0.534761	0.971089	0.534761	0.8955	0.000836134	0.709307	0.327831	0.709307	0.335621	1.1655	0.00157364	0.923168	0.61699	0.923168	0.61699	0.919	0.000359782	0.727921	0.141063	0.727921	0.141063	0.7585	0.00123613	0.600792	0.48466	0.748216	0.48466	0.39	0.00068136	0.308911	0.267147	0.704674	0.536261
B. thetaiotaomicron	NLAE-zl-C15	99.2 (708/714)	Cow	2000 or later	no	1	ECM2012_0214	1.1025	0.00149019	0.76749	0.646085	0.76749	0.646085	1.148	0.00200833	0.799165	0.870732	0.799165	0.870732	0.7815	0.000905836	0.544031	0.392734	0.544031	0.402066	1.0825	0.00202095	0.753568	0.876202	0.753568	0.876202	1.0955	0.00166142	0.762617	0.720326	0.762617	0.720326	0	0	0	0	0	0	0.1455	0.000214929	0.101288	0.0931847	0.231053	0.187055
B. thetaiotaomicron	dnlkv9	99.2 (1371/1382)	Mouse	2000 or later	PRJNA207381	1	ECM2011_0257	1.174	0.0019665	0.80411	0.508646	0.80411	0.508646	1.138	0.0018293	0.779452	0.473157	0.779452	0.473157	0.935	0.00112753	0.640411	0.291643	0.640411	0.298573	1.1155	0.00215347	0.764041	0.557008	0.764041	0.557008	0.575	0.00013086	0.393836	0.0338476	0.393836	0.0338476	0.8525	0.0021213	0.583904	0.548685	0.727184	0.548685	0.1665	6.99471e-05	0.114041	0.0180922	0.260146	0.0363176
B. thetaiotaomicron	ATCC 29741	99.1 (783/790)	Human	unknown	no	1	ECM2011_0133	1.1295	0.00205364	0.918293	0.771603	0.918293	0.771603	1.154	0.00189751	0.938211	0.712941	0.938211	0.712941	0.828	0.00123804	0.673171	0.465164	0.673171	0.476217	0.8035	0.0013306	0.653252	0.499942	0.653252	0.499942	0.7035	0.000152517	0.571951	0.0573045	0.571951	0.0573045	0.723	0.00137257	0.587805	0.515708	0.732042	0.515708	0.175	0.00043062	0.142276	0.161795	0.324555	0.324781
B. thetaiotaomicron	WH501	99 (829/837)	Human	1995-99	no	1	ECM2010_0552	1.2625	0.00241895	0.936573	0.855325	0.936573	0.855325	1.1	0.000883546	0.816024	0.312416	0.816024	0.312416	1.065	0.000739317	0.790059	0.261418	0.790059	0.267629	0.484	0.000584903	0.35905	0.206818	0.35905	0.206818	1.223	0.00282811	0.90727	1	0.90727	1	0	0	0	0	0	0	0.1925	9.91426e-05	0.142804	0.0350562	0.325759	0.0703704
B. thetaiotaomicron	NLAE-zl-G303	98.7 (790/800)	Goat	2000 or later	no	1	ECM2012_0233	1.303	0.00209007	0.926084	1	0.926084	1	1.3735	0.00195099	0.97619	0.93346	0.97619	0.93346	1.131	0.00109788	0.803838	0.525284	0.803838	0.537765	1.288	0.00157332	0.915423	0.752758	0.915423	0.752758	0.7075	0.000173125	0.502843	0.0828321	0.502843	0.0828321	1.0305	0.00153999	0.732409	0.736811	0.91213	0.736811	0.5835	0.000931395	0.414712	0.445629	0.946023	0.894539
B. thetaiotaomicron	NLAE-zl-H23	98.7 (779/789)	Human	2000 or later	no	1	ECM2012_0224	1.174	0.00180338	0.893455	0.779767	0.893455	0.779767	1.1235	0.00183325	0.855023	0.792683	0.855023	0.792683	0.904	0.000795758	0.687976	0.344079	0.687976	0.352255	1.1355	0.00144343	0.864155	0.624129	0.864155	0.624129	0.9285	0.000381825	0.706621	0.165098	0.706621	0.165098	0.7305	0.00112368	0.555936	0.485872	0.692353	0.485872	0.429	0.000619211	0.326484	0.267742	0.744761	0.537455
B. thetaiotaomicron	VPI-BF6436-5	98.7 (777/787)	Human	pre-1980	no	1	ECM2011_0161	1.2585	0.00295207	1	0.940857	1	0.940857	0.9575	0.00196852	0.760826	0.627387	0.760826	0.627387	0.77	0.000823959	0.611839	0.262605	0.611839	0.268845	0.8835	0.001251	0.702026	0.398706	0.702026	0.398706	0.7575	0.000317055	0.601907	0.101049	0.601907	0.101049	0.5005	0.000661347	0.397696	0.210779	0.495283	0.210779	0.146	0.000161912	0.116011	0.0516031	0.26464	0.103586
B. thetaiotaomicron	NLAE-zl-H207	98.7 (1404/1422)	Human	2000 or later	Gi0027193	1	ECM2012_0225	1.034	0.00167362	0.780672	0.871521	0.780672	0.871521	1.3245	0.00108169	1	0.563276	1	0.563276	0.8575	0.000468955	0.647414	0.244203	0.647414	0.250006	1.1315	0.00109913	0.854285	0.572359	0.854285	0.572359	0.1445	3.4596e-05	0.109098	0.0180155	0.109098	0.0180155	0.881	0.00150472	0.665157	0.783567	0.828375	0.783567	0.444	0.000524615	0.335221	0.273187	0.764691	0.548386
B. thetaiotaomicron	MAJ 27 (B. faecis)	98.5 (1402/1424)	Human	2000 or later	PRJNA86875	1	ECM2011_0488	1.2395	0.002403	0.972538	0.53982	0.972538	0.53982	1.2225	0.00259554	0.9592	0.583074	0.9592	0.583074	0.7425	0.000799094	0.582581	0.179512	0.582581	0.183778	0.1775	0.000644945	0.13927	0.144883	0.13927	0.144883	1.172	0.00285909	0.919576	0.642279	0.919576	0.642279	0	0	0	0	0	0	0.1655	0.000206704	0.129855	0.046435	0.296219	0.093212
B. thetaiotaomicron	NLAE-zl-G493	98.4 (784/797)	Goat	2000 or later	no	1	ECM2012_0234	1.177	0.00200509	0.819638	0.670243	0.819638	0.670243	1.131	0.00163799	0.787604	0.547533	0.787604	0.547533	0.989	0.00109824	0.688719	0.367111	0.688719	0.375834	1.091	0.00104973	0.759749	0.350893	0.759749	0.350893	1.003	0.000314659	0.698468	0.105181	0.698468	0.105181	0.8305	0.0013552	0.578343	0.453004	0.720258	0.453004	0.424	0.000535197	0.295265	0.178901	0.673545	0.359118
B. thetaiotaomicron	MAJ 26 (B. faecis)	98.2 (853/869)	Human	2000 or later	no	1	ECM2011_0489	1.2325	0.00233053	0.93655	0.611277	0.93655	0.611277	1.13	0.00258285	0.858663	0.677459	0.858663	0.677459	0.7075	0.000680227	0.537614	0.178418	0.537614	0.182657	0.141	0.000770498	0.107143	0.202095	0.107143	0.202095	1.2865	0.00327321	0.977584	0.858533	0.977584	0.858533	0	0	0	0	0	0	0.17	0.000189442	0.129179	0.0496889	0.294678	0.0997436
B. thetaiotaomicron	WAL8736	98.1 (839/855)	Human	unknown	no	1	ECM2011_0146	1.0655	0.0019408	0.788675	0.829422	0.788675	0.829422	1.157	0.00157885	0.856403	0.674737	0.856403	0.674737	0.691	0.000644302	0.511473	0.275349	0.511473	0.281892	0.784	0.00150252	0.580311	0.642116	0.580311	0.642116	0.98	0.00191845	0.725389	0.819871	0.725389	0.819871	0	0	0	0	0	0	0.136	7.10145e-05	0.100666	0.0303488	0.229635	0.0609211
B. thetaiotaomicron	WH21	98.1 (836/852)	Human	1995-99	no	1	ECM2011_0006	1.2785	0.00213312	0.941805	0.881527	0.941805	0.881527	1.0655	0.00188568	0.784899	0.77927	0.784899	0.77927	1.0545	0.00106315	0.776796	0.439356	0.776796	0.449796	0.4975	0.000918517	0.366483	0.379584	0.366483	0.379584	0.6175	0.000229987	0.45488	0.0950437	0.45488	0.0950437	0	0	0	0	0	0	0.147	9.45004e-05	0.108287	0.039053	0.24702	0.0783935
B. thetaiotaomicron	WH3	97.9 (782/799)	Human	1995-99	no (in progress)	1	ECM2011_0206	1.3535	0.0027118	1	1	1	1	1.065	0.00138362	0.786849	0.510222	0.786849	0.510222	1.044	0.00115004	0.771334	0.424087	0.771334	0.434164	1.246	0.00256909	0.920576	0.947374	0.920576	0.947374	1.0425	0.00145367	0.770225	0.536054	0.770225	0.536054	0	0	0	0	0	0	0	0	0	0	0	0
B. thetaiotaomicron	VPI-BT8702	97.4 (829/851)	Human	pre-1980	no	1	ECM2011_0271	1.1645	0.0023185	0.812631	0.726099	0.812631	0.726099	1.1505	0.0025639	0.802861	0.802952	0.802861	0.802952	1.007	0.00105308	0.702722	0.329798	0.702722	0.337634	1.0935	0.002441	0.763084	0.764462	0.763084	0.764462	0.8085	0.000306602	0.564201	0.0960203	0.564201	0.0960203	0.6575	0.00146437	0.458828	0.458604	0.571416	0.458604	0.176	0.000408836	0.122819	0.128037	0.28017	0.257017
B. thetaiotaomicron	NLAE-zl-G295	97.3 (796/818)	Goat	2000 or later	no	1	ECM2013_0148	0.99	0.000839797	0.865385	0.687263	0.865385	0.687263	1.0095	0.000662619	0.88243	0.542265	0.88243	0.542265	1.113	0.000717812	0.972902	0.587434	0.972902	0.601392	1.073	0.000703973	0.937937	0.576108	0.937937	0.576108	1.106	0.000313644	0.966783	0.256676	0.966783	0.256676	0.234	0.000238557	0.204545	0.195227	0.254737	0.195227	0.5015	0.000438289	0.438374	0.358681	1	0.720004
B. thetaiotaomicron	NLAE-zl-P718	97.2 (486/500)	Pig	2000 or later	no	1	ECM2013_0157	1.1765	0.00204679	0.884919	0.724435	0.884919	0.724435	1.1255	0.00186853	0.846559	0.661342	0.846559	0.661342	1.218	0.00153355	0.916134	0.542781	0.916134	0.555679	1.201	0.00190692	0.903347	0.67493	0.903347	0.67493	0.663	9.04529e-05	0.498684	0.0320147	0.498684	0.0320147	0.248	0.000485218	0.186536	0.171737	0.232309	0.171737	0.2025	0.000105168	0.152313	0.0372229	0.34745	0.0747198
B. thetaiotaomicron	VPI-11984	97.1 (802/826)	Human	pre-1980	no	1	ECM2011_0279	1.1635	0.00243602	0.90792	0.723456	0.90792	0.723456	1.155	0.00223034	0.901288	0.662371	0.901288	0.662371	1.0565	0.00217091	0.824425	0.644724	0.824425	0.660043	1.067	0.00206114	0.832618	0.612121	0.832618	0.612121	0.982	0.000371768	0.76629	0.110409	0.76629	0.110409	0.682	0.00137151	0.532189	0.407314	0.662779	0.407314	0.1775	0.000423568	0.13851	0.125792	0.315962	0.252511
B. uniformis	ATCC 8492	100 (type strain)	Human	pre-1980	PRJNA18195	1	ECM2010_0243	0.877	0.000355497	0.950163	0.50154	0.950163	0.50154	0.8555	0.000175848	0.926869	0.248088	0.926869	0.248088	0.674	0.000216571	0.730228	0.305541	0.730228	0.312802	0.923	0.000359589	1	0.507314	1	0.507314	0.846	0.00045605	0.916576	0.643402	0.916576	0.643402	0	0	0	0	0	0	0	0	0	0	0	0
B. uniformis	WH506	100 (822/822)	Human	1995-99	no	1	ECM2010_0556	0.799	0.000174411	1	0.528517	1	0.528517	0.5515	9.74691e-05	0.690238	0.295361	0.690238	0.295361	0.323	4.41987e-05	0.404255	0.133935	0.404255	0.137118	0	0	0	0	0	0	0.4665	0.000159902	0.583855	0.484551	0.583855	0.484551	0	0	0	0	0	0	0.1935	5.82983e-05	0.242178	0.176661	0.552445	0.354624
B. uniformis	WH505	100 (835/835)	Human	1995-99	no	1	ECM2011_0027	1.066	0.000720664	1	0.809735	1	0.809735	0.977	0.000303691	0.91651	0.341226	0.91651	0.341226	0.4035	0.000210284	0.378518	0.236274	0.378518	0.241888	0.663	0.000308375	0.621951	0.346488	0.621951	0.346488	0.879	0.000688873	0.824578	0.774015	0.824578	0.774015	0	0	0	0	0	0	0.2565	0.000238368	0.240619	0.26783	0.54889	0.537631
B. uniformis	VPI-60-50	99.9 (867/868)	Human	pre-1980	no	1	ECM2012_0046	0.463	0.000255901	0.857407	0.594502	0.857407	0.594502	0.54	0.000430447	1	1	1	1	0.406	0.000178407	0.751852	0.41447	0.751852	0.424318	0	0	0	0	0	0	0.4225	0.000217941	0.782407	0.506314	0.782407	0.506314	0	0	0	0	0	0	0	0	0	0	0	0
B. uniformis	WH207	99.9 (857/858)	Human	1995-99	no	1	ECM2010_0545	0.7395	0.000190276	0.800325	0.561657	0.800325	0.561657	0.5695	9.33029e-05	0.616342	0.275412	0.616342	0.275412	0.4465	8.61013e-05	0.483225	0.254154	0.483225	0.260193	0.151	9.63888e-05	0.16342	0.284521	0.16342	0.284521	0.17	2.47256e-05	0.183983	0.0729851	0.183983	0.0729851	0	0	0	0	0	0	0	0	0	0	0	0
B. uniformis	WH703	99.9 (849/850)	Human	1995-99	no	1	ECM2010_0574	0.7455	0.000309727	0.857883	0.551148	0.857883	0.551148	0.72	0.000209496	0.828539	0.372791	0.828539	0.372791	0.5525	0.000114517	0.635788	0.203779	0.635788	0.208621	0.647	0.000222283	0.744534	0.395546	0.744534	0.395546	0.4695	7.63525e-05	0.540276	0.135867	0.540276	0.135867	0	0	0	0	0	0	0.2175	0.00017537	0.250288	0.312065	0.570945	0.626427
B. uniformis	WH504	99.9 (835/836)	Human	1995-99	no	1	ECM2010_0555	0.6525	0.000139747	0.859118	0.411022	0.859118	0.411022	0.4925	8.25981e-05	0.648453	0.242936	0.648453	0.242936	0.309	8.72969e-05	0.406847	0.256756	0.406847	0.262857	0.208	0.000105463	0.273864	0.310186	0.273864	0.310186	0.5145	0.00017611	0.677419	0.517971	0.677419	0.517971	0	0	0	0	0	0	0.1905	8.7703e-05	0.250823	0.25795	0.572166	0.517799
B. uniformis	WH710	99.9 (835/836)	Human	1995-99	no	1	ECM2010_0506	0.591	0.000161227	1	0.486717	1	0.486717	0.3475	9.43646e-05	0.587986	0.28487	0.587986	0.28487	0.3185	6.48808e-05	0.538917	0.195864	0.538917	0.200518	0.463	0.000131552	0.783418	0.397134	0.783418	0.397134	0.3005	7.73236e-05	0.50846	0.233427	0.50846	0.233427	0	0	0	0	0	0	0	0	0	0	0	0
B. uniformis	WH23	99.9 (827/828)	Human	1995-99	no	1	ECM2010_0542	0.768	0.000228381	0.992248	0.530303	0.992248	0.530303	0.682	8.42544e-05	0.881137	0.19564	0.881137	0.19564	0.6615	0.000126052	0.854651	0.292694	0.854651	0.299649	0.1945	9.50386e-05	0.251292	0.220681	0.251292	0.220681	0.586	7.84527e-05	0.757106	0.182168	0.757106	0.182168	0	0	0	0	0	0	0.1935	5.19553e-05	0.25	0.120641	0.570289	0.24217
B. uniformis	VPI-52	99.9 (825/826)	Human	pre-1980	no	1	ECM2012_0045	0.472	0.000415023	0.823017	0.8442	0.823017	0.8442	0.543	0.000457565	0.946818	0.930736	0.946818	0.930736	0.4175	0.00016374	0.727986	0.333065	0.727986	0.340979	0	0	0	0	0	0	0.4405	0.000294835	0.768091	0.599726	0.768091	0.599726	0	0	0	0	0	0	0	0	0	0	0	0
B. uniformis	WH10	99.9 (822/823)	Human	1995-99	no	1	ECM2010_0482	0.5905	0.000208404	0.615104	0.538657	0.615104	0.538657	0.418	7.0833e-05	0.435417	0.18308	0.435417	0.18308	0.383	0.000116318	0.398958	0.300644	0.398958	0.307787	0.183	8.75483e-05	0.190625	0.226284	0.190625	0.226284	0.486	0.000173691	0.50625	0.448935	0.50625	0.448935	0	0	0	0	0	0	0	0	0	0	0	0
B. uniformis	WH701	99.9 (810/811)	Human	1995-99	no	1	ECM2010_0505	0.6485	0.000186548	1	0.510031	1	0.510031	0.3035	7.9311e-05	0.468003	0.21684	0.468003	0.21684	0.4635	9.70003e-05	0.714726	0.265203	0.714726	0.271504	0.495	0.000100885	0.7633	0.275825	0.7633	0.275825	0.1645	6.86802e-05	0.253662	0.187774	0.253662	0.187774	0	0	0	0	0	0	0	0	0	0	0	0
B. uniformis	WH12	99.9 (743/744)	Human	1995-99	no	1	ECM2010_0483	0.5325	0.000253488	0.644673	0.628387	0.644673	0.628387	0.394	9.661e-05	0.476998	0.239492	0.476998	0.239492	0	0	0	0	0	0	0.168	9.67201e-05	0.20339	0.239765	0.20339	0.239765	0.5095	0.000186043	0.616828	0.461194	0.616828	0.461194	0	0	0	0	0	0	0	0	0	0	0	0
B. uniformis	R3-39	99.8 (989/991)	Human	unknown	no	1	ECM2011_0490	0.5885	0.000750061	0.750638	0.704814	0.750638	0.704814	0.711	0.000697437	0.906888	0.655365	0.906888	0.655365	0.489	0.000338285	0.623724	0.317878	0.623724	0.325432	0	0	0	0	0	0	0.465	0.00062157	0.593112	0.584074	0.593112	0.584074	0	0	0	0	0	0	0	0	0	0	0	0
B. uniformis	VPI-S5A-14	99.8 (848/850)	Human	pre-1980	no	1	ECM2012_0048	0.733	0.000422739	0.953806	0.834034	0.953806	0.834034	0.7685	0.000483442	1	0.953796	1	0.953796	0.4165	0.000218086	0.541965	0.430269	0.541965	0.440493	0.147	0.000177572	0.191282	0.350337	0.191282	0.350337	0.4005	0.000215551	0.521145	0.425266	0.521145	0.425266	0	0	0	0	0	0	0	0	0	0	0	0
B. uniformis	WH4	99.8 (842/844)	Human	1995-99	no	1	ECM2010_0497	0.539	0.000486906	0.749131	1	0.749131	1	0.4795	0.000142471	0.666435	0.292605	0.666435	0.292605	0.7195	0.000403428	1	0.828554	1	0.848241	0.545	0.000480409	0.75747	0.986658	0.75747	0.986658	0.4535	0.000292283	0.630299	0.600287	0.630299	0.600287	0	0	0	0	0	0	0	0	0	0	0	0
B. uniformis	WH20	99.8 (841/843)	Human	1995-99	no	1	ECM2010_0566	0.8095	0.000201143	1	0.599921	1	0.599921	0.342	9.75959e-05	0.422483	0.291086	0.422483	0.291086	0.216	3.76047e-05	0.266831	0.112159	0.266831	0.114824	0.1995	6.07961e-05	0.246448	0.181328	0.246448	0.181328	0	0	0	0	0	0	0	0	0	0	0	0	0	0	0	0	0	0
B. uniformis	WH215	99.8 (835/837)	Human	1995-99	no	1	ECM2010_0548	0.5645	0.000105502	0.729328	0.217338	0.729328	0.217338	0.448	5.32697e-05	0.578811	0.109738	0.578811	0.109738	0.32	4.60869e-05	0.413437	0.0949409	0.413437	0.0971969	0	0	0	0	0	0	0.4225	0.000195367	0.545866	0.402463	0.545866	0.402463	0	0	0	0	0	0	0	0	0	0	0	0
B. uniformis	WH704	99.8 (835/837)	Human	1995-99	no	1	ECM2011_0029	0.8945	0.000206441	1	0.585533	1	0.585533	0.529	0.0001111	0.591392	0.315115	0.591392	0.315115	0.32	7.37308e-05	0.357742	0.209124	0.357742	0.214093	0.1945	5.44632e-05	0.21744	0.154475	0.21744	0.154475	0.4845	0.000150352	0.541643	0.426448	0.541643	0.426448	0	0	0	0	0	0	0	0	0	0	0	0
B. uniformis	dnlkv2	99.7 (1370/1374)	Mouse	2000 or later	PRJNA207383	1	ECM2011_0255	0.269	8.27407e-05	0.350946	0.1779	0.350946	0.1779	0.216	5.34125e-05	0.2818	0.114842	0.2818	0.114842	0.3505	0.000207941	0.457273	0.447093	0.457273	0.457717	0.4195	0.000141078	0.547293	0.303331	0.547293	0.303331	0.7145	0.000465096	0.932159	1	0.932159	1	0	0	0	0	0	0	0.141	7.82193e-05	0.183953	0.168179	0.419626	0.337596
B. uniformis	CL03T00C23	99.6 (984/988)	Human	2000 or later	PRJNA64833	1	ECM2011_0478	0.436	0.00010582	0.607242	0.141934	0.607242	0.141934	0.3065	0.000249199	0.42688	0.334245	0.42688	0.334245	0.253	8.35126e-05	0.352368	0.112014	0.352368	0.114675	0.1335	8.85807e-05	0.185933	0.118811	0.185933	0.118811	0.4645	0.000113245	0.646936	0.151893	0.646936	0.151893	0	0	0	0	0	0	0	0	0	0	0	0
B. uniformis	VPI-C20-25	99.6 (852/855)	Human	pre-1980	no	1	ECM2010_0312	0.766	0.00030864	0.935287	0.72481	0.935287	0.72481	0.6875	0.0002207	0.839438	0.518291	0.839438	0.518291	0.478	0.000128199	0.583639	0.301062	0.583639	0.308215	0.5705	0.000191934	0.696581	0.450737	0.696581	0.450737	0.5365	0.000269385	0.655067	0.632623	0.655067	0.632623	0	0	0	0	0	0	0	0	0	0	0	0
B. uniformis	WH203	99.6 (844/847)	Human	1995-99	no	1	ECM2010_0544	0.7715	0.000178277	1	0.451528	1	0.451528	0.651	0.000123559	0.843811	0.312943	0.843811	0.312943	0.417	9.56101e-05	0.540506	0.242155	0.540506	0.247909	0.2555	9.07892e-05	0.331173	0.229945	0.331173	0.229945	0.4735	0.000224568	0.613739	0.568773	0.613739	0.568773	0	0	0	0	0	0	0	0	0	0	0	0
B. uniformis	2_2_43B	99.6 (834/837)	Human	2000 or later	no	1	ECM2010_0477	0.6	0.000334016	1	0.814673	1	0.814673	0.5265	9.47293e-05	0.8775	0.231047	0.8775	0.231047	0	0	0	0	0	0	0	0	0	0	0	0	0.227	4.51216e-05	0.378333	0.110053	0.378333	0.110053	0	0	0	0	0	0	0	0	0	0	0	0
B. uniformis	WH205	99.6 (817/820)	Human	1995-99	no	1	ECM2010_0504	0.716	0.00026179	0.773218	0.503941	0.773218	0.503941	0.5705	0.000163364	0.616091	0.314473	0.616091	0.314473	0.74	0.000280501	0.799136	0.539959	0.799136	0.552789	0.785	0.000263959	0.847732	0.508117	0.847732	0.508117	0.6475	0.000267677	0.699244	0.515275	0.699244	0.515275	0	0	0	0	0	0	0	0	0	0	0	0
B. uniformis	WH712	99.4 (846/851)	Human	1995-99	no	1	ECM2011_0030	1.032	0.000422636	1	0.605312	1	0.605312	0.6245	0.0001406	0.605136	0.201372	0.605136	0.201372	0.5835	0.000147223	0.565407	0.210857	0.565407	0.215868	0	0	0	0	0	0	0.32	8.87693e-05	0.310078	0.127138	0.310078	0.127138	0	0	0	0	0	0	0	0	0	0	0	0
B. uniformis	WH204	99.4 (834/839)	Human	1995-99	no	1	ECM2010_0503	0.7115	0.000274339	0.804409	0.524368	0.804409	0.524368	0.581	0.000149	0.656868	0.284796	0.656868	0.284796	0.6885	0.000263546	0.778406	0.503737	0.778406	0.515706	0.747	0.000261409	0.844545	0.499652	0.844545	0.499652	0.3625	0.000138482	0.409836	0.264692	0.409836	0.264692	0	0	0	0	0	0	0	0	0	0	0	0
B. uniformis	WH11	99.4 (798/803)	Human	1995-99	no	1	ECM2010_0563	0.848	0.000291961	0.865748	0.389958	0.865748	0.389958	0.4785	7.5302e-05	0.488515	0.100577	0.488515	0.100577	0.616	0.000118113	0.628892	0.157758	0.628892	0.161506	0.239	5.22888e-05	0.244002	0.0698394	0.244002	0.0698394	0.548	0.000222937	0.559469	0.297766	0.559469	0.297766	0	0	0	0	0	0	0	0	0	0	0	0
B. uniformis	WH511	99.4 (786/791)	Human	1995-99	no	1	ECM2010_0581	0.56	0.000139756	0.73107	0.318496	0.73107	0.318496	0.4635	0.000100128	0.605091	0.228185	0.605091	0.228185	0.2935	6.57132e-05	0.383159	0.149756	0.383159	0.153315	0.637	0.000142289	0.831593	0.324268	0.831593	0.324268	0.4885	0.000220259	0.637728	0.501958	0.637728	0.501958	0	0	0	0	0	0	0.176	0.000175276	0.229765	0.399444	0.52413	0.80183
B. uniformis	WH717	99.4 (785/790)	Human	1995-99	no	1	ECM2010_0593	0.616	0.000188375	0.938309	0.761303	0.938309	0.761303	0.4955	0.000134715	0.75476	0.544442	0.75476	0.544442	0.28	6.52862e-05	0.426504	0.26385	0.426504	0.270119	0.2095	0.00013669	0.319117	0.552422	0.319117	0.552422	0.3915	0.000141338	0.596344	0.571207	0.596344	0.571207	0	0	0	0	0	0	0	0	0	0	0	0
B. uniformis	WH714	99 (836/844)	Human	1995-99	no	1	ECM2010_0591	0.611	0.000140192	0.706767	0.436644	0.706767	0.436644	0.328	6.42879e-05	0.37941	0.200231	0.37941	0.200231	0.4685	0.000113806	0.541932	0.354459	0.541932	0.362882	0.572	0.00014138	0.661654	0.440344	0.661654	0.440344	0.42	0.000154209	0.48583	0.480299	0.48583	0.480299	0	0	0	0	0	0	0	0	0	0	0	0
B. uniformis	CL03T12C37	98.6 (931/944)	Human	2000 or later	PRJNA64835	1	ECM2011_0477	0.504	0.00012398	0.899197	0.106399	0.899197	0.106399	0.2855	9.52814e-05	0.509367	0.0817702	0.509367	0.0817702	0.234	7.70521e-05	0.417484	0.0661259	0.417484	0.0676972	0.2165	0.000133887	0.386262	0.114901	0.386262	0.114901	0.402	0.000116752	0.717217	0.100196	0.717217	0.100196	0	0	0	0	0	0	0	0	0	0	0	0
B. uniformis	WH17	96.7 (797/824)	Human	1995-99	no	1	ECM2010_0501	0.663	0.000312674	0.920194	0.599551	0.920194	0.599551	0.568	0.000205294	0.788341	0.39365	0.788341	0.39365	0.5605	0.000268616	0.777932	0.51507	0.777932	0.527309	0.641	0.000521513	0.88966	1	0.88966	1	0.6215	0.000300621	0.862595	0.576439	0.862595	0.576439	0	0	0	0	0	0	0	0	0	0	0	0
B. uniformis	WH15	96.7 (794/821)	Human	1995-99	no	1	ECM2010_0499	0.6715	0.000298362	0.874919	0.78753	0.874919	0.78753	0.496	0.000156266	0.646254	0.412467	0.646254	0.412467	0.4765	0.000158522	0.620847	0.418422	0.620847	0.428364	0.5105	0.000378858	0.665147	1	0.665147	1	0.682	0.000316331	0.888599	0.83496	0.888599	0.83496	0	0	0	0	0	0	0	0	0	0	0	0
B. uniformis	WH16	96.6 (792/820)	Human	1995-99	no	1	ECM2010_0500	0.662	0.000300434	0.859182	0.557825	0.859182	0.557825	0.5495	0.000196135	0.713173	0.364169	0.713173	0.364169	0.5815	0.000335642	0.754705	0.623197	0.754705	0.638005	0.657	0.000538581	0.852693	1	0.852693	1	0.643	0.000307952	0.834523	0.571784	0.834523	0.571784	0	0	0	0	0	0	0	0	0	0	0	0
B. vulgatus	ATCC 8482	100 (type strain)	Human	pre-1980	PRJNA13378	1	ECM2010_0244	0.11	0.00026464	0.0942588	0.226028	0.0942588	0.226028	0	0	0	0	0	0	0	0	0	0	0	0	0	0	0	0	0	0	0.2675	0.000131582	0.22922	0.112384	0.22922	0.112384	0	0	0	0	0	0	0	0	0	0	0	0
B. vulgatus	WH19	100 (813/813)	Human	1995-99	no	1	ECM2011_0005	1.224	0.000928362	1	1	1	1	0.713	0.000260863	0.582516	0.280993	0.582516	0.280993	0.9585	0.000620372	0.783088	0.668243	0.783088	0.684122	0.4175	0.000234427	0.341095	0.252517	0.341095	0.252517	0.4325	0.000131611	0.35335	0.141767	0.35335	0.141767	0	0	0	0	0	0	0	0	0	0	0	0
B. vulgatus	WH14	100 (825/825)	Human	1995-99	no	1	ECM2011_0025	1.4135	0.00210032	1	1	1	1	1.1895	0.000981467	0.841528	0.467295	0.841528	0.467295	0.6355	0.00118837	0.449593	0.565804	0.449593	0.579248	0.981	0.0011544	0.694022	0.549631	0.694022	0.549631	0.5715	0.000107649	0.404316	0.0512537	0.404316	0.0512537	0	0	0	0	0	0	0	0	0	0	0	0
B. vulgatus	VPI-4025	100 (840/840)	Human	pre-1980	no	1	ECM2010_0301	0.7875	0.000602774	0.774717	0.514931	0.774717	0.514931	0	0	0	0	0	0	1.016	0.000821828	0.999508	0.702062	0.999508	0.718744	0.9745	0.000974688	0.958682	0.832646	0.958682	0.832646	0.528	0.00012741	0.519429	0.108843	0.519429	0.108843	0	0	0	0	0	0	0	0	0	0	0	0
B. vulgatus	WH13	100 (845/845)	Human	1995-99	no	1	ECM2010_0303	1.28	0.00133651	1	1	1	1	0.5845	0.000132525	0.456641	0.0991579	0.456641	0.0991579	1.155	0.000761575	0.902344	0.569824	0.902344	0.583364	1.064	0.000811634	0.83125	0.60728	0.83125	0.60728	0.6415	0.000126891	0.501172	0.0949419	0.501172	0.0949419	0	0	0	0	0	0	0	0	0	0	0	0
B. vulgatus	WH18	100 (850/850)	Human	1995-99	no	1	ECM2010_0565	1.2615	0.00106844	1	0.94613	1	0.94613	0	0	0	0	0	0	0.768	0.000241564	0.608799	0.21391	0.608799	0.218993	0.541	0.000259839	0.428855	0.230093	0.428855	0.230093	0.3605	0.000148419	0.285771	0.131428	0.285771	0.131428	0	0	0	0	0	0	0	0	0	0	0	0
B. vulgatus	RJ2H1	100 (965/965)	Mouse	2000 or later	PRJNA78795	1	ECM2012_0051	1.329	0.000947922	1	0.802429	1	0.802429	1.042	0.000946724	0.784048	0.801415	0.784048	0.801415	0.623	0.000373251	0.468774	0.315962	0.468774	0.32347	0.43	0.000352296	0.323552	0.298224	0.323552	0.298224	1.049	0.000675558	0.789315	0.571869	0.789315	0.571869	0	0	0	0	0	0	0	0	0	0	0	0
B. vulgatus	WH119	99.9 (850/851)	Human	1995-99	no	1	ECM2010_0304	1.1115	0.00143858	0.986684	1	0.986684	1	0.5195	0.000117267	0.461163	0.0815157	0.461163	0.0815157	1.1265	0.000763902	1	0.531012	1	0.54363	1.1075	0.00100905	0.983134	0.701423	0.983134	0.701423	0.455	7.92138e-05	0.403906	0.055064	0.403906	0.055064	0	0	0	0	0	0	0	0	0	0	0	0
B. vulgatus	PC510	99.9 (1417/1418)	Human	unknown	PRJNA42763	1	ECM2012_0050	1.38	0.000923238	1	1	1	1	1.074	0.000621648	0.778261	0.673334	0.778261	0.673334	0.6845	0.000408683	0.496014	0.442663	0.496014	0.453181	0.3135	0.000308461	0.227174	0.334108	0.227174	0.334108	0.3305	6.61198e-05	0.239493	0.0716173	0.239493	0.0716173	0	0	0	0	0	0	0	0	0	0	0	0
B. vulgatus	RJ2L3	99.9 (1416/1418)	Mouse	2000 or later	PRJNA78797	1	ECM2012_0052	0	0	0	0	0	0	0	0	0	0	0	0	0	0	0	0	0	0	0	0	0	0	0	0	0.2665	5.6283e-05	0.227195	0.0508055	0.227195	0.0508055	0	0	0	0	0	0	0	0	0	0	0	0
B. vulgatus	274_1D4	99.9 (1111/1112)	Human	unknown	PRJNA78793	1	ECM2012_0053	1.066	0.000723394	0.88245	0.689242	0.88245	0.689242	1.0445	0.000740685	0.864652	0.705718	0.864652	0.705718	0.633	0.000458667	0.524007	0.437014	0.524007	0.447398	0.395	0.000425399	0.326987	0.405316	0.326987	0.405316	0.361	8.50559e-05	0.298841	0.0810404	0.298841	0.0810404	0	0	0	0	0	0	0	0	0	0	0	0
B. vulgatus	WH108	99.8 (849/851)	Human	1995-99	no	1	ECM2010_0569	1.1445	0.000683962	0.854742	0.529126	0.854742	0.529126	0.6885	0.000207836	0.51419	0.160786	0.51419	0.160786	0.842	0.000296935	0.628827	0.229715	0.628827	0.235173	0	0	0	0	0	0	0.3225	6.01812e-05	0.240851	0.0465573	0.240851	0.0465573	0	0	0	0	0	0	0	0	0	0	0	0
B. vulgatus	WH6	99.8 (841/843)	Human	1995-99	no	1	ECM2010_0498	1.124	0.000392395	0.923962	0.274855	0.923962	0.274855	0.549	0.000103555	0.451295	0.0725357	0.451295	0.0725357	0.5345	0.000108568	0.439375	0.0760473	0.439375	0.0778543	1.105	0.000493182	0.908344	0.345452	0.908344	0.345452	0.4885	0.000126581	0.401562	0.0886642	0.401562	0.0886642	0	0	0	0	0	0	0	0	0	0	0	0
B. vulgatus	WH8	99.8 (840/842)	Human	1995-99	no	1	ECM2010_0561	1.2415	0.00134444	0.944106	0.956047	0.944106	0.956047	0.7545	0.000332922	0.573764	0.236745	0.573764	0.236745	0.965	0.000643212	0.73384	0.457395	0.73384	0.468264	0.317	0.000288872	0.241065	0.20542	0.241065	0.20542	0.3	5.77935e-05	0.228137	0.0410976	0.228137	0.0410976	0	0	0	0	0	0	0	0	0	0	0	0
B. vulgatus	VPI-BV8526	99.8 (834/836)	Human	pre-1980	no	1	ECM2010_0297	0.905	0.000448381	0.718824	0.259043	0.718824	0.259043	0.3875	0.000113784	0.307784	0.0657364	0.307784	0.0657364	1.259	0.000735225	1	0.424761	1	0.434854	1.1985	0.000936957	0.951946	0.541308	0.951946	0.541308	0.167	0.000188419	0.132645	0.108855	0.132645	0.108855	0	0	0	0	0	0	0	0	0	0	0	0
B. vulgatus	VPI-4496.2	99.8 (825/827)	Human	pre-1980	no	1	ECM2010_0298	1.189	0.000622953	0.890637	0.302103	0.890637	0.302103	0.41	0.0001739	0.307116	0.0843335	0.307116	0.0843335	1.335	0.000848349	1	0.41141	1	0.421186	1.2875	0.00109581	0.964419	0.531418	0.964419	0.531418	0.323	5.372e-05	0.241948	0.0260517	0.241948	0.0260517	0	0	0	0	0	0	0	0	0	0	0	0
B. vulgatus	VPI-5710	99.8 (804/806)	Human	pre-1980	no	1	ECM2010_0246	1.0395	0.00136044	0.854501	0.839015	0.854501	0.839015	0.637	0.000173539	0.523633	0.107026	0.523633	0.107026	1.2165	0.00104425	1	0.644013	1	0.659316	1.159	0.00124082	0.952733	0.765243	0.952733	0.765243	0.674	0.000231378	0.554049	0.142697	0.554049	0.142697	0	0	0	0	0	0	0	0	0	0	0	0
B. vulgatus	WH516	99.7 (789/791)	Human	1995-99	no	1	ECM2010_0584	1.239	0.000665581	1	0.773453	1	0.773453	0.7665	0.00021328	0.618644	0.247847	0.618644	0.247847	0.809	0.00025108	0.652946	0.291773	0.652946	0.298706	0.3735	0.000283859	0.301453	0.329865	0.301453	0.329865	0.5975	0.000119031	0.482244	0.138322	0.482244	0.138322	0	0	0	0	0	0	0	0	0	0	0	0
B. vulgatus	CL09T03C04	99.6 (898/902)	Human	2000 or later	PRJNA64837	1	ECM2011_0505	0.338	7.6364e-05	0.359002	0.110561	0.359002	0.110561	0.1835	3.61764e-05	0.194902	0.0523769	0.194902	0.0523769	0	0	0	0	0	0	0	0	0	0	0	0	0.52	0.000118496	0.55231	0.171561	0.55231	0.171561	0	0	0	0	0	0	0	0	0	0	0	0
B. vulgatus	WH9	99.6 (848/851)	Human	1995-99	no	1	ECM2011_0024	1.231	0.00057016	0.976209	0.342059	0.976209	0.342059	0.503	0.000177397	0.39889	0.106427	0.39889	0.106427	0.5765	0.000392321	0.457177	0.235367	0.457177	0.24096	0.678	0.000306764	0.537669	0.184038	0.537669	0.184038	0.4745	8.6188e-05	0.376289	0.0517072	0.376289	0.0517072	0	0	0	0	0	0	0	0	0	0	0	0
B. vulgatus	WH202	99.6 (847/850)	Human	1995-99	no	1	ECM2010_0570	1.0785	0.000898781	0.906303	0.492813	0.906303	0.492813	0.5555	0.000131005	0.466807	0.0718314	0.466807	0.0718314	0.7675	0.000262439	0.644958	0.143899	0.644958	0.147318	0.334	0.000213606	0.280672	0.117123	0.280672	0.117123	0.5115	7.82571e-05	0.429832	0.0429093	0.429832	0.0429093	0	0	0	0	0	0	0	0	0	0	0	0
B. vulgatus	VPI-C1-13	99.6 (836/839)	Human	pre-1980	no	1	ECM2010_0245	1.1925	0.00118048	0.893593	0.730247	0.893593	0.730247	0.7285	0.000183713	0.545897	0.113645	0.545897	0.113645	1.3155	0.00102536	0.985762	0.634292	0.985762	0.649364	1.3345	0.00161655	1	1	1	1	0.3585	0.000222306	0.26864	0.137519	0.26864	0.137519	0	0	0	0	0	0	0	0	0	0	0	0
B. vulgatus	VPI-4245	99.6 (818/821)	Human	pre-1980	no	1	ECM2010_0248	0	0	0	0	0	0	0	0	0	0	0	0	0	0	0	0	0	0	0	0	0	0	0	0	0.298	9.62624e-05	0.257118	0.0790964	0.257118	0.0790964	0	0	0	0	0	0	0	0	0	0	0	0
B. vulgatus	dnlkv7	99.6 (1373/1379)	Mouse	2000 or later	PRJNA207382	1	ECM2011_0321	0.925	0.00171242	0.820035	0.982856	0.820035	0.982856	1.1255	0.00174229	0.997784	1	0.997784	1	1.0335	0.0014483	0.916223	0.831265	0.916223	0.851017	0.9835	0.000568494	0.871897	0.326292	0.871897	0.326292	0.7795	0.000324775	0.691046	0.186407	0.691046	0.186407	0	0	0	0	0	0	0	0	0	0	0	0
B. vulgatus	VPI-4506	99.5 (848/852)	Human	pre-1980	no	1	ECM2010_0299	1.073	0.000674065	0.887878	0.449277	0.887878	0.449277	0	0	0	0	0	0	1.1515	0.000763151	0.952834	0.508654	0.952834	0.520741	1.16	0.000832176	0.959868	0.554661	0.959868	0.554661	0.687	0.000180713	0.568473	0.120448	0.568473	0.120448	0	0	0	0	0	0	0	0	0	0	0	0
B. vulgatus	WH109	99.5 (842/846)	Human	1995-99	no	1	ECM2010_0305	1.1505	0.000840107	0.821786	0.531814	0.821786	0.531814	0.87	0.000203225	0.621429	0.128648	0.621429	0.128648	1.2535	0.000686986	0.895357	0.434883	0.895357	0.445217	1.125	0.000850559	0.803571	0.53843	0.803571	0.53843	0.287	0.000296116	0.205	0.187451	0.205	0.187451	0	0	0	0	0	0	0	0	0	0	0	0
B. vulgatus	WH715	99.5 (825/829)	Human	1995-99	no	1	ECM2011_0032	1.2435	0.00111188	0.94062	0.85283	0.94062	0.85283	0.663	0.000300373	0.501513	0.230392	0.501513	0.230392	0.8815	0.000467867	0.666793	0.358863	0.666793	0.36739	0.6805	0.000606872	0.51475	0.465483	0.51475	0.465483	0.376	0.000141438	0.284418	0.108486	0.284418	0.108486	0	0	0	0	0	0	0	0	0	0	0	0
B. vulgatus	WH515	99.5 (792/796)	Human	1995-99	no	1	ECM2010_0583	1.1705	0.000570091	1	0.796227	1	0.796227	0.9185	0.000571301	0.784707	0.797918	0.784707	0.797918	0.7475	0.000306411	0.638616	0.427955	0.638616	0.438123	0.4245	0.000274801	0.362666	0.383806	0.362666	0.383806	0.485	0.0001064	0.414353	0.148606	0.414353	0.148606	0	0	0	0	0	0	0	0	0	0	0	0
B. vulgatus	WH7	99.5 (786/790)	Human	1995-99	no	1	ECM2010_0560	1.121	0.000914179	1	0.860361	1	0.860361	0.8595	0.000419716	0.766726	0.395007	0.766726	0.395007	0.898	0.000647372	0.80107	0.609261	0.80107	0.623738	0.3125	0.000357703	0.278769	0.336645	0.278769	0.336645	0.345	5.36921e-05	0.307761	0.0505312	0.307761	0.0505312	0	0	0	0	0	0	0	0	0	0	0	0
B. vulgatus	4_3_47FAA	99.4 (840/845)	Human	2000 or later	PRJNA32443	1	ECM2010_0467	0.8755	0.000891071	0.756045	0.85338	0.756045	0.85338	0	0	0	0	0	0	0.309	0.000106357	0.266839	0.101858	0.266839	0.104278	0.2385	0.000142902	0.205959	0.136858	0.205959	0.136858	0.2595	7.46891e-05	0.224093	0.0715299	0.224093	0.0715299	0	0	0	0	0	0	0	0	0	0	0	0
B. vulgatus	WH5	99.4 (803/808)	Human	1995-99	no	1	ECM2011_0023	1.3075	0.00057674	0.900482	0.292797	0.900482	0.292797	0.7565	0.000204879	0.521006	0.104012	0.521006	0.104012	0.46	0.00029083	0.316804	0.147647	0.316804	0.151156	0.579	0.00013903	0.39876	0.0705822	0.39876	0.0705822	0.622	0.000134417	0.428375	0.0682404	0.428375	0.0682404	0	0	0	0	0	0	0	0	0	0	0	0
B. vulgatus	WH716	99.3 (822/828)	Human	1995-99	no	1	ECM2010_0592	1.135	0.000577171	1	1	1	1	0.801	0.000368349	0.705727	0.638197	0.705727	0.638197	0.841	0.000438038	0.740969	0.758939	0.740969	0.776972	0.9765	0.000569926	0.860352	0.987447	0.860352	0.987447	0.595	0.000128477	0.524229	0.222598	0.524229	0.222598	0	0	0	0	0	0	0	0	0	0	0	0
B. vulgatus	3_1_40A	98.9 (833/842)	Human	2000 or later	PRJNA38773	1	ECM2010_0466	1.376	0.00115622	1	1	1	1	0.93	0.000407872	0.675872	0.352763	0.675872	0.352763	0.6335	0.00045651	0.460392	0.39483	0.460392	0.404212	0.3665	0.000432901	0.266352	0.374411	0.266352	0.374411	0.3195	5.71336e-05	0.232195	0.0494142	0.232195	0.0494142	0	0	0	0	0	0	0	0	0	0	0	0
B. xylanisolvens	XB1A, DSM 18836	100 (type strain)	Human	2000 or later	PRJNA39177	1	ECM2010_0453	0.8965	0.00188861	0.742597	0.690955	0.742597	0.690955	0.8215	0.00108031	0.680472	0.395236	0.680472	0.395236	0.6645	0.000510087	0.550425	0.186618	0.550425	0.191052	0.2785	0.000613263	0.23069	0.224365	0.23069	0.224365	0.8205	0.00208947	0.679644	0.764444	0.679644	0.764444	0	0	0	0	0	0	0.1755	0.000485712	0.145372	0.1777	0.331616	0.356709
B. xylanisolvens	WH301	99.9 (810/811)	Human	1995-99	no	1	ECM2010_0549	0	0	0	0	0	0	1.0255	0.00138335	0.825352	0.690991	0.825352	0.690991	0	0	0	0	0	0	0.3485	0.00045295	0.280483	0.226252	0.280483	0.226252	1.129	0.00167158	0.908652	0.834968	0.908652	0.834968	0	0	0	0	0	0	0	0	0	0	0	0
B. xylanisolvens	WH210	99.8 (849/851)	Human	1995-99	no	1	ECM2010_0547	1.0795	0.00180216	0.892887	0.76873	0.892887	0.76873	0.959	0.00126513	0.793218	0.539654	0.793218	0.539654	0.7445	0.000217628	0.615798	0.0928316	0.615798	0.0950374	0.453	0.000948929	0.37469	0.404776	0.37469	0.404776	0.8205	0.00151005	0.67866	0.644127	0.67866	0.644127	0	0	0	0	0	0	0	0	0	0	0	0
B. xylanisolvens	WH212	99.8 (847/849)	Human	1995-99	no	1	ECM2010_0444	0.9455	0.00094763	0.772783	0.494376	0.772783	0.494376	0.874	0.000621735	0.714344	0.324357	0.714344	0.324357	0.5685	0.000278121	0.464651	0.145095	0.464651	0.148542	0.338	0.000453715	0.276257	0.236702	0.276257	0.236702	0.8505	0.00113824	0.695137	0.593817	0.695137	0.593817	0	0	0	0	0	0	0.297	8.64196e-05	0.242746	0.0450848	0.553742	0.0905016
B. xylanisolvens	WH213	99.8 (847/849)	Human	1995-99	no	1	ECM2010_0306	0.8775	0.00173186	0.713415	0.655528	0.713415	0.655528	0.888	0.000601646	0.721951	0.227729	0.721951	0.227729	0.9115	0.000354833	0.741057	0.134308	0.741057	0.137499	0.8925	0.000912121	0.72561	0.345247	0.72561	0.345247	0.796	0.00152471	0.647154	0.577119	0.647154	0.577119	0	0	0	0	0	0	0.277	0.000100415	0.225203	0.0380081	0.513724	0.076296
B. xylanisolvens	VPI-Bov7991	99.8 (847/849)	Human	pre-1980	no	1	ECM2011_0253	1.1395	0.00215938	0.787219	0.832313	0.787219	0.832313	1.274	0.00258785	0.880138	0.997462	0.880138	0.997462	0.9565	0.000457575	0.660794	0.176368	0.660794	0.180559	1.1315	0.00164726	0.781693	0.634922	0.781693	0.634922	1.03	0.00149414	0.711572	0.575902	0.711572	0.575902	0	0	0	0	0	0	0.4005	0.000845903	0.276684	0.326046	0.631159	0.654493
B. xylanisolvens	WH209	99.8 (846/848)	Human	1995-99	no	1	ECM2010_0445	0.997	0.00167882	0.848872	0.965494	0.848872	0.965494	0.8575	0.000613352	0.730098	0.352741	0.730098	0.352741	0.6425	0.000321135	0.547041	0.184686	0.547041	0.189074	0.379	0.00077829	0.322691	0.447597	0.322691	0.447597	0.864	0.00124197	0.735632	0.714259	0.735632	0.714259	0	0	0	0	0	0	0.294	9.51115e-05	0.250319	0.0546989	0.571017	0.109801
B. xylanisolvens	NLAE-zl-C29	99.7 (769/771)	Cow	2000 or later	Gi18072	1	ECM2012_0292	0.6805	0.000764182	0.638667	0.458319	0.638667	0.458319	0.9225	0.000859509	0.865791	0.515491	0.865791	0.515491	0.653	0.000397656	0.612858	0.238494	0.612858	0.244161	0.9965	0.000877079	0.935242	0.526029	0.935242	0.526029	0.72	0.00102668	0.675739	0.615753	0.675739	0.615753	0	0	0	0	0	0	0.3485	0.000310882	0.327076	0.186452	0.746113	0.374276
B. xylanisolvens	NLAE-zl-C178	99.7 (684/686)	Cow	2000 or later	no	1	ECM2012_0293	0.879	0.000914417	0.900615	0.762507	0.900615	0.762507	0.8335	0.000739187	0.853996	0.616387	0.853996	0.616387	0.5785	0.00025733	0.592725	0.21458	0.592725	0.219679	0.794	0.000702732	0.813525	0.585989	0.813525	0.585989	0.976	0.000204513	1	0.170538	1	0.170538	0.557	0.000799791	0.570697	0.666924	0.710736	0.666924	0.231	0.000214946	0.23668	0.179237	0.539905	0.359794
B. xylanisolvens	NLAE-zl-G310	99.6 (849/852)	Goat	2000 or later	Gi18084	1	ECM2012_0303	0.9195	0.00078293	1	0.658225	1	0.658225	0.571	0.000157126	0.62099	0.132099	0.62099	0.132099	0.3875	0.000157734	0.421425	0.13261	0.421425	0.135761	0.6775	0.000404332	0.736813	0.33993	0.736813	0.33993	0.8685	0.000315564	0.944535	0.265301	0.944535	0.265301	0.502	0.000573597	0.545949	0.482234	0.679915	0.482234	0.323	0.000360895	0.351278	0.303412	0.80132	0.609058
B. xylanisolvens	NLAE-zl-G421	99.6 (849/852)	Goat	2000 or later	Gi18085	1	ECM2012_0306	1.0805	0.000653364	1	0.67882	1	0.67882	0.3055	7.70294e-05	0.282739	0.0800305	0.282739	0.0800305	0.3425	0.000109122	0.316983	0.113373	0.316983	0.116067	0.7645	0.000297637	0.707543	0.309234	0.707543	0.309234	0.9885	0.000512706	0.914854	0.532681	0.914854	0.532681	0.5845	0.000468638	0.540953	0.486897	0.673694	0.486897	0.1915	6.79119e-05	0.177233	0.0705578	0.404296	0.141635
B. xylanisolvens	NLAE-zl-C182	99.6 (849/852)	Cow	2000 or later	Gi18071	1	ECM2012_0294	0.802	0.000841288	0.788594	0.628345	0.788594	0.628345	0.621	0.000335295	0.610619	0.250427	0.610619	0.250427	0.606	0.000363649	0.59587	0.271604	0.59587	0.278058	0.814	0.000739693	0.800393	0.552465	0.800393	0.552465	0.921	0.000173557	0.905605	0.129627	0.905605	0.129627	0.494	0.000491632	0.485742	0.367192	0.604935	0.367192	0.1905	9.98978e-05	0.187316	0.0746121	0.427296	0.149774
B. xylanisolvens	NLAE-zl-C339	99.6 (849/852)	Cow	2000 or later	Gi18073	1	ECM2012_0298	0.661	0.000663877	0.600909	0.508524	0.600909	0.508524	0.836	0.000586104	0.76	0.448951	0.76	0.448951	0.537	0.000230814	0.488182	0.176802	0.488182	0.181003	0.9605	0.000897755	0.873182	0.687673	0.873182	0.687673	0.9885	0.000207363	0.898636	0.158839	0.898636	0.158839	0.4325	0.000413676	0.393182	0.316873	0.489662	0.316873	0.2015	0.00034037	0.183182	0.26072	0.417866	0.52336
B. xylanisolvens	2_1_22	99.6 (848/851)	Human	2000 or later	PRJNA38349	1	ECM2010_0472	1.049	0.00214746	0.798934	0.799007	0.798934	0.799007	0.933	0.00170901	0.710586	0.635874	0.710586	0.635874	0.3625	0.000106212	0.276085	0.0395183	0.276085	0.0404573	0.1975	0.000648583	0.150419	0.241319	0.150419	0.241319	0.4765	9.28341e-05	0.362909	0.0345409	0.362909	0.0345409	0.744	0.00138903	0.566641	0.516817	0.705685	0.516817	0.268	0.000311899	0.204113	0.116049	0.465613	0.232952
B. xylanisolvens	3_1_13	99.6 (848/851)	Human	2000 or later	Broad (draft)	1	ECM2010_0474	0.9965	0.00126154	0.768608	0.418405	0.768608	0.418405	1.044	0.00176527	0.805245	0.585473	0.805245	0.585473	0.406	0.000454252	0.313151	0.150658	0.313151	0.154238	0.3	0.000252313	0.231392	0.0836826	0.231392	0.0836826	0.826	0.000260216	0.6371	0.0863039	0.6371	0.0863039	0.7395	0.00143093	0.570382	0.474584	0.710344	0.474584	0	0	0	0	0	0
B. xylanisolvens	D1 (1_1_22)	99.6 (848/851)	Human	2000 or later	PRJNA32447	1	ECM2010_0475	1.197	0.00284403	0.898649	0.842759	0.898649	0.842759	0.9995	0.00108065	0.750375	0.320226	0.750375	0.320226	0.4035	0.000129396	0.302928	0.0383434	0.302928	0.0392545	0.247	0.000684173	0.185435	0.202738	0.185435	0.202738	0.635	0.000103828	0.476727	0.030767	0.476727	0.030767	0.71	0.00158324	0.533033	0.469155	0.66383	0.469155	0.2675	0.000566526	0.200826	0.167876	0.458115	0.336989
B. xylanisolvens	NLAE-zl-P393	99.6 (846/849)	Pig	2000 or later	Gi18078	1	ECM2012_0221	1.112	0.00224194	0.809021	0.917061	0.809021	0.917061	1.104	0.000387913	0.803201	0.158675	0.803201	0.158675	0.5625	0.000156665	0.40924	0.0640838	0.40924	0.0656065	1.202	0.000774035	0.8745	0.316618	0.8745	0.316618	0.329	8.35111e-05	0.23936	0.0341601	0.23936	0.0341601	0.889	0.00206919	0.646781	0.846401	0.805489	0.846401	0.407	0.000729013	0.296108	0.298202	0.675468	0.5986
B. xylanisolvens	NLAE-zl-P352	99.6 (846/849)	Pig	2000 or later	Gi18077	1	ECM2013_0156	1.211	0.00197876	0.851019	0.651205	0.851019	0.651205	1.131	0.00187931	0.7948	0.618476	0.7948	0.618476	1.366	0.000272472	0.959944	0.0896698	0.959944	0.0918005	1.423	0.000902103	1	0.29688	1	0.29688	0.7035	7.51008e-05	0.494378	0.0247155	0.494378	0.0247155	0.249	0.000515657	0.174982	0.169702	0.21792	0.169702	0.514	0.000924353	0.361209	0.304203	0.823974	0.610645
B. xylanisolvens	NLAE-zl-P727	99.6 (846/849)	Pig	2000 or later	Gi18080	1	ECM2013_0158	1.191	0.00204458	0.880266	0.66434	0.880266	0.66434	1.093	0.00251301	0.807834	0.816546	0.807834	0.816546	1.353	0.000298897	1	0.09712	1	0.0994277	1.283	0.000850369	0.948263	0.276309	0.948263	0.276309	0.7245	8.24184e-05	0.535477	0.02678	0.535477	0.02678	0.2375	0.000488491	0.175536	0.158724	0.218609	0.158724	0.5055	0.000908434	0.373614	0.295175	0.852272	0.592524
B. xylanisolvens	NLAE-zl-P736	99.6 (846/849)	Pig	2000 or later	Gi18082	1	ECM2013_0160	1.2295	0.00200899	0.847347	0.646064	0.847347	0.646064	1.1045	0.00193377	0.761199	0.621874	0.761199	0.621874	1.372	0.000347721	0.945555	0.111823	0.945555	0.11448	1.451	0.00117696	1	0.378494	1	0.378494	0.7515	8.94086e-05	0.517919	0.0287526	0.517919	0.0287526	0.241	0.000403734	0.166092	0.129835	0.206849	0.129835	0.5115	0.0010833	0.352516	0.348374	0.804143	0.699313
B. xylanisolvens	WH305	99.6 (842/845)	Human	1995-99	no	1	ECM2011_0156	1.116	0.00165502	0.893157	0.571311	0.893157	0.571311	0.9735	0.00190958	0.779112	0.659184	0.779112	0.659184	0.905	0.00109842	0.72429	0.379175	0.72429	0.388185	0.8975	0.00147655	0.718287	0.509702	0.718287	0.509702	1.1925	0.00289688	0.954382	1	0.954382	1	0	0	0	0	0	0	0.2745	0.00043048	0.219688	0.148601	0.501142	0.298297
B. xylanisolvens	NLAE-zl-H465	99.6 (833/836)	Human	2000 or later	no	1	ECM2013_0152	1.147	0.00169786	0.822812	0.673301	0.822812	0.673301	1.231	0.00189818	0.88307	0.752739	0.88307	0.752739	1.31	0.000385053	0.939742	0.152696	0.939742	0.156324	1.394	0.00214792	1	0.851773	1	0.851773	1.0785	0.00181504	0.773673	0.719766	0.773673	0.719766	0	0	0	0	0	0	0.4585	0.000851966	0.32891	0.337853	0.750294	0.678194
B. xylanisolvens	CL03T12C04	99.6 (701/704)	Human	2000 or later	PRJNA64839	1	ECM2011_0471	1.1605	0.00132485	0.901709	0.544318	0.901709	0.544318	1.179	0.00124532	0.916084	0.511642	0.916084	0.511642	1.041	0.00119474	0.808858	0.490859	0.808858	0.502523	0.585	0.000415378	0.454545	0.170658	0.454545	0.170658	0	0	0	0	0	0	0	0	0	0	0	0	0.204	0.000386547	0.158508	0.158813	0.361582	0.318795
B. xylanisolvens	NLAE-zl-P218	99.6 (553/555)	Pig	2000 or later	no	1	ECM2013_0153	1.2125	0.00201109	0.842306	0.642571	0.842306	0.642571	1.158	0.00198533	0.804446	0.634338	0.804446	0.634338	1.4345	0.000371057	0.996527	0.118558	0.996527	0.121375	1.4395	0.00115016	1	0.36749	1	0.36749	0.7515	9.04455e-05	0.522056	0.0288986	0.522056	0.0288986	0.248	0.000409848	0.172282	0.130952	0.214557	0.130952	0.513	0.000921868	0.356374	0.294549	0.812944	0.591267
B. xylanisolvens	NLAE-zl-P349	99.6 (552/554)	Pig	2000 or later	no	1	ECM2013_0155	1.2075	0.0020029	0.862192	0.620786	0.862192	0.620786	1.111	0.00185619	0.793288	0.575316	0.793288	0.575316	1.356	0.000270945	0.968226	0.0839778	0.968226	0.0859733	1.4005	0.000883153	1	0.273728	1	0.273728	0.683	7.24866e-05	0.487683	0.0224668	0.487683	0.0224668	0.25	0.000433217	0.178508	0.134273	0.22231	0.134273	0.511	0.000874955	0.36487	0.271187	0.832325	0.544371
B. xylanisolvens	NLAE-zl-P225	99.6 (552/554)	Pig	2000 or later	no	1	ECM2013_0154	1.2155	0.00192937	0.849406	0.59859	0.849406	0.59859	1.122	0.00189331	0.784067	0.587403	0.784067	0.587403	1.364	0.000321748	0.95318	0.0998232	0.95318	0.102195	1.431	0.00116912	1	0.362722	1	0.362722	0.692	8.42063e-05	0.483578	0.0261252	0.483578	0.0261252	0.2415	0.000415067	0.168763	0.128776	0.210175	0.128776	0.478	0.000937263	0.334032	0.290788	0.76198	0.583717
B. xylanisolvens	NLAE-zl-G39	99.5 (848/852)	Goat	2000 or later	no	1	ECM2012_0300	1.1205	0.000342101	1	0.334042	1	0.334042	0.5495	0.000158188	0.490406	0.154462	0.490406	0.154462	0.3165	0.000127362	0.282463	0.124362	0.282463	0.127317	0.646	0.000347403	0.576528	0.339219	0.576528	0.339219	0.766	0.000405064	0.683623	0.395522	0.683623	0.395522	0.5155	0.000422333	0.460062	0.412384	0.572954	0.412384	0.3615	0.000474612	0.322624	0.463431	0.735955	0.930274
B. xylanisolvens	WH302	99.5 (847/851)	Human	1995-99	no	1	ECM2011_0155	1.114	0.00174865	0.945269	0.690376	0.945269	0.690376	1.0605	0.00159128	0.899873	0.628244	0.899873	0.628244	0.8925	0.00126281	0.757319	0.498563	0.757319	0.510409	0.905	0.001651	0.767925	0.65182	0.767925	0.65182	1.175	0.0025329	0.99703	1	0.99703	1	0	0	0	0	0	0	0.273	0.000460199	0.23165	0.181688	0.528431	0.364715
B. xylanisolvens	D22 (1_2_8)	99.5 (847/851)	Human	2000 or later	PRJNA41953	1	ECM2010_0476	0.973	0.00164267	0.809148	0.562046	0.809148	0.562046	0.6275	0.000204839	0.52183	0.0700867	0.52183	0.0700867	0	0	0	0	0	0	0	0	0	0	0	0	0.6765	0.000128174	0.562578	0.0438555	0.562578	0.0438555	0.758	0.00158654	0.630353	0.542842	0.785031	0.542842	0.368	0.00059069	0.306029	0.202108	0.6981	0.405703
B. xylanisolvens	NLAE-zl-H194	99.5 (846/850)	Human	2000 or later	Gi0027192	1	ECM2013_0151	1.089	0.0018063	0.725516	0.721786	0.725516	0.721786	1.211	0.00233904	0.806795	0.934667	0.806795	0.934667	1.501	0.00118949	1	0.475312	1	0.486606	1.3705	0.00208292	0.913058	0.83232	0.913058	0.83232	0.843	0.00126895	0.561626	0.507065	0.561626	0.507065	0	0	0	0	0	0	0.2955	0.00040045	0.196869	0.160017	0.449088	0.321213
B. xylanisolvens	NLAE-zl-P732	99.5 (845/849)	Pig	2000 or later	Gi18081	1	ECM2013_0159	1.2095	0.00200634	0.869518	0.642131	0.869518	0.642131	1.11	0.0019964	0.797987	0.638951	0.797987	0.638951	1.3905	0.000323842	0.999641	0.103646	0.999641	0.106109	1.391	0.00105657	1	0.338157	1	0.338157	0.7655	8.87379e-05	0.550324	0.0284007	0.550324	0.0284007	0.2395	0.000472326	0.172178	0.151169	0.214428	0.151169	0.511	0.000932959	0.367362	0.298595	0.838009	0.599388
B. xylanisolvens	WH307	99.5 (789/793)	Human	1995-99	no	1	ECM2011_0494	1.324	0.00194434	1	0.789118	1	0.789118	1.2305	0.00232743	0.929381	0.944596	0.929381	0.944596	1.0835	0.00140412	0.818353	0.569867	0.818353	0.583408	0	0	0	0	0	0	0.9925	0.00246394	0.749622	1	0.749622	1	0	0	0	0	0	0	0.319	0.000290168	0.240937	0.117766	0.549614	0.236399
B. xylanisolvens	WH404	99.4 (795/800)	Human	1995-99	no	1	ECM2010_0551	1.0595	0.00163299	0.751952	0.640531	0.751952	0.640531	1.005	0.00147013	0.713272	0.576651	0.713272	0.576651	0.904	0.000664037	0.64159	0.260465	0.64159	0.266654	0.408	0.00104881	0.289567	0.411391	0.289567	0.411391	0.801	0.00130514	0.568488	0.511936	0.568488	0.511936	0	0	0	0	0	0	0.29	8.37072e-05	0.20582	0.0328337	0.469507	0.0659092
B. xylanisolvens	NLAE-zl-G37	99.3 (842/848)	Goat	2000 or later	no	1	ECM2012_0299	1.0275	0.000617298	0.982314	0.78564	0.982314	0.78564	0.388	9.74922e-05	0.370937	0.124079	0.370937	0.124079	0.327	8.6244e-05	0.31262	0.109764	0.31262	0.112372	0.6885	0.000189477	0.658222	0.241149	0.658222	0.241149	1.046	0.000557291	1	0.709269	1	0.709269	0.507	0.000462133	0.484704	0.588161	0.603641	0.588161	0.213	4.0705e-05	0.203633	0.0518056	0.464518	0.103993
B. xylanisolvens	1_1_30	99.2 (763/769)	Human	2000 or later	PRJNA41955	1	ECM2010_0471	1.0515	0.00173654	0.804822	0.855155	0.804822	0.855155	0.9565	0.000839142	0.732109	0.413233	0.732109	0.413233	0.584	0.000340555	0.446996	0.167706	0.446996	0.171691	0.4615	0.000513026	0.353234	0.252638	0.353234	0.252638	0.823	0.000154988	0.629927	0.0763235	0.629927	0.0763235	0.219	0.000126922	0.167623	0.0625023	0.208755	0.0625023	0.2655	0.000413595	0.203215	0.203674	0.463565	0.408847
B. xylanisolvens	NLAE-zl-G44	99.1 (846/854)	Goat	2000 or later	no	1	ECM2012_0301	1.068	0.000799734	1	0.697747	1	0.697747	0.581	0.000147379	0.544007	0.128584	0.544007	0.128584	0.331	0.000120132	0.309925	0.104812	0.309925	0.107302	0.8145	0.000341207	0.76264	0.297694	0.76264	0.297694	0.972	0.00034599	0.910112	0.301867	0.910112	0.301867	0.5675	0.000492056	0.531367	0.429306	0.661755	0.429306	0.2585	0.000148624	0.242041	0.129671	0.552134	0.260296
B. xylanisolvens	NLAE-zl-H40	99.1 (841/849)	Human	2000 or later	no	1	ECM2013_0150	1.1665	0.00174799	0.72838	0.777206	0.72838	0.777206	1.305	0.0018792	0.814861	0.835547	0.814861	0.835547	1.6015	0.000640641	1	0.284847	1	0.291615	1.2195	0.00115374	0.761474	0.512984	0.761474	0.512984	0.8945	0.000147653	0.558539	0.0656508	0.558539	0.0656508	0.254	0.000586994	0.158601	0.260994	0.197519	0.260994	0.312	0.000633934	0.194817	0.281865	0.444409	0.565805
B. xylanisolvens	WH304	99 (788/796)	Human	1995-99	no	1	ECM2011_0495	1.183	0.00188771	1	0.719821	1	0.719821	1.174	0.00234497	0.992392	0.894185	0.992392	0.894185	0.696	0.000949588	0.588335	0.362097	0.588335	0.370701	0	0	0	0	0	0	0.974	0.00262247	0.823331	1	0.823331	1	0	0	0	0	0	0	0.3265	0.000459034	0.275993	0.175039	0.629584	0.351367
B. xylanisolvens	NLAE-zl-G346	98.7 (844/855)	Goat	2000 or later	no	1	ECM2012_0304	0.7595	0.000645807	0.942893	0.79579	0.942893	0.79579	0.432	0.000126489	0.536313	0.155865	0.536313	0.155865	0.1455	6.23494e-05	0.180633	0.0768295	0.180633	0.0786551	0.489	0.000238392	0.607076	0.293756	0.607076	0.293756	0.4745	0.000175199	0.589075	0.215888	0.589075	0.215888	0.3625	0.000369741	0.450031	0.45561	0.560461	0.45561	0.182	0.000131443	0.225947	0.161969	0.51542	0.32513
B. xylanisolvens	NLAE-zl-G109	98 (837/854)	Goat	2000 or later	no	1	ECM2012_0302	0.9725	0.000419436	0.982323	0.253048	0.982323	0.253048	0.8315	0.000628808	0.839899	0.379363	0.839899	0.379363	0.626	0.000348048	0.632323	0.209979	0.632323	0.214968	0.963	0.000594656	0.972727	0.358759	0.972727	0.358759	0.562	9.64687e-05	0.567677	0.0582	0.567677	0.0582	0.565	0.00055095	0.570707	0.33239	0.710749	0.33239	0.26	0.000116208	0.262626	0.0701091	0.599092	0.140734
B. xylanisolvens	2_2_4	97.7 (814/833)	Human	2000 or later	PRJNA32439	1	ECM2010_0473	1.057	0.00105582	0.91973	0.645266	0.91973	0.645266	0.8975	0.00101386	0.780944	0.619625	0.780944	0.619625	0.597	0.000471644	0.519469	0.288246	0.519469	0.295096	0.3335	0.000490649	0.290189	0.299861	0.290189	0.299861	0.857	0.000841652	0.745704	0.514378	0.745704	0.514378	0	0	0	0	0	0	0.185	0.000186203	0.160975	0.113799	0.367208	0.228435
B. xylanisolvens	NLAE-zl-C257	99.5 (997/1002)	Cow	2000 or later	no	1	ECM2012_0296	0.88	0.000566834	0.904419	0.657738	0.904419	0.657738	0.693	0.000441764	0.71223	0.512611	0.71223	0.512611	0.5355	0.000286693	0.55036	0.33267	0.55036	0.340575	0.913	0.000416992	0.938335	0.483865	0.938335	0.483865	0.973	0.000336641	1	0.390628	1	0.390628	0.5155	0.000387697	0.529805	0.449872	0.65981	0.449872	0.216	9.18407e-05	0.221994	0.106569	0.506403	0.213923
B. xylanisolvens	NLAE-zl-C233	99.6 (1282/1287)	Cow	2000 or later	no	1	ECM2012_0295	0.8495	0.000768198	0.915409	0.602929	0.915409	0.602929	0.7155	0.000433532	0.771013	0.340262	0.771013	0.340262	0.586	0.000351266	0.631466	0.275695	0.631466	0.282246	0.8245	0.000729866	0.88847	0.572844	0.88847	0.572844	0.928	0.000470901	1	0.369593	1	0.369593	0.4255	0.00052929	0.458513	0.41542	0.571024	0.41542	0.1835	0.000192865	0.197737	0.151373	0.451069	0.30386
B. xylanisolvens	NLAE-zl-C315	99.6 (1259/1264)	Cow	2000 or later	no	1	ECM2012_0297	0.8575	0.000706335	0.827303	0.603846	0.827303	0.603846	0.6185	0.00028682	0.59672	0.245202	0.59672	0.245202	0.5975	0.000382977	0.576459	0.327407	0.576459	0.335187	0.9555	0.000764604	0.921852	0.65366	0.921852	0.65366	0.948	0.00047233	0.914616	0.403795	0.914616	0.403795	0.452	0.000489389	0.436083	0.418379	0.54309	0.418379	0	0	0	0	0	0
B. xylanisolvens	NLAE-zl-G406	98.8 (1355/1372)	Goat	2000 or later	no	1	ECM2012_0305	0.765	0.000883372	0.769618	0.764341	0.769618	0.764341	0.7565	0.000568873	0.761066	0.49222	0.761066	0.49222	0.6505	0.000318902	0.654427	0.275931	0.654427	0.282488	0.748	0.000736187	0.752515	0.636989	0.752515	0.636989	0.628	0.000809723	0.631791	0.700616	0.631791	0.700616	0	0	0	0	0	0	0.336	0.000575745	0.338028	0.498166	0.771095	1
D. gadei	ATCC BAA-286	100 (type strain)	Human	2000 or later	Gi05937	1	ECM2010_0410	0.5345	8.94066e-05	0.642042	0.117633	0.642042	0.117633	0	0	0	0	0	0	0	0	0	0	0	0	0	0	0	0	0	0	0.438	0.000146562	0.526126	0.192832	0.526126	0.192832	0.3	0.000273208	0.36036	0.359462	0.448787	0.359462	0	0	0	0	0	0
D. mossii	DSM 22836	100 (type strain)	Human	2000 or later	PRJNA46411	1	ECM2010_0411	0.766	0.000605373	0.854434	1	0.854434	1	0.8965	0.000531003	1	0.87715	1	0.87715	0.568	0.000434424	0.633575	0.717615	0.633575	0.734666	0.5675	0.000517792	0.633017	0.855327	0.633017	0.855327	0	0	0	0	0	0	0	0	0	0	0	0	0	0	0	0	0	0
O. splanchnicus	DSM 20712, ATCC 29572	100 (type strain)	Human	2000 or later	PRJNA43469	2	ECM2011_0071	0	0	0	0	0	0	0.125	3.55761e-05	0.2	0.0785105	0.2	0.0785105	0	0	0	0	0	0	0	0	0	0	0	0	0.1295	4.58593e-05	0.2072	0.101204	0.2072	0.101204	0	0	0	0	0	0	0	0	0	0	0	0
P. distasonis	ATCC 8503	100 (type strain)	Human	pre-1980	PRJNA13485	2	ECM2011_0126	0.6165	0.000167525	0.676729	0.0982643	0.676729	0.0982643	0	0	0	0	0	0	0	0	0	0	0	0	0	0	0	0	0	0	0.636	0.000342965	0.698134	0.201172	0.698134	0.201172	0	0	0	0	0	0	0	0	0	0	0	0
P. distasonis	VPI-4243	99.9 (744/745)	Human	pre-1980	no	2	ECM2011_0123	0.503	0.000102411	0.461892	0.04111	0.461892	0.04111	0.2525	0.0001139	0.231864	0.0457222	0.231864	0.0457222	0	0	0	0	0	0	0	0	0	0	0	0	0.5395	8.11073e-05	0.495409	0.0325583	0.495409	0.0325583	0.1105	7.22542e-05	0.101469	0.0290045	0.126368	0.0290045	0	0	0	0	0	0
P. distasonis	3_1_19	99.6 (923/927)	Human	2000 or later	PRJNA41951	2	ECM2011_0486	1.0845	0.000590136	0.805721	0.19676	0.805721	0.19676	0.541	9.18176e-05	0.401932	0.0306133	0.401932	0.0306133	0	0	0	0	0	0	0	0	0	0	0	0	1.0385	0.000607982	0.771545	0.20271	0.771545	0.20271	0	0	0	0	0	0	0	0	0	0	0	0
P. distasonis	VPI-BD6781	99.5 (862/866)	Human	pre-1980	no	2	ECM2011_0244	0.9825	0.000551049	0.705059	0.185074	0.705059	0.185074	0.198	7.24015e-05	0.142088	0.0243166	0.142088	0.0243166	0	0	0	0	0	0	0.3385	0.000103752	0.242914	0.0348459	0.242914	0.0348459	1.0305	0.000635698	0.739505	0.213504	0.739505	0.213504	0	0	0	0	0	0	0	0	0	0	0	0
P. distasonis	VPI-C14-2	99.3 (859/865)	Human	pre-1980	no	2	ECM2011_0246	0.1405	4.39939e-05	0.102893	0.0154507	0.102893	0.0154507	0.2055	4.00417e-05	0.150494	0.0140627	0.150494	0.0140627	0	0	0	0	0	0	0.1375	2.59409e-05	0.100696	0.00911049	0.100696	0.00911049	1.0725	0.000363883	0.785427	0.127796	0.785427	0.127796	0	0	0	0	0	0	0	0	0	0	0	0
P. distasonis	VPI-BD6803	99.2 (858/865)	Human	pre-1980	no	2	ECM2011_0115	0.4395	0.000109282	0.375481	0.0561766	0.375481	0.0561766	0	0	0	0	0	0	0	0	0	0	0	0	0	0	0	0	0	0	0.6645	0.000411708	0.567706	0.211639	0.567706	0.211639	0	0	0	0	0	0	0	0	0	0	0	0
P. distasonis	VPI-C18-7	99.2 (841/849)	Human	pre-1980	no	2	ECM2011_0247	0.3135	6.75355e-05	0.216356	0.0249584	0.216356	0.0249584	0.2185	4.00291e-05	0.150794	0.0147932	0.150794	0.0147932	0	0	0	0	0	0	0.15	2.75432e-05	0.10352	0.0101788	0.10352	0.0101788	0.9625	0.000502806	0.664251	0.185817	0.664251	0.185817	0	0	0	0	0	0	0	0	0	0	0	0
P. distasonis	VPI-56A-56	99.1 (850/858)	Human	pre-1980	no	2	ECM2011_0109	0.758	0.00016165	0.575332	0.0705937	0.575332	0.0705937	0.1505	4.69165e-05	0.114231	0.0204887	0.114231	0.0204887	0	0	0	0	0	0	0	0	0	0	0	0	0.873	0.000409113	0.662619	0.178662	0.662619	0.178662	0	0	0	0	0	0	0	0	0	0	0	0
P. distasonis	2_1_33B	99 (873/882)	Human	2000 or later	PRJNA38351	2	ECM2011_0487	0.5375	0.000129928	0.388227	0.0462362	0.388227	0.0462362	0.2925	6.10754e-05	0.211268	0.0217343	0.211268	0.0217343	0	0	0	0	0	0	0	0	0	0	0	0	0.811	0.000394301	0.585771	0.140316	0.585771	0.140316	0	0	0	0	0	0	0	0	0	0	0	0
P. distasonis	VPI-T3-25	98.8 (837/847	Human	pre-1980	no	2	ECM2011_0120	0.8235	0.000342677	0.720157	0.210556	0.720157	0.210556	0.208	3.40844e-05	0.181898	0.0209429	0.181898	0.0209429	0	0	0	0	0	0	0	0	0	0	0	0	0.9975	0.00039064	0.872322	0.240025	0.872322	0.240025	0	0	0	0	0	0	0	0	0	0	0	0
P. distasonis	VPI-C19-17	98.7 (830/841)	Human	pre-1980	no	2	ECM2011_0248	1.293	0.000609977	0.952837	0.196101	0.952837	0.196101	0.3685	0.000102292	0.271555	0.0328856	0.271555	0.0328856	0	0	0	0	0	0	0.3715	9.94271e-05	0.273766	0.0319647	0.273766	0.0319647	1.17	0.000667364	0.862196	0.21455	0.862196	0.21455	0.128	2.57854e-05	0.0943257	0.00828974	0.117472	0.00828974	0	0	0	0	0	0
P. distasonis	VPI-C30-45	98.6 (825/837)	Human	pre-1980	no	2	ECM2011_0250	0.384	0.000131195	0.279985	0.0492679	0.279985	0.0492679	0.1195	4.46115e-05	0.0871309	0.016753	0.0871309	0.016753	0	0	0	0	0	0	0.1225	4.44317e-05	0.0893183	0.0166855	0.0893183	0.0166855	0.7165	0.000764221	0.522421	0.286989	0.522421	0.286989	0	0	0	0	0	0	0	0	0	0	0	0
P. distasonis	VPI-B1-20	98.5 (834/847)	Human	pre-1980	no	2	ECM2011_0112	0.325	4.701e-05	0.28979	0.0311266	0.28979	0.0311266	0	0	0	0	0	0	0	0	0	0	0	0	0	0	0	0	0	0	0.76	0.000200921	0.677664	0.133035	0.677664	0.133035	0	0	0	0	0	0	0	0	0	0	0	0
P. distasonis	WAL8975	98.2 (834/849)	Human	unknown	no	2	ECM2011_0121	0.516	0.000121138	0.471018	0.0738983	0.471018	0.0738983	0.1945	0.000688831	0.177545	0.420209	0.177545	0.420209	0	0	0	0	0	0	0	0	0	0	0	0	0.7685	0.000176253	0.701506	0.10752	0.701506	0.10752	0	0	0	0	0	0	0	0	0	0	0	0
P. distasonis	WAL9063	98.1 (833/849)	Human	unknown	no	2	ECM2011_0249	0.2075	4.368e-05	0.133013	0.0159583	0.133013	0.0159583	0.213	3.93941e-05	0.136538	0.0143925	0.136538	0.0143925	0	0	0	0	0	0	0.1325	3.05827e-05	0.0849359	0.0111733	0.0849359	0.0111733	1.0805	0.000732118	0.692628	0.267477	0.692628	0.267477	0	0	0	0	0	0	0	0	0	0	0	0
P. distasonis	WH517	98.1 (807/823)	Human	1995-99	no	2	ECM2011_0205	0.355	6.48047e-05	0.393352	0.102027	0.393352	0.102027	0.152	0.000157717	0.168421	0.248306	0.168421	0.248306	0	0	0	0	0	0	0	0	0	0	0	0	0.48	0.000288206	0.531856	0.453744	0.531856	0.453744	0	0	0	0	0	0	0	0	0	0	0	0
P. goldsteinii	DSM 19448, WAL 12034	100 (type strain)	Human	2000 or later	PRJNA170353	1	ECM2011_0064	0.138	2.73105e-05	0.148069	0.0353424	0.148069	0.0353424	0.1515	2.372e-05	0.162554	0.030696	0.162554	0.030696	0	0	0	0	0	0	0	0	0	0	0	0	0.551	0.000108988	0.591202	0.141041	0.591202	0.141041	0	0	0	0	0	0	0	0	0	0	0	0
P. goldsteinii	dnlkv18	99.1 (1374/1382)	Mouse	2000 or later	PRJNA206291	2	ECM2011_0258	0	0	0	0	0	0	0.4285	0.000566909	0.30629	0.188357	0.30629	0.188357	0	0	0	0	0	0	0.1085	4.60133e-05	0.0775554	0.015288	0.0775554	0.015288	0.8545	0.00101689	0.610793	0.337863	0.610793	0.337863	0	0	0	0	0	0	0	0	0	0	0	0
P. gordonii	DSM 23371	100 (type strain)	Human	2000 or later	PRJNA182431	1	ECM2011_0065	0	0	0	0	0	0	0	0	0	0	0	0	0	0	0	0	0	0	0	0	0	0	0	0	0.825	0.000632933	1	1	1	1	0	0	0	0	0	0	0	0	0	0	0	0
P. johnsonii	DSM 18315	100 (type strain)	Human	2000 or later	PRJNA30007	2	ECM2011_0128	0.268	8.58697e-05	0.22213	0.051879	0.22213	0.051879	0.3865	5.11243e-05	0.320348	0.0308873	0.320348	0.0308873	0	0	0	0	0	0	0	0	0	0	0	0	0.1725	2.32169e-05	0.142976	0.0140267	0.142976	0.0140267	0	0	0	0	0	0	0.113	4.58487e-05	0.0936593	0.0276999	0.213652	0.0556038
P. merdae	ATCC 43184	100 (type strain)	Human	2000 or later	PRJNA18193	2	ECM2011_0252	0.19	7.16981e-05	0.130539	0.0295263	0.130539	0.0295263	0.5365	0.000481215	0.368602	0.198171	0.368602	0.198171	0	0	0	0	0	0	0.2085	0.000232534	0.14325	0.0957608	0.14325	0.0957608	0.193	3.95845e-05	0.1326	0.0163015	0.1326	0.0163015	0	0	0	0	0	0	0	0	0	0	0	0
P. merdae	T4-1	99.6 (1019/1023)	Human	unknown	no	2	ECM2011_0466	0.23	4.85165e-05	0.184665	0.0328148	0.184665	0.0328148	0.449	0.000327382	0.360498	0.221429	0.360498	0.221429	0	0	0	0	0	0	0	0	0	0	0	0	0	0	0	0	0	0	0	0	0	0	0	0	0	0	0	0	0	0
P. merdae	VPI-BD6944	96.7 (841/870)	Human	pre-1980	no	2	ECM2011_0245	0.2635	4.81542e-05	0.194107	0.0168927	0.194107	0.0168927	0.377	0.000685612	0.277716	0.240515	0.277716	0.240515	0	0	0	0	0	0	0.1405	6.20948e-05	0.103499	0.0217831	0.103499	0.0217831	1.037	0.000850194	0.763904	0.298251	0.763904	0.298251	0	0	0	0	0	0	0	0	0	0	0	0
1Strains are classified into species based on >98% 16S rDNA sequence identity to the type strain of each species. The type strain for each species is underlined and listed first in each group.
Three strains that were related to each other and to Bacteroides uniformis with less than 98% 16S rDNA identity are highlighted (lines 256-258).
Cell for all strains of each species are color code for each substrate based on the observation that: all strains grew, some strains grew or no strains grew on the indicated substrate.
[truncated: 228 more columns]

## Sheet: Table S1b
Table S1b. Growth media recipes and components for growing the Bacteroidetes used in this study.
Custom Chopped Meat Recipe	Bacteroidetes Minimal Media Recipes
2.5g Beef Extract
7.5g Pancreatic digest of casein	1X Minimal Monosaccharides Recipe ( 250 ml)
1.25g Yeast Extract
1.25g K2HPO4	25 ml 10X Bacteroides Salts
250mg Cysteine	2.5 ml each: Balch’s Vitamins, Trace Mineral Solution, Purine/Pyrimidine Solution, Amino Acid Solution.
250 mg each: Glucose, Galactose, Xylose, Fructose, Mannose, N-Acetyl Glucosamine	250 ul each: K3, FeSO4, CaCl2, MgCl2, Hematin stocks
250ul each: K3, B12 stocks	125 ul B12 stock
1ml Hematin-Histidine stock	250 mg L-Cysteine
2.5ml each: Balch’s Vitamins, Trace Mineral Solution, Purine/Pyrimidine Solution, Amino Acid Solution	250 mg each*: Glucose, Galactose, Xylose, Fructose, Mannose, N-Acetyl Glucosamine
Bring to 250 ml, pH to7.2 and filter sterilize.	Bring to volume with distilled water, pH to 7.2, filter sterilize
**NOTE** THESE CANNOT BE AUTOCLAVED. FILTER STERLIZE ONLY.	2X Minimal Media- no Carbon (50 mL)
	10ml 10X Bacteroides Salts
	1 ml each: Balch’s Vitamins, Trace Mineral Solution, Purine/Pyrimidine Solution, Amino Acid Solution
	100 ul each: K3, FeSO4, CaCl2, MgCl2, Hematin-Histidine stocks
	50 ul B12 stock
	100 mg L-Cysteine
	Bring volume to 50 ml with distilled water, pH to 7.2, filter sterilize. This will be mixed
	with a 2x (usually 10mg/ml) carbon source stock for a 5mg/ml final carbon source
	minimal media. Exceptions are (1) Neutral Mucin O-glycans and
	(2) Rhamnogalacturonan II which should be at 20mg/ml stocks
	and thus a 10mg/ml final media concentration.
	Note: Above 2X recipe is medium 1 from Table S1 for phenotypic microarrays.
	Medium 2 from Table S1 contains beef extract (Sigma, B4888) added
	to 5mg/ml final into 2X minimal media (10mg/ml in 2X minimal that
	will be 5mg/ml final when added to carbon source).
	A calculated negative control must be done in any growth experiments
	to determine if beef extract is being used as a carbon source. If so, this
	growth must be subtracted from carbon source growth.
Balch's Vitamins	Amino Acid Solution	Purine/Pyrimidine Solution	Trace mineral Supplement	10X Bacteroides Salts (4L Recipe)	Minimal Media Supplements
p-Aminobenzoic acid, 5mg	Alanine	Adenine (Sigma, A2786)	EDTA, 0.5g (Sigma, ED4SS)	544g KH2PO4 (Fisher, P284)	Vitamin K3 (menadione, Sigma, M5625) stock: 1mg/ml in ethanol, wrap in foil.
Folic acid, 2mg (Sigma, F7876)	Arginine	Guanine (Sigma, G11950)	MgSO4*7H2O, 3g	35g NaCl (Sigma, S7653)	FeSO4 (Sigma, 215422) stock: 0.4mg/ml in 10mM HCl, filter sterilized
Biotin, 2mg (Sigma, B4501)	Asparagine	Thymine (Sigma, T0895)	MnSO4*H2O, 0.5g	45g (NH4)2SO4 (Fisher, A702)	MgCl2 (Sigma, M8266) stock: 0.1M in water, filter sterilized
Nicotinic acid, 5mg (Sigma, N4126)	Aspartic Acid	Cytosine (Sigma, C3506)	NaCl, 1g (Sigma, S7653)		CaCl2 (Sigma, C1016) stock: 0.8% (w/v) in water, filter sterilized
Calcium pantothenate, 5mg (Sigma, P2250)	Cysteine	Uracil (Sigma, U1128)	FeSO4*7H2O, 0.1g (Sigma, 215422)	Dissolve and pH to 7.2, filter sterilize in 1L batches.	Histidine Hematin (Sigma, H8000 & H3281) solution stock: 1.9mM Hematin in 0.2M Histidine solution, filter sterilized.
Riboflavin, 5mg (Sigma, R7649)	Glutamic Acid		CaCl2, 0.1g	Store at room temperature.	This solution is highly insoluble. Add hematin to 1mL 1M NaOH and allow to fully dissolve.
Thiamine HCl, 5mg (Sigma, T4625)	Glutamine	Dissolve 200mg each into 1L (1mg/ml total stock), pH to7.0.	ZnSO4*7H2O, 0.1g		Neutralize with 1ml 1M HCl; it has to be slightly alkaline to filter. Bring to a final volume
Pyridoxine HCl (vitamin B6), 10mg	Glycine	Filter sterilize and store at room temperature	CuSO4*5H2O, 0.01g		with the Histidine solution. Filter sterilize, wrap in foil.
Cyanocobalamin (vitamin B12), 0.1mg	Histidine		H3BO3, 0.01g (Sigma, B6768)		Vitamin B12 (Sigma, V2876) stock: 0.01mg/ml in water, filter sterilized, wrap in foil.
Thioctic acid (lipoic acid), 5mg	Isoleucine		Na2MoO4*2H2O, 0.01g
Distilled Water, 1L	Leucine		NiCl2*6H2O, 0.02g		Keep all solutions at 4C.
	Lysine
Dissolve vitamins, pH to 7.0, filter sterilize, keep at 4C in dark.	Methionine		Dissolve in 1L, pH to 7.0.
	Phenylalanine		Filter sterilize and store at room temperature.
	Proline
	Serine
	Threonine
	Tryptophan
	Tyrosine
	Valine
	Dissolve 62.5mg each ino 250 ml (5mg/ml total stock).
	Filter sterilize, store at room temperature.
