# Supplementary material for: Phenotypic and Genomic Diversification in Complex Carbohydrate-Degrading Human Gut Bacteria
Source: mSystems. 2022 Feb 15;7(1):e00947-21. doi: 10.1128/msystems.00947-21 (PMC8845570; doi:10.1128/msystems.00947-21)
Supplement: TABLE S2 [file msystems.00947-21-st002.xlsx]

## Sheet: Table S2a
Table S2a. Linear pan-genome assembly for strains of B. ovatus and B. xylanisolvens
Solid horizontal lines represent a contig break in at least one individual genome. These are frequent at the beginning of the list due to small contigs in B. ovatus 8483 being listed first, but are largely resolved by over-spanning contigs after line 79.
See Figure S6 and corresponding symbol key for a description of colors used
							B. xylanisolvens XB1A				B. xylanisolvens D1				B. xylanisolvens D22				B. ovatus 8483				B. ovatus 3_8_47				B. ovatus 3_1_23				B. ovatus D2
Gene Number	PUL?	Annotation	Gene Start	Gene End	Gene Length	Orientation	XB1A Gene	XB1A Start	XB1A End	XB1A Length	D1 Gene	D1 Start	D1 End	D1 Contig	D22 Gene	D22 Start	D22 End	D22 Contig	8483 Gene	8483 Start	8483 End	8483 Contig	3_8_47 Gene	3_8_47 Start	3_8_47 End	3_8_47 Contig	3_1_23 Gene	3_1_23 Start	3_1_23 End	3_1_23 Contig	D2 Gene	D2 Start	D2 End	D2 Contig
1			1	192	192	-	BXY_00100	49	192	144	BSAG_03908	1	192	contig 1.13
2			292	395	104	-													BACOVA_00001	292	395	NZ_AAXF02000001
3			556	1136	581	+													BACOVA_00002	556	1136	NZ_AAXF02000001
4			1236	1685	450	-													BACOVA_00003	1236	1685	NZ_AAXF02000002
5			1732	1980	249	-													BACOVA_00004	1732	1980	NZ_AAXF02000002
6			2080	2265	186	+													BACOVA_00005	2080	2265	NZ_AAXF02000003
7			2408	2770	363	-													BACOVA_00006	2408	2770	NZ_AAXF02000003
8		Transposase	2870	3742	873	+													BACOVA_00007	2870	3742	NZ_AAXF02000004
9			3842	4111	270	-													BACOVA_00008	3842	4111	NZ_AAXF02000004
10			4211	5042	832	+													BACOVA_00009	4211	5042	NZ_AAXF02000005
11			5142	5951	810	+													BACOVA_00010	5142	5951	NZ_AAXF02000006
12			6051	6124	74	+													BACOVA_00011	6051	6124	NZ_AAXF02000007
13			6191	6264	74	+													BACOVA_00012	6191	6264	NZ_AAXF02000007
14			6352	6498	147	+													BACOVA_00013	6352	6498	NZ_AAXF02000007
15			6614	6868	255	-													BACOVA_00014	6614	6868	NZ_AAXF02000007
16			6968	7120	153	+													BACOVA_00015	6968	7120	NZ_AAXF02000008
17			7207	8076	870	+													BACOVA_00016	7207	8076	NZ_AAXF02000008
18			8176	8864	689	-													BACOVA_00017	8176	8864	NZ_AAXF02000011
19			8861	9454	594	-													BACOVA_00018	8861	9454	NZ_AAXF02000011
20			9554	10423	870	+													BACOVA_00019	9554	10423	NZ_AAXF02000012
21			10523	10651	129	+													BACOVA_00020	10523	10651	NZ_AAXF02000013
22			10653	11237	585	+													BACOVA_00021	10653	11237	NZ_AAXF02000013
23			11407	11859	453	+													BACOVA_00022	11407	11859	NZ_AAXF02000013
24			11959	12417	459	-													BACOVA_00023	11959	12417	NZ_AAXF02000014
25			12563	12703	141	+													BACOVA_00024	12563	12703	NZ_AAXF02000014
26			12803	12961	159	+													BACOVA_00025	12803	12961	NZ_AAXF02000015
27			12974	13159	186	+													BACOVA_00026	12974	13159	NZ_AAXF02000015
28			13247	14062	816	+													BACOVA_00027	13247	14062	NZ_AAXF02000015
29			14162	14314	153	-													BACOVA_00028	14162	14314	NZ_AAXF02000016
30		Recombinase	14702	15937	1236	-													BACOVA_00029	14702	15937	NZ_AAXF02000016
31			16315	16827	513	+													BACOVA_00030	16315	16827	NZ_AAXF02000016
32			16927	17262	336	-													BACOVA_00031	16927	17262	NZ_AAXF02000017
33			17310	17798	489	-													BACOVA_00032	17310	17798	NZ_AAXF02000017
34		GH28	18022	19428	1407	-													BACOVA_00033	18022	19428	NZ_AAXF02000017
35			19528	19674	147	+													BACOVA_00034	19528	19674	NZ_AAXF02000018
36			19336	21543	2208	-													BACOVA_R0090	19336	21543	NZ_AAXF02000018
37			21532	21642	111	+													BACOVA_00035	21532	21642	NZ_AAXF02000018
38			21706	21779	74	-													BACOVA_00036	21706	21779	NZ_AAXF02000018
39			21841	21914	74	-													BACOVA_00037	21841	21914	NZ_AAXF02000018
40			21990	22140	151	+													BACOVA_00038	21990	22140	NZ_AAXF02000018
41			22240	22344	105	+													BACOVA_00039	22240	22344	NZ_AAXF02000019
42			22481	22606	126	+													BACOVA_00040	22481	22606	NZ_AAXF02000019
43			22623	23831	1209	-													BACOVA_00041	22623	23831	NZ_AAXF02000019
44			23921	25381	1461	-													BACOVA_00042	23921	25381	NZ_AAXF02000019
45			25350	26996	1647	-													BACOVA_00043	25350	26996	NZ_AAXF02000019
46		GH27	27096	28448	1353	-													BACOVA_00044	27096	28448	NZ_AAXF02000020
47		PL9	28586	30619	2034	-													BACOVA_00045	28586	30619	NZ_AAXF02000020
48		GH10	30653	32374	1722	-													BACOVA_00046	30653	32374	NZ_AAXF02000020
49		GH43_9	32474	33901	1428	+													BACOVA_00047	32474	33901	NZ_AAXF02000021
50		GH115	33933	34631	699	+													BACOVA_00048	33933	34631	NZ_AAXF02000021
51			34612	34719	108	+													BACOVA_00049	34612	34719	NZ_AAXF02000021
52			34769	35647	879	+													BACOVA_00050	34769	35647	NZ_AAXF02000021
53			35644	36909	1266	+													BACOVA_00051	35644	36909	NZ_AAXF02000021
54			36906	37175	270	+													BACOVA_00052	36906	37175	NZ_AAXF02000021
55		GH43_35	37203	39230	2028	+													BACOVA_00053	37203	39230	NZ_AAXF02000021
56		GH29,CBM32	39252	41366	2115	+													BACOVA_00054	39252	41366	NZ_AAXF02000021
57			41379	41538	160	+													BACOVA_00055	41379	41538	NZ_AAXF02000021
58			41638	43062	1425	+													BACOVA_00056	41638	43062	NZ_AAXF02000022
59	1		43176	44195	1020	-													BACOVA_00057	43176	44195	NZ_AAXF02000022
60		SusD-like	44217	46268	2052	-													BACOVA_00058	44217	46268	NZ_AAXF02000022
61		SusC-like	46283	49363	3081	-													BACOVA_00059	46283	49363	NZ_AAXF02000022
62			49441	50985	1545	-													BACOVA_00060	49441	50985	NZ_AAXF02000022
63			51003	51527	525	-													BACOVA_00061	51003	51527	NZ_AAXF02000022
64			52184	52309	126	-													BACOVA_00062	52184	52309	NZ_AAXF02000022
65			52409	52743	335	+													BACOVA_R0176	52409	52743	NZ_AAXF02000023
66			52927	53000	74	+													BACOVA_00063	52927	53000	NZ_AAXF02000023
67			53067	53140	74	+													BACOVA_00064	53067	53140	NZ_AAXF02000023
68			53228	53374	147	+													BACOVA_00065	53228	53374	NZ_AAXF02000023
69			53303	56180	2878	+													BACOVA_R0091	53303	56180	NZ_AAXF02000023
70			54814	54954	141	-													BACOVA_00066	54814	54954	NZ_AAXF02000023
71			55594	55860	267	-													BACOVA_00067	55594	55860	NZ_AAXF02000023
72			56095	56244	150	-													BACOVA_00068	56095	56244	NZ_AAXF02000023
73			56258	56368	111	+													BACOVA_00069	56258	56368	NZ_AAXF02000023
74			56637	56774	138	-													BACOVA_00070	56637	56774	NZ_AAXF02000023
75			56874	57032	159	-																					HMPREF9010_04977	56874	57032	contig 1.9
76			57081	57230	150	-																					HMPREF9010_04976	57081	57230	contig 1.9
77			57246	57355	110	+																					HMPREF9010_08004	57246	57355	contig 1.9
78			57455	57565	111	+																									BacD2_010100r25694	57455	57565	NZ_ACGA01000074
79			57665	57774	110	+									HMPREF0106_10505	57665	57774	contig 1.30
80			57874	57983	110	+																	HMPREF1017_05092	57874	57983	contig 1.6
81			58435	59025	591	+	BXY_00110	58435	59025	591	BSAG_03907	58435	59025	contig 1.13	HMPREF0106_04323	58435	59025	contig 1.30	BACOVA_00071	58435	59025	NZ_AAXF02000023	HMPREF1017_01476	58435	59025	contig 1.6	HMPREF9010_04975	58435	59025	contig 1.9	BacD2_010100025507	58435	59025	NZ_ACGA01000074
82			59037	59879	843	+	BXY_00120	59037	59879	843	BSAG_03906	59037	59879	contig 1.13	HMPREF0106_04324	59037	59879	contig 1.30	BACOVA_00072	59037	59879	NZ_AAXF02000023	HMPREF1017_01475	59037	59879	contig 1.6	HMPREF9010_04974	59037	59879	contig 1.9	BacD2_010100025512	59037	59879	NZ_ACGA01000074
83			59897	61657	1761	+	BXY_00130	59897	61657	1761	BSAG_03905	59897	61657	contig 1.13	HMPREF0106_04325	59897	61657	contig 1.30	BACOVA_00073	59897	61657	NZ_AAXF02000023	HMPREF1017_01474	59897	61657	contig 1.6	HMPREF9010_04973	59897	61657	contig 1.9	BacD2_010100025517	59897	61657	NZ_ACGA01000074
84			61689	63017	1329	+	BXY_00140	61689	63017	1329	BSAG_03904	61689	63017	contig 1.13	HMPREF0106_04326	61689	63017	contig 1.30	BACOVA_00074	61689	63017	NZ_AAXF02000023	HMPREF1017_01473	61698	63017	contig 1.6	HMPREF9010_04972	61689	63017	contig 1.9	BacD2_010100025522	61698	63017	NZ_ACGA01000074
85			63134	63739	606	+					BSAG_03903	63134	63739	contig 1.13	HMPREF0106_04327	63134	63739	contig 1.30	BACOVA_00075	63134	63739	NZ_AAXF02000023	HMPREF1017_01472	63134	63739	contig 1.6	HMPREF9010_04971	63134	63739	contig 1.9	BacD2_010100025527	63134	63739	NZ_ACGA01000074
86			63736	65553	1818	+	BXY_00160	63736	65553	1818	BSAG_03902	63736	65553	contig 1.13	HMPREF0106_04328	63736	65553	contig 1.30	BACOVA_00076	63736	65553	NZ_AAXF02000023	HMPREF1017_01471	63736	65553	contig 1.6	HMPREF9010_04970	63736	65553	contig 1.9	BacD2_010100025532	63736	65553	NZ_ACGA01000074
87			65629	66093	465	+	BXY_00170	65629	66093	465	BSAG_03901	65635	66093	contig 1.13	HMPREF0106_04329	65629	66093	contig 1.30	BACOVA_00077	65629	66093	NZ_AAXF02000023	HMPREF1017_01470	65629	66093	contig 1.6	HMPREF9010_04969	65629	66093	contig 1.9	BacD2_010100025537	65629	66093	NZ_ACGA01000074
88			66126	66242	117	-													BACOVA_00078	66126	66242	NZ_AAXF02000023
89		GT3	66296	68098	1803	+	BXY_00180	66437	68098	1662	BSAG_03900	66437	68098	contig 1.13	HMPREF0106_04330	66392	68098	contig 1.30	BACOVA_00079	66437	68098	NZ_AAXF02000023	HMPREF1017_01469	66437	68098	contig 1.6	HMPREF9010_04968	66296	68098	contig 1.9	BacD2_010100025542	66437	68098	NZ_ACGA01000074
90		GT35	68136	70700	2565	+	BXY_00190	68136	70700	2565	BSAG_03899	68136	70700	contig 1.13	HMPREF0106_04331	68136	70700	contig 1.30	BACOVA_00080	68136	70700	NZ_AAXF02000023	HMPREF1017_01468	68136	70700	contig 1.6	HMPREF9010_04967	68136	70700	contig 1.9	BacD2_010100025547	68136	70700	NZ_ACGA01000074
91			70979	72082	1104	-	BXY_00200	70979	72082	1104	BSAG_03898	70979	72082	contig 1.13	HMPREF0106_04332	70979	72082	contig 1.30	BACOVA_00081	70979	72082	NZ_AAXF02000023	HMPREF1017_01467	70979	72082	contig 1.6	HMPREF9010_04966	70979	72082	contig 1.9	BacD2_010100025552	70979	72082	NZ_ACGA01000074
92			72221	73612	1392	+	BXY_00210	72221	73612	1392	BSAG_03897	72221	73612	contig 1.13	HMPREF0106_04333	72221	73612	contig 1.30	BACOVA_00082	72221	73612	NZ_AAXF02000023	HMPREF1017_01466	72221	73612	contig 1.6	HMPREF9010_04965	72221	73612	contig 1.9	BacD2_010100025557	72221	73612	NZ_ACGA01000074
93			73624	74424	801	+					BSAG_03896	73648	74424	contig 1.13	HMPREF0106_04334	73624	74424	contig 1.30	BACOVA_00083	73702	74424	NZ_AAXF02000023	HMPREF1017_01465	73624	74424	contig 1.6	HMPREF9010_04964	73648	74424	contig 1.9	BacD2_010100025562	73648	74424	NZ_ACGA01000074
94			74418	75212	795	+	BXY_00230	74421	75212	792	BSAG_03895	74421	75212	contig 1.13	HMPREF0106_04335	74421	75212	contig 1.30	BACOVA_00084	74418	75212	NZ_AAXF02000023	HMPREF1017_01464	74418	75212	contig 1.6	HMPREF9010_04963	74418	75212	contig 1.9	BacD2_010100025567	74418	75212	NZ_ACGA01000074
95			75302	76654	1353	+	BXY_00240	75323	76654	1332	BSAG_03894	75323	76654	contig 1.13	HMPREF0106_04336	75323	76654	contig 1.30	BACOVA_00085	75323	76654	NZ_AAXF02000023	HMPREF1017_01463	75302	76654	contig 1.6	HMPREF9010_04962	75302	76654	contig 1.9	BacD2_010100025572	75302	76654	NZ_ACGA01000074
96			76754	77098	345	+													BACOVA_03867	76754	77098	NZ_AAXF02000052
97		Transposase	77187	78965	1779	+													BACOVA_03866	77187	78965	NZ_AAXF02000052
98			79091	79873	783	-	BXY_00250	79181	79873	693	BSAG_03893	79181	79873	contig 1.13	HMPREF0106_04337	79181	79873	contig 1.30	BACOVA_03865	79091	79873	NZ_AAXF02000052	HMPREF1017_01462	79181	79873	contig 1.6	HMPREF9010_04961	79091	79873	contig 1.9	BacD2_010100025577	79118	79873	NZ_ACGA01000074
99			79998	80657	660	-	BXY_00260	80064	80657	594	BSAG_03892	80004	80657	contig 1.13	HMPREF0106_04338	80004	80657	contig 1.30	BACOVA_03864	79998	80657	NZ_AAXF02000052	HMPREF1017_01461	79998	80657	contig 1.6	HMPREF9010_04960	79998	80657	contig 1.9	BacD2_010100025582	79998	80657	NZ_ACGA01000074
100		HTCS	80894	82636	1743	-	BXY_00270	80894	82636	1743	BSAG_03891	80945	82636	contig 1.13	HMPREF0106_04339	80945	82636	contig 1.30	BACOVA_03863	80939	82636	NZ_AAXF02000052	HMPREF1017_01460	80948	82636	contig 1.6	HMPREF9010_04959	80939	82636	contig 1.9	BacD2_010100025587	81269	82636	NZ_ACGA01000074
101	2		83652	85211	1560	-													BACOVA_03862	83652	85211	NZ_AAXF02000052					HMPREF9010_04958	83652	85211	contig 1.9	BacD2_010100025592	83652	85211	NZ_ACGA01000074
102			85233	86483	1251	-													BACOVA_03861	85233	86483	NZ_AAXF02000052					HMPREF9010_04957	85233	86483	contig 1.9	BacD2_010100025597	85233	86483	NZ_ACGA01000074
103			86483	87517	1035	-													BACOVA_03860	86534	87517	NZ_AAXF02000052					HMPREF9010_04956	86534	87517	contig 1.9	BacD2_010100025602	86483	87517	NZ_ACGA01000074
104		SusD-like	87593	89188	1596	-													BACOVA_03859	87593	89188	NZ_AAXF02000052					HMPREF9010_04955	87593	89188	contig 1.9	BacD2_010100025607	87593	89188	NZ_ACGA01000074
105		SusC-like	89193	92531	3339	-													BACOVA_03858	90837	92531	NZ_AAXF02000052					HMPREF9010_04954	89193	92531	contig 1.9	BacD2_010100025612	89193	92531	NZ_ACGA01000074
106		SusC-like	92574	94175	1602	-													BACOVA_03857	92574	94175	NZ_AAXF02000052
107		anti-sigma	94320	95306	987	-													BACOVA_03856	94320	95306	NZ_AAXF02000052					HMPREF9010_04953	94320	95306	contig 1.9	BacD2_010100025617	94320	95306	NZ_ACGA01000074
108		ECF-sigma	95363	95914	552	-													BACOVA_03855	95363	95914	NZ_AAXF02000052					HMPREF9010_04952	95363	95914	contig 1.9	BacD2_010100025622	95363	95914	NZ_ACGA01000074
109			96014	96526	513	-	BXY_00280	96014	96526	513	BSAG_03890	96014	96526	contig 1.13	HMPREF0106_04340	96014	96526	contig 1.30
110			97487	97786	300	-									HMPREF0106_04341	97487	97786	contig 1.30
111			97858	98160	303	+									HMPREF0106_04342	97858	98160	contig 1.30
112			98343	98672	330	+									HMPREF0106_04343	98343	98672	contig 1.30
113			98687	98947	261	+									HMPREF0106_04344	98687	98947	contig 1.30
114			99339	99647	309	+									HMPREF0106_04345	99339	99647	contig 1.30
115			99644	100024	381	+									HMPREF0106_04346	99644	100024	contig 1.30
116			100513	101040	528	+									HMPREF0106_04347	100513	101040	contig 1.30
117			101167	101436	270	+									HMPREF0106_04348	101167	101436	contig 1.30
118			101505	101819	315	+									HMPREF0106_04349	101505	101819	contig 1.30
119			101861	102151	291	+									HMPREF0106_04350	101861	102151	contig 1.30
120			102238	102738	501	+									HMPREF0106_04351	102238	102738	contig 1.30
121			103229	103483	255	+									HMPREF0106_04352	103229	103483	contig 1.30
122			103952	104632	681	+									HMPREF0106_04353	103952	104632	contig 1.30
123			105002	105646	645	-									HMPREF0106_04354	105002	105646	contig 1.30
124			105882	106931	1050	+									HMPREF0106_04355	105882	106931	contig 1.30
125			106944	107396	453	+									HMPREF0106_04356	106944	107396	contig 1.30
126			107407	107802	396	+									HMPREF0106_04357	107407	107802	contig 1.30
127			107799	108356	558	+									HMPREF0106_04358	107799	108356	contig 1.30
128			108375	109241	867	+									HMPREF0106_04359	108375	109241	contig 1.30
129			110524	111981	1458	+									HMPREF0106_04360	110524	111981	contig 1.30
130			112035	113477	1443	+									HMPREF0106_04361	112035	113477	contig 1.30
131			113513	113728	216	-									HMPREF0106_04362	113513	113728	contig 1.30
132			114250	114720	471	+									HMPREF0106_04363	114250	114720	contig 1.30
133			114896	115252	357	+									HMPREF0106_04364	114896	115252	contig 1.30
134			115709	116194	486	+									HMPREF0106_04365	115709	116194	contig 1.30
135			116387	116830	444	-									HMPREF0106_04366	116387	116830	contig 1.30
136			117770	117964	195	+									HMPREF0106_04367	117770	117964	contig 1.30
137			117969	118253	285	+									HMPREF0106_04368	117969	118253	contig 1.30
138			118264	118635	372	+									HMPREF0106_04369	118264	118635	contig 1.30
139			118690	120372	1683	-									HMPREF0106_04370	118690	120372	contig 1.30
140			120378	120989	612	-									HMPREF0106_04371	120378	120989	contig 1.30
141			121072	121248	177	-									HMPREF0106_04372	121072	121248	contig 1.30
142		GH73	121261	122817	1557	-									HMPREF0106_04373	121261	122817	contig 1.30
143			122829	125078	2250	-									HMPREF0106_04374	122829	125078	contig 1.30
144			125100	126890	1791	-									HMPREF0106_04375	125100	126890	contig 1.30
145			126907	127188	282	-									HMPREF0106_04376	126907	127188	contig 1.30
146			127212	128042	831	-									HMPREF0106_04377	127212	128042	contig 1.30
147			128069	128713	645	-									HMPREF0106_04378	128069	128713	contig 1.30
148			128726	129412	687	-									HMPREF0106_04379	128726	129412	contig 1.30
149			129425	130120	696	-									HMPREF0106_04380	129425	130120	contig 1.30
150			130101	130586	486	-									HMPREF0106_04381	130101	130586	contig 1.30
151			130599	132290	1692	-									HMPREF0106_04382	130599	132290	contig 1.30
152			132295	133863	1569	-									HMPREF0106_04383	132295	133863	contig 1.30
153			133889	134113	225	-									HMPREF0106_04384	133889	134113	contig 1.30
154			134134	134892	759	-									HMPREF0106_04385	134134	134892	contig 1.30
155			135135	135773	639	+									HMPREF0106_04386	135135	135773	contig 1.30
156			135806	136642	837	-									HMPREF0106_04387	135806	136642	contig 1.30
157			136948	137178	231	+									HMPREF0106_04388	136948	137178	contig 1.30
158			137639	138205	567	+									HMPREF0106_04389	137639	138205	contig 1.30
159			138207	138710	504	+									HMPREF0106_04390	138207	138710	contig 1.30
160			139051	139536	486	-									HMPREF0106_04391	139051	139536	contig 1.30
161			139716	139916	201	-									HMPREF0106_04392	139716	139916	contig 1.30
162			140389	140610	222	+									HMPREF0106_04393	140389	140610	contig 1.30
163			140623	141195	573	+									HMPREF0106_04394	140623	141195	contig 1.30
164			141335	141688	354	-									HMPREF0106_04395	141335	141688	contig 1.30
165			141708	142193	486	-									HMPREF0106_04396	141708	142193	contig 1.30
166			142199	142756	558	-									HMPREF0106_04397	142199	142756	contig 1.30
167			143296	147333	4038	+									HMPREF0106_04398	143296	147333	contig 1.30
168			147433	148402	970	-									HMPREF0106_04471	147433	148402	contig 1.31
169			148410	149759	1350	-									HMPREF0106_04470	148410	149759	contig 1.31
170			149762	151519	1758	-									HMPREF0106_04469	149762	151519	contig 1.31
171			151630	152025	396	-									HMPREF0106_04468	151630	152025	contig 1.31
172			152539	153342	804	-									HMPREF0106_04467	152539	153342	contig 1.31
173			153348	155696	2349	-									HMPREF0106_04466	153348	155696	contig 1.31
174			155693	156634	942	-									HMPREF0106_04465	155693	156634	contig 1.31
175			156645	157091	447	-									HMPREF0106_04464	156645	157091	contig 1.31
176			157088	157585	498	-									HMPREF0106_04463	157088	157585	contig 1.31
177			157606	158754	1149	-									HMPREF0106_04462	157606	158754	contig 1.31
178			158758	159636	879	-									HMPREF0106_04461	158758	159636	contig 1.31
179			159650	160585	936	-									HMPREF0106_04460	159650	160585	contig 1.31
180			160530	162968	2439	-									HMPREF0106_04459	160530	162968	contig 1.31
181			162965	164740	1776	-									HMPREF0106_04458	162965	164740	contig 1.31
182			164748	165170	423	-									HMPREF0106_04457	164748	165170	contig 1.31
183			165338	165805	468	+									HMPREF0106_04456	165338	165805	contig 1.31
184			165818	167197	1380	+									HMPREF0106_04455	165818	167197	contig 1.31
185			167601	168320	720	+									HMPREF0106_04454	167601	168320	contig 1.31
186			169232	169972	741	+									HMPREF0106_04453	169232	169972	contig 1.31
187			170648	171061	414	+									HMPREF0106_04452	170648	171061	contig 1.31
188			171303	172058	756	+									HMPREF0106_04451	171303	172058	contig 1.31
189			172065	172319	255	+									HMPREF0106_04450	172065	172319	contig 1.31
190			172390	173709	1320	-									HMPREF0106_04449	172390	173709	contig 1.31
191			173808	174167	360	+									HMPREF0106_04448	173808	174167	contig 1.31
192			174258	176003	1746	+									HMPREF0106_04447	174258	176003	contig 1.31
193			176182	176433	252	-									HMPREF0106_04446	176182	176433	contig 1.31
194			176506	176787	282	+									HMPREF0106_04445	176506	176787	contig 1.31
195			176803	177075	273	+									HMPREF0106_04444	176803	177075	contig 1.31
196			177109	177474	366	+									HMPREF0106_04443	177109	177474	contig 1.31
197			177584	179770	2187	-									HMPREF0106_04442	177584	179770	contig 1.31
198			179774	180511	738	-									HMPREF0106_04441	179774	180511	contig 1.31
199			180525	181181	657	-									HMPREF0106_04440	180525	181181	contig 1.31
200			181203	181715	513	-									HMPREF0106_04439	181203	181715	contig 1.31
201			181712	182557	846	-									HMPREF0106_04438	181712	182557	contig 1.31
202			182570	183169	600	-									HMPREF0106_04437	182570	183169	contig 1.31
203			183219	183554	336	-									HMPREF0106_04436	183219	183554	contig 1.31
204			183567	184739	1173	-									HMPREF0106_04435	183567	184739	contig 1.31
205			184723	185205	483	-									HMPREF0106_04434	184723	185205	contig 1.31
206			185220	185591	372	-									HMPREF0106_04433	185220	185591	contig 1.31
207			185604	186218	615	-									HMPREF0106_04432	185604	186218	contig 1.31
208			186225	186614	390	-									HMPREF0106_04431	186225	186614	contig 1.31
209			186644	187777	1134	-									HMPREF0106_04430	186644	187777	contig 1.31
210			187792	188562	771	-									HMPREF0106_04429	187792	188562	contig 1.31
211			188631	189401	771	-									HMPREF0106_04428	188631	189401	contig 1.31
212			189612	190337	726	-									HMPREF0106_04427	189612	190337	contig 1.31
213			190334	192865	2532	-									HMPREF0106_04426	190334	192865	contig 1.31
214			192870	193508	639	-									HMPREF0106_04425	192870	193508	contig 1.31
215			193508	196219	2712	-									HMPREF0106_04424	193508	196219	contig 1.31
216			196330	196623	294	-									HMPREF0106_04423	196330	196623	contig 1.31
217			196854	198665	1812	-									HMPREF0106_04422	196854	198665	contig 1.31
218			199207	199497	291	-									HMPREF0106_04421	199207	199497	contig 1.31
219			199559	199882	324	-									HMPREF0106_04420	199559	199882	contig 1.31
220			199884	200480	597	-									HMPREF0106_04419	199884	200480	contig 1.31
221			200571	201458	888	-									HMPREF0106_04418	200571	201458	contig 1.31
222			201565	202671	1107	-									HMPREF0106_04417	201565	202671	contig 1.31
223			202649	203047	399	-									HMPREF0106_04416	202649	203047	contig 1.31
224			203224	203997	774	-									HMPREF0106_04415	203224	203997	contig 1.31
225			204131	205261	1131	-									HMPREF0106_04414	204131	205261	contig 1.31
226			205625	206509	885	-	BXY_00290	205625	206509	885	BSAG_03889	205637	206509	contig 1.13	HMPREF0106_04413	205625	206509	contig 1.31
227			206754	207041	288	-	BXY_00300	206754	207041	288	BSAG_03888	206754	207041	contig 1.13	HMPREF0106_04412	206754	207041	contig 1.31
228			207484	208794	1311	-	BXY_00310	207484	208794	1311	BSAG_03887	207484	208794	contig 1.13	HMPREF0106_04411	207484	208794	contig 1.31	BACOVA_03854	207484	208794	NZ_AAXF02000052	HMPREF1017_01459	207484	208794	contig 1.6	HMPREF9010_04951	207484	208794	contig 1.9	BacD2_010100025627	207484	208794	NZ_ACGA01000074
229			208814	209206	393	-	BXY_00320	208814	209206	393	BSAG_03886	208814	209206	contig 1.13	HMPREF0106_04410	208814	209206	contig 1.31	BACOVA_03853	208814	209206	NZ_AAXF02000052	HMPREF1017_01458	208814	209206	contig 1.6	HMPREF9010_04950	208814	209206	contig 1.9	BacD2_010100025632	208814	209206	NZ_ACGA01000074
230			209213	210643	1431	-	BXY_00330	209213	210643	1431	BSAG_03885	209213	210643	contig 1.13	HMPREF0106_04409	209213	210643	contig 1.31	BACOVA_03852	209213	210643	NZ_AAXF02000052	HMPREF1017_01457	209213	210643	contig 1.6	HMPREF9010_04949	209213	210643	contig 1.9	BacD2_010100025637	209213	210643	NZ_ACGA01000074
231			210661	211299	639	-	BXY_00340	210661	211299	639	BSAG_03884	210661	211299	contig 1.13	HMPREF0106_04408	210661	211299	contig 1.31	BACOVA_03851	210661	211299	NZ_AAXF02000052	HMPREF1017_01456	210661	211299	contig 1.6	HMPREF9010_04948	210661	211299	contig 1.9	BacD2_010100025642	210661	211299	NZ_ACGA01000074
232			211459	213234	1776	-	BXY_00350	211459	213234	1776	BSAG_03883	211459	213234	contig 1.13	HMPREF0106_04407	211459	213234	contig 1.31	BACOVA_03850	211459	213234	NZ_AAXF02000052	HMPREF1017_01455	211459	213234	contig 1.6	HMPREF9010_04947	211459	213234	contig 1.9	BacD2_010100025647	211459	213234	NZ_ACGA01000074
233		FucR	213304	214299	996	-					BSAG_03882	213304	214299	contig 1.13	HMPREF0106_04406	213304	214299	contig 1.31	BACOVA_03849	213304	214299	NZ_AAXF02000052	HMPREF1017_01454	213304	214299	contig 1.6	HMPREF9010_04946	213304	214299	contig 1.9	BacD2_010100025652	213304	214299	NZ_ACGA01000074
234			214399	214587	189	+	BXY_00370	214399	214587	189
235			214703	215257	555	-	BXY_00380	214703	215257	555	BSAG_03881	214703	215257	contig 1.13	HMPREF0106_04405	214703	215257	contig 1.31	BACOVA_03848	214703	215257	NZ_AAXF02000052	HMPREF1017_01453	214703	215257	contig 1.6	HMPREF9010_04945	214706	215257	contig 1.9	BacD2_010100025657	214703	215257	NZ_ACGA01000074
236			215290	215412	123	-					BSAG_03880	215290	215412	contig 1.13
237			215364	216665	1302	-	BXY_00390	215364	216665	1302	BSAG_03879	215364	216665	contig 1.13	HMPREF0106_04404	215364	216665	contig 1.31	BACOVA_03847	215364	216665	NZ_AAXF02000052	HMPREF1017_01452	215364	216665	contig 1.6	HMPREF9010_04944	215364	216665	contig 1.9	BacD2_010100025662	215364	216665	NZ_ACGA01000074
238			216722	216847	126	+																									BacD2_010100025667	216722	216847	NZ_ACGA01000074
239			216947	220105	3159	-													BACOVA_03846	217127	220105	NZ_AAXF02000052	HMPREF1017_01451	216947	220105	contig 1.6	HMPREF9010_04943	217127	220105	contig 1.9
240			220433	222076	1644	-	BXY_00400	220433	222076	1644	BSAG_03878	220475	222076	contig 1.13	HMPREF0106_04403	220475	222076	contig 1.31	BACOVA_03845	220472	222076	NZ_AAXF02000052	HMPREF1017_01450	220472	222076	contig 1.6	HMPREF9010_04942	220472	222076	contig 1.9	BacD2_010100025672	220445	222076	NZ_ACGA01000074
241			222423	222572	150	-													BACOVA_03844	222423	222572	NZ_AAXF02000052					HMPREF9010_04941	222423	222572	contig 1.9
242			222576	223109	534	-	BXY_00410	222576	223109	534	BSAG_03877	222582	223109	contig 1.13	HMPREF0106_04402	222576	223109	contig 1.31	BACOVA_03843	222576	223109	NZ_AAXF02000052	HMPREF1017_01449	222582	223109	contig 1.6	HMPREF9010_04940	222576	223109	contig 1.9	BacD2_010100025677	222576	223109	NZ_ACGA01000074
243			223270	223626	357	+	BXY_00420	223276	223626	351	BSAG_03876	223276	223626	contig 1.13	HMPREF0106_04401	223270	223626	contig 1.31	BACOVA_03842	223276	223626	NZ_AAXF02000052	HMPREF1017_01448	223276	223626	contig 1.6	HMPREF9010_04939	223276	223626	contig 1.9	BacD2_010100025682	223279	223626	NZ_ACGA01000074
244			223626	224456	831	+									HMPREF0106_04400	223626	224456	contig 1.31
245		Transposase	224720	224916	197	+									HMPREF0106_04399	224720	224916	contig 1.31
246		GH16	225006	227069	2064	+																									BacD2_010100025687	225006	227069	NZ_ACGA01000074
247			227169	227813	645	-									HMPREF0106_03228	227169	227813	contig 1.18
248			227816	228082	267	-									HMPREF0106_03229	227816	228082	contig 1.18
249			228131	228538	408	-									HMPREF0106_03230	228131	228538	contig 1.18
250			228583	229458	876	-									HMPREF0106_03231	228583	229458	contig 1.18
251			229557	229823	267	-									HMPREF0106_03232	229557	229823	contig 1.18
252			229904	230302	399	-									HMPREF0106_03233	229904	230302	contig 1.18
253			230486	231244	759	-									HMPREF0106_03234	230486	231244	contig 1.18
254			231394	231639	246	-									HMPREF0106_03235	231394	231639	contig 1.18
255			231893	232621	729	+									HMPREF0106_03236	231893	232621	contig 1.18
256	3	HTCS	232721	236748	4028	+																									BacD2_010100025694	232721	236748	NZ_ACGA01000075
257		SusC-like	237078	240200	3123	+																									BacD2_010100025699	237078	240200	NZ_ACGA01000075
258		SusD-like	240212	242056	1845	+																									BacD2_010100025704	240212	242056	NZ_ACGA01000075
259		SusC-like	242062	244866	2805	+																									BacD2_010100025709	242062	244866	NZ_ACGA01000075
260		SusD-like	244885	246561	1677	+																									BacD2_010100025714	244885	246561	NZ_ACGA01000075
261		GH16	246581	247774	1194	+																									BacD2_010100025719	246581	247774	NZ_ACGA01000075
262		CBM32,GH2	247875	250472	2598	+																									BacD2_010100025724	247875	250472	NZ_ACGA01000075
263		GH95	250511	252808	2298	+																									BacD2_010100025729	250511	252808	NZ_ACGA01000075
264			253073	253516	444	+	BXY_00430	253073	253516	444	BSAG_03875	253073	253516	contig 1.13	HMPREF0106_03237	253073	253516	contig 1.18	BACOVA_03841	253073	253516	NZ_AAXF02000052	HMPREF1017_01447	253073	253516	contig 1.6	HMPREF9010_04938	253073	253516	contig 1.9	BacD2_010100025734	253073	253516	NZ_ACGA01000075
265			253801	254094	294	+																	HMPREF1017_01446	253801	254094	contig 1.6
266		ECF-sigma	254194	254877	684	+	BXY_00440	254197	254877	681	BSAG_03874	254197	254877	contig 1.13	HMPREF0106_03238	254197	254877	contig 1.18													BacD2_010100025739	254194	254877	NZ_ACGA01000075
267			254939	255463	525	+	BXY_00450	255224	255463	240	BSAG_03873	254939	255463	contig 1.13	HMPREF0106_03239	254939	255463	contig 1.18													BacD2_010100025744	254942	255463	NZ_ACGA01000075
268			255905	256372	468	-									HMPREF0106_03240	255905	256372	contig 1.18
269			256472	256750	279	+	BXY_00460	256472	256750	279
270			257281	257430	150	+	BXY_00470	257281	257430	150	BSAG_03872	257281	257430	contig 1.13
271			257433	259640	2208	+	BXY_00480	257433	259640	2208	BSAG_03871	258360	259640	contig 1.13
272			259941	260066	126	-	BXY_00490	259941	260066	126	BSAG_03870	259941	260066	contig 1.13
273			260166	260279	114	+													BACOVA_03840	260166	260279	NZ_AAXF02000052
274			260269	261621	1353	-	BXY_00500	260269	261621	1353	BSAG_03869	260269	261621	contig 1.13	HMPREF0106_03241	260269	261621	contig 1.18	BACOVA_03839	260269	261621	NZ_AAXF02000052	HMPREF1017_01445	260269	261621	contig 1.6	HMPREF9010_04937	260269	261621	contig 1.9	BacD2_010100025749	260269	261621	NZ_ACGA01000075
275			261648	261944	297	-	BXY_00510	261648	261944	297	BSAG_03868	261648	261944	contig 1.13	HMPREF0106_03242	261648	261944	contig 1.18	BACOVA_03838	261648	261944	NZ_AAXF02000052	HMPREF1017_01444	261648	261944	contig 1.6	HMPREF9010_04936	261648	261944	contig 1.9	BacD2_010100025754	261648	261944	NZ_ACGA01000075
276			261945	262544	600	-	BXY_00520	261945	262544	600	BSAG_03867	261945	262544	contig 1.13	HMPREF0106_03243	261945	262544	contig 1.18	BACOVA_03837	261945	262544	NZ_AAXF02000052	HMPREF1017_01443	261945	262544	contig 1.6	HMPREF9010_04935	261945	262544	contig 1.9	BacD2_010100025759	261945	262544	NZ_ACGA01000075
277			262636	262911	276	-																					HMPREF9010_04934	262636	262911	contig 1.9
278			264303	264743	441	+													BACOVA_03836	264303	264743	NZ_AAXF02000052	HMPREF1017_01442	264303	264743	contig 1.6	HMPREF9010_04933	264303	264743	contig 1.9	BacD2_010100025764	264303	264743	NZ_ACGA01000075
279			264724	266043	1320	+													BACOVA_03835	264724	266043	NZ_AAXF02000052	HMPREF1017_01441	264724	266043	contig 1.6	HMPREF9010_04932	264724	266043	contig 1.9	BacD2_010100025769	264724	266043	NZ_ACGA01000075
280			266076	267146	1071	+													BACOVA_03834	266076	267146	NZ_AAXF02000052	HMPREF1017_01440	266076	267146	contig 1.6	HMPREF9010_04931	266076	267146	contig 1.9	BacD2_010100025774	266076	267146	NZ_ACGA01000075
281			267143	268747	1605	+													BACOVA_03833	267143	268747	NZ_AAXF02000052	HMPREF1017_01439	267143	268747	contig 1.6	HMPREF9010_04930	267143	268747	contig 1.9	BacD2_010100025779	267143	268747	NZ_ACGA01000075
282			268866	270356	1491	-					BSAG_03866	268866	270356	contig 1.13	HMPREF0106_03244	268866	270356	contig 1.18	BACOVA_03832	268866	270356	NZ_AAXF02000052	HMPREF1017_01438	268866	270356	contig 1.6	HMPREF9010_04929	268866	270356	contig 1.9	BacD2_010100025784	268866	270356	NZ_ACGA01000075
283		Lacl	270387	271451	1065	-	BXY_00550	270387	271451	1065	BSAG_03865	270387	271451	contig 1.13	HMPREF0106_03245	270387	271451	contig 1.18	BACOVA_03831	270387	271451	NZ_AAXF02000052	HMPREF1017_01437	270387	271451	contig 1.6	HMPREF9010_04928	270387	271451	contig 1.9	BacD2_010100025789	270387	271451	NZ_ACGA01000075
284			271705	272730	1026	+	BXY_00560	271705	272730	1026	BSAG_03864	271705	272730	contig 1.13	HMPREF0106_03246	271705	272730	contig 1.18	BACOVA_03830	271705	272730	NZ_AAXF02000052	HMPREF1017_01436	271705	272730	contig 1.6	HMPREF9010_04927	271705	272730	contig 1.9	BacD2_010100025794	271705	272730	NZ_ACGA01000075
285			272782	273144	363	+									HMPREF0106_03247	272782	273144	contig 1.18
286			273194	273862	669	+	BXY_00570	273194	273862	669	BSAG_03863	273194	273862	contig 1.13	HMPREF0106_03248	273194	273862	contig 1.18	BACOVA_03829	273194	273862	NZ_AAXF02000052	HMPREF1017_01435	273194	273862	contig 1.6	HMPREF9010_04926	273194	273862	contig 1.9	BacD2_010100025799	273194	273862	NZ_ACGA01000075
287			274433	274508	76	-																	HMPREF1017_01434	274433	274508	contig 1.6
288			274608	274742	135	+													BACOVA_03828	274608	274742	NZ_AAXF02000052
289			274761	275099	339	-													BACOVA_03827	274761	275099	NZ_AAXF02000052	HMPREF1017_01433	274761	275099	contig 1.5	HMPREF9010_04925	274761	275099	contig 1.9	BacD2_010100025804	274761	275099	NZ_ACGA01000075
290			275086	275694	609	-													BACOVA_03826	275086	275694	NZ_AAXF02000052					HMPREF9010_04924	275086	275694	contig 1.9	BacD2_010100025809	275086	275694	NZ_ACGA01000075
291			275704	277032	1329	-													BACOVA_03825	276319	277032	NZ_AAXF02000052	HMPREF1017_01432	275704	277032	contig 1.5	HMPREF9010_04923	276319	277032	contig 1.9	BacD2_010100025814	276319	277032	NZ_ACGA01000075
292			277039	281457	4419	-													BACOVA_03824	277039	281457	NZ_AAXF02000052	HMPREF1017_01431	277063	281457	contig 1.5	HMPREF9010_04922	277063	281457	contig 1.9	BacD2_010100025819	277111	281457	NZ_ACGA01000075
293			281496	283643	2148	-													BACOVA_03823	281496	283643	NZ_AAXF02000052	HMPREF1017_01430	281496	283643	contig 1.5	HMPREF9010_04921	281496	283643	contig 1.9	BacD2_010100025824	281496	283643	NZ_ACGA01000075
294			283640	284323	684	-													BACOVA_03822	283640	284323	NZ_AAXF02000052	HMPREF1017_01429	283640	284323	contig 1.5	HMPREF9010_04920	283640	284323	contig 1.9	BacD2_010100025829	283640	284323	NZ_ACGA01000075
295			284339	285235	897	-													BACOVA_03821	284339	285235	NZ_AAXF02000052	HMPREF1017_01428	284357	285235	contig 1.5	HMPREF9010_04919	284345	285235	contig 1.9	BacD2_010100025834	284339	285235	NZ_ACGA01000075
296			285453	286334	882	+													BACOVA_03820	285453	286334	NZ_AAXF02000052	HMPREF1017_01427	285453	286334	contig 1.5	HMPREF9010_04918	285456	286334	contig 1.9	BacD2_010100025839	285453	286334	NZ_ACGA01000075
297			286353	286733	381	+													BACOVA_03819	286353	286733	NZ_AAXF02000052	HMPREF1017_01426	286353	286733	contig 1.5	HMPREF9010_04917	286353	286733	contig 1.9	BacD2_010100025844	286353	286733	NZ_ACGA01000075
298			287127	287984	858	+																	HMPREF1017_01425	287127	287984	contig 1.5
299			288090	288950	861	+																	HMPREF1017_01424	288090	288950	contig 1.5
300			289349	289660	312	+																	HMPREF1017_01423	289349	289660	contig 1.5
301			289664	289990	327	+																	HMPREF1017_01422	289664	289990	contig 1.5
302			290091	291140	1050	+																	HMPREF1017_01421	290091	291140	contig 1.5
303			291204	297326	6123	-																	HMPREF1017_01420	291204	297326	contig 1.5
304			297313	297762	450	-																	HMPREF1017_01419	297313	297762	contig 1.5
305			297906	300005	2100	-																	HMPREF1017_01418	297906	300005	contig 1.5
306			300021	300236	216	-																	HMPREF1017_01417	300021	300236	contig 1.5
307			300240	301697	1458	-																	HMPREF1017_01416	300240	301697	contig 1.5
308			301785	301952	168	+																	HMPREF1017_01415	301785	301952	contig 1.5
309			302011	303129	1119	+																	HMPREF1017_01414	302011	303129	contig 1.5
310			303197	304189	993	+																	HMPREF1017_01413	303197	304189	contig 1.5
311			304272	304868	597	+																	HMPREF1017_01412	304272	304868	contig 1.5
312			304949	305563	615	+																	HMPREF1017_01411	304949	305563	contig 1.5
313			305630	305869	240	+																	HMPREF1017_01410	305630	305869	contig 1.5
314			305956	306375	420	+																	HMPREF1017_01409	305956	306375	contig 1.5
315			306386	306976	591	+																	HMPREF1017_01408	306386	306976	contig 1.5
316			307005	307391	387	-																	HMPREF1017_01407	307005	307391	contig 1.5
317			307388	307783	396	-																	HMPREF1017_01406	307388	307783	contig 1.5
318			307788	308069	282	-																	HMPREF1017_01405	307788	308069	contig 1.5
319			308224	310233	2010	-																	HMPREF1017_01404	308224	310233	contig 1.5
320			310271	311416	1146	-																	HMPREF1017_01403	310271	311416	contig 1.5
321			311410	311832	423	-																	HMPREF1017_01402	311410	311832	contig 1.5
322			312535	313287	753	+																	HMPREF1017_01401	312535	313287	contig 1.5
323			313294	313716	423	+																	HMPREF1017_01400	313294	313716	contig 1.5
324			313760	314179	420	+																	HMPREF1017_01399	313760	314179	contig 1.5
325			314176	314916	741	+																	HMPREF1017_01398	314176	314916	contig 1.5
326			315062	315364	303	+																	HMPREF1017_01397	315062	315364	contig 1.5
327			315534	318203	2670	+																	HMPREF1017_01396	315534	318203	contig 1.5
328			318218	318532	315	+																	HMPREF1017_01395	318218	318532	contig 1.5
329			318568	319188	621	+																	HMPREF1017_01394	318568	319188	contig 1.5
330			319208	320287	1080	+																	HMPREF1017_01393	319208	320287	contig 1.5
331			320299	320922	624	+																	HMPREF1017_01392	320299	320922	contig 1.5
332			320927	321226	300	+																	HMPREF1017_01391	320927	321226	contig 1.5
333			321201	322481	1281	+																	HMPREF1017_01390	321201	322481	contig 1.5
334			322554	323474	921	+																	HMPREF1017_01389	322554	323474	contig 1.5
335			323476	324060	585	+																	HMPREF1017_01388	323476	324060	contig 1.5
336			324074	324517	444	+																	HMPREF1017_01387	324074	324517	contig 1.5
337			324581	326533	1953	+																	HMPREF1017_01386	324581	326533	contig 1.5
338			326720	326917	198	+																	HMPREF1017_01385	326720	326917	contig 1.5
339			326895	327281	387	+																	HMPREF1017_01384	326895	327281	contig 1.5
340			327192	327470	279	-																	HMPREF1017_01383	327192	327470	contig 1.5
341			327525	327704	180	-																	HMPREF1017_01382	327525	327704	contig 1.5
342			327709	327975	267	-																	HMPREF1017_01381	327709	327975	contig 1.5
343			328022	328315	294	-																	HMPREF1017_01380	328022	328315	contig 1.5
344			328381	328707	327	-																	HMPREF1017_01379	328381	328707	contig 1.5
345			328748	330031	1284	-																	HMPREF1017_01378	328748	330031	contig 1.5
346			330034	330489	456	-																	HMPREF1017_01377	330034	330489	contig 1.5
347			330490	331083	594	-																	HMPREF1017_01376	330490	331083	contig 1.5
348			331116	331469	354	-																	HMPREF1017_01375	331116	331469	contig 1.5
349			331482	331733	252	-																	HMPREF1017_01374	331482	331733	contig 1.5
350			332292	332570	279	+																	HMPREF1017_01373	332292	332570	contig 1.5
351			332567	332878	312	+																	HMPREF1017_01372	332567	332878	contig 1.5
352			332915	333274	360	-																	HMPREF1017_01371	332915	333274	contig 1.5
353			333309	334598	1290	-																	HMPREF1017_01370	333309	334598	contig 1.5
354			334630	335853	1224	-																	HMPREF1017_01369	334630	335853	contig 1.5
355			336054	336155	102	-																	HMPREF1017_01368	336054	336155	contig 1.5
356	4		336266	337168	903	+	BXY_00580	336269	337168	900	BSAG_03862	336266	337168	contig 1.13	HMPREF0106_03249	336269	337168	contig 1.18	BACOVA_03818	336266	337168	NZ_AAXF02000052	HMPREF1017_01367	336266	337168	contig 1.5	HMPREF9010_04916	336266	337168	contig 1.9	BacD2_010100025849	336266	337168	NZ_ACGA01000075
357		SusC-like	337268	340333	3066	+																									BacD2_010100025854	337268	340333	NZ_ACGA01000075
358		SusD-like	340340	341791	1452	+																									BacD2_010100025859	340340	341791	NZ_ACGA01000075
359			341820	343016	1197	+																									BacD2_010100025864	341820	343016	NZ_ACGA01000075
360			343003	345867	2865	+																									BacD2_010100025869	343003	345867	NZ_ACGA01000075
361			345860	346747	888	+																									BacD2_010100025874	345860	346747	NZ_ACGA01000075
362			346856	348454	1599	+	BXY_00590	346856	348454	1599	BSAG_03861	346856	348454	contig 1.13	HMPREF0106_03250	346856	348454	contig 1.18	BACOVA_03817	346856	348454	NZ_AAXF02000052	HMPREF1017_01366	346856	348454	contig 1.5	HMPREF9010_04915	346856	348454	contig 1.9	BacD2_010100025879	346856	348454	NZ_ACGA01000075
363			348502	348882	381	+					BSAG_03860	348541	348882	contig 1.13	HMPREF0106_03251	348541	348882	contig 1.18	BACOVA_03816	348526	348882	NZ_AAXF02000052	HMPREF1017_01365	348502	348882	contig 1.5	HMPREF9010_04914	348526	348882	contig 1.9	BacD2_010100025884	348502	348882	NZ_ACGA01000075
364		SusC-like	348968	351295	2328	+	BXY_00600	348968	351295	2328	BSAG_03859	349013	351295	contig 1.13	HMPREF0106_03252	348968	351295	contig 1.18	BACOVA_03815	349109	351295	NZ_AAXF02000052	HMPREF1017_01364	348974	351295	contig 1.5	HMPREF9010_04913	348974	351295	contig 1.9	BacD2_010100025889	348974	351295	NZ_ACGA01000075
365			351555	351896	342	+					BSAG_03858	351555	351896	contig 1.13	HMPREF0106_03253	351555	351896	contig 1.18	BACOVA_03814	351750	351896	NZ_AAXF02000052	HMPREF1017_01363	351579	351896	contig 1.5	HMPREF9010_04912	351555	351896	contig 1.9	BacD2_010100025894	351555	351896	NZ_ACGA01000075
366			351996	352115	120	-	BXY_00610	351996	352115	120
367		SusC-like	352372	354711	2340	+	BXY_00620	352372	354711	2340	BSAG_03857	352372	354711	contig 1.13	HMPREF0106_03254	352372	354711	contig 1.18	BACOVA_03813	352372	354711	NZ_AAXF02000052	HMPREF1017_01362	352372	354711	contig 1.5	HMPREF9010_04911	352372	354711	contig 1.9	BacD2_010100025899	352372	354711	NZ_ACGA01000075
368			354816	356009	1194	+	BXY_00630	354816	356009	1194	BSAG_03856	354816	356009	contig 1.13	HMPREF0106_03255	354816	356009	contig 1.18
369			356084	356212	129	+	BXY_00640	356084	356212	129
370			356261	357457	1197	+	BXY_00650	356294	357457	1164	BSAG_03855	356261	357457	contig 1.13	HMPREF0106_03256	356264	357457	contig 1.18
371			357518	358333	816	+	BXY_00660	357518	358333	816	BSAG_03854	357518	358333	contig 1.13	HMPREF0106_03257	357518	358333	contig 1.18
372			358454	358798	345	+	BXY_00670	358454	358798	345	BSAG_03853	358454	358798	contig 1.13	HMPREF0106_03258	358454	358798	contig 1.18
373			358761	358916	156	+					BSAG_03852	358761	358916	contig 1.13
374			359079	360644	1566	-	BXY_00680	359079	360644	1566	BSAG_03851	359079	360644	contig 1.13	HMPREF0106_03259	359079	360644	contig 1.18
375			360744	360899	156	-													BACOVA_03812	360744	360899	NZ_AAXF02000052					HMPREF9010_04910	360744	360899	contig 1.9
376			360896	361810	915	-	BXY_00690	360896	361810	915	BSAG_03850	360896	361810	contig 1.13	HMPREF0106_03260	360896	361810	contig 1.18	BACOVA_03811	360896	361810	NZ_AAXF02000052	HMPREF1017_01361	360896	361810	contig 1.5	HMPREF9010_04909	360896	361810	contig 1.9	BacD2_010100025904	360896	361810	NZ_ACGA01000075
377		GH20	362014	364320	2307	+	BXY_00700	362146	364320	2175	BSAG_03849	362014	364320	contig 1.13	HMPREF0106_03261	362014	364320	contig 1.18	BACOVA_03810	362014	364320	NZ_AAXF02000052	HMPREF1017_01360	362014	364320	contig 1.5	HMPREF9010_04908	362014	364320	contig 1.9	BacD2_010100025909	362161	364320	NZ_ACGA01000075
378			364642	366414	1773	+					BSAG_03848	364651	366414	contig 1.13	HMPREF0106_03262	364642	366414	contig 1.18	BACOVA_03809	364642	366414	NZ_AAXF02000052	HMPREF1017_01359	364672	366414	contig 1.5	HMPREF9010_04907	364642	366414	contig 1.9	BacD2_010100025914	364672	366414	NZ_ACGA01000075
379			366407	368146	1740	+					BSAG_03847	366407	368146	contig 1.13	HMPREF0106_03263	366407	368146	contig 1.18	BACOVA_03808	366410	368146	NZ_AAXF02000052	HMPREF1017_01358	366410	368146	contig 1.5	HMPREF9010_04906	366410	368146	contig 1.9	BacD2_010100025919	366410	368146	NZ_ACGA01000075
380			368164	368772	609	+					BSAG_03846	368164	368772	contig 1.13	HMPREF0106_03264	368164	368772	contig 1.18	BACOVA_03807	368164	368772	NZ_AAXF02000052	HMPREF1017_01357	368164	368772	contig 1.5	HMPREF9010_04905	368164	368772	contig 1.9	BacD2_010100025924	368164	368772	NZ_ACGA01000075
381			369092	371191	2100	-	BXY_00710	369335	371191	1857	BSAG_03845	369125	371191	contig 1.13	HMPREF0106_03265	369092	371191	contig 1.18	BACOVA_03806	369128	371191	NZ_AAXF02000052	HMPREF1017_01356	369092	371191	contig 1.5	HMPREF9010_04904	369128	371191	contig 1.9	BacD2_010100025929	369335	371191	NZ_ACGA01000075
382			371455	372609	1155	-	BXY_00720	371455	372609	1155	BSAG_03844	371455	372609	contig 1.13	HMPREF0106_03266	371455	372609	contig 1.18	BACOVA_03805	371455	372609	NZ_AAXF02000052					HMPREF9010_04903	371455	372609	contig 1.9	BacD2_010100025934	371455	372609	NZ_ACGA01000075
383			372631	373344	714	-					BSAG_03843	372637	373344	contig 1.13	HMPREF0106_03267	372637	373344	contig 1.18	BACOVA_03804	372631	373344	NZ_AAXF02000052	HMPREF1017_01354	372631	373344	contig 1.5	HMPREF9010_04902	372631	373344	contig 1.9	BacD2_010100025939	372631	373344	NZ_ACGA01000075
384			373368	374603	1236	-	BXY_00740	373389	374603	1215	BSAG_03842	373368	374603	contig 1.13	HMPREF0106_03268	373368	374603	contig 1.18	BACOVA_03803	373389	374603	NZ_AAXF02000052	HMPREF1017_01353	373389	374603	contig 1.5	HMPREF9010_04901	373389	374603	contig 1.9	BacD2_010100025944	373389	374603	NZ_ACGA01000075
385			374621	376087	1467	-	BXY_00750	374657	376087	1431	BSAG_03841	374690	376087	contig 1.13	HMPREF0106_03269	374621	376087	contig 1.18	BACOVA_03802	374657	376087	NZ_AAXF02000052	HMPREF1017_01352	374657	376087	contig 1.5	HMPREF9010_04900	374657	376087	contig 1.9	BacD2_010100025949	374657	376087	NZ_ACGA01000075
386			376198	377397	1200	-	BXY_00760	376198	377397	1200	BSAG_03840	376249	377397	contig 1.13	HMPREF0106_03270	376222	377397	contig 1.18	BACOVA_03801	376243	377397	NZ_AAXF02000052	HMPREF1017_01351	376243	377397	contig 1.5	HMPREF9010_04899	376243	377397	contig 1.9	BacD2_010100025954	376243	377397	NZ_ACGA01000075
387			377449	378804	1356	-	BXY_00770	377464	378804	1341	BSAG_03839	377449	378804	contig 1.13	HMPREF0106_03271	377449	378804	contig 1.18	BACOVA_03800	377464	378804	NZ_AAXF02000052	HMPREF1017_01350	377464	378804	contig 1.5	HMPREF9010_04898	377464	378804	contig 1.9	BacD2_010100025959	377464	378804	NZ_ACGA01000075
388			378980	380002	1023	-					BSAG_03838	378980	380002	contig 1.13	HMPREF0106_03272	378980	380002	contig 1.18
389			380157	380519	363	-	BXY_00780	380157	380519	363	BSAG_03837	380157	380519	contig 1.13	HMPREF0106_03273	380157	380519	contig 1.18	BACOVA_03799	380157	380519	NZ_AAXF02000052	HMPREF1017_01349	380157	380519	contig 1.5	HMPREF9010_04897	380157	380519	contig 1.9	BacD2_010100025964	380157	380519	NZ_ACGA01000075
390			380553	381125	573	-	BXY_00790	380619	381125	507	BSAG_03836	380619	381125	contig 1.13	HMPREF0106_03274	380553	381125	contig 1.18	BACOVA_03798	380553	381125	NZ_AAXF02000052	HMPREF1017_01348	380619	381125	contig 1.5	HMPREF9010_04896	380619	381125	contig 1.9	BacD2_010100025969	380619	381125	NZ_ACGA01000075
391			381261	382436	1176	-	BXY_00800	381261	382436	1176	BSAG_03835	381261	382436	contig 1.13	HMPREF0106_03275	381261	382436	contig 1.18	BACOVA_03797	381261	382436	NZ_AAXF02000052	HMPREF1017_01347	381261	382436	contig 1.5	HMPREF9010_04895	381261	382436	contig 1.9	BacD2_010100025974	381261	382436	NZ_ACGA01000075
392			382554	382694	141	-													BACOVA_03795	382554	382694	NZ_AAXF02000052
393			382642	383349	708	+	BXY_00810	382642	383349	708	BSAG_03834	382645	383349	contig 1.13	HMPREF0106_03276	382642	383349	contig 1.18	BACOVA_03796	382642	383349	NZ_AAXF02000052	HMPREF1017_01346	382642	383349	contig 1.5	HMPREF9010_04894	382645	383349	contig 1.9	BacD2_010100025979	382642	383349	NZ_ACGA01000075
394			383339	383950	612	+	BXY_00820	383339	383950	612	BSAG_03833	383339	383950	contig 1.13	HMPREF0106_03277	383339	383950	contig 1.18	BACOVA_03794	383339	383950	NZ_AAXF02000052	HMPREF1017_01345	383339	383950	contig 1.5	HMPREF9010_04893	383339	383950	contig 1.9	BacD2_010100025984	383339	383950	NZ_ACGA01000075
395			385753	386400	648	-	BXY_00830	385753	386400	648	BSAG_03832	385753	386400	contig 1.13	HMPREF0106_03278	385753	386400	contig 1.18	BACOVA_03793	385753	386400	NZ_AAXF02000052	HMPREF1017_01344	385753	386400	contig 1.5	HMPREF9010_04892	385753	386400	contig 1.9	BacD2_010100025989	385753	386400	NZ_ACGA01000075
396			386352	387299	948	-	BXY_00840	386352	387299	948	BSAG_03831	386352	387299	contig 1.13	HMPREF0106_03279	386352	387299	contig 1.18	BACOVA_03792	386352	387299	NZ_AAXF02000052	HMPREF1017_01343	386352	387299	contig 1.5	HMPREF9010_04891	386352	387299	contig 1.9	BacD2_010100025994	386352	387299	NZ_ACGA01000075
397			387311	388468	1158	-	BXY_00850	387311	388468	1158	BSAG_03830	387311	388468	contig 1.13	HMPREF0106_03280	387311	388468	contig 1.18	BACOVA_03791	387311	388468	NZ_AAXF02000052	HMPREF1017_01342	387311	388468	contig 1.5	HMPREF9010_04890	387311	388468	contig 1.9	BacD2_010100025999	387311	388468	NZ_ACGA01000075
398			388486	388851	366	-	BXY_00860	388486	388851	366	BSAG_03829	388486	388851	contig 1.13	HMPREF0106_03281	388486	388851	contig 1.18	BACOVA_03790	388486	388851	NZ_AAXF02000052	HMPREF1017_01341	388486	388851	contig 1.5	HMPREF9010_04889	388486	388851	contig 1.9	BacD2_010100026004	388486	388851	NZ_ACGA01000075
399			389086	391470	2385	-	BXY_00870	389086	391470	2385	BSAG_03828	389086	391470	contig 1.13	HMPREF0106_03282	389086	391470	contig 1.18	BACOVA_03789	389086	391470	NZ_AAXF02000052	HMPREF1017_01340	389086	391470	contig 1.5	HMPREF9010_04888	389086	391470	contig 1.9	BacD2_010100026009	389086	391470	NZ_ACGA01000075
400			391539	391700	162	+					BSAG_03827	391539	391700	contig 1.13					BACOVA_03788	391539	391700	NZ_AAXF02000052					HMPREF9010_04887	391539	391700	contig 1.9	BacD2_010100026014	391539	391700	NZ_ACGA01000075
401			391713	392753	1041	-	BXY_00880	391713	392753	1041	BSAG_03826	391713	392753	contig 1.13	HMPREF0106_03283	391713	392753	contig 1.18	BACOVA_03787	391713	392753	NZ_AAXF02000052	HMPREF1017_01339	391713	392753	contig 1.5	HMPREF9010_04886	391713	392753	contig 1.9	BacD2_010100026019	391713	392753	NZ_ACGA01000075
402			392904	393026	123	-													BACOVA_03786	392904	393026	NZ_AAXF02000052
403			393126	393302	177	-																					HMPREF9010_04885	393126	393302	contig 1.9
404			393402	393608	207	+																	HMPREF1017_01338	393402	393608	contig 1.5
405			393708	394064	357	+																									BacD2_010100026024	393708	394064	NZ_ACGA01000075
406			394249	395019	771	-	BXY_00890	394249	395019	771	BSAG_03825	394249	395019	contig 1.13	HMPREF0106_03284	394249	395019	contig 1.18	BACOVA_03785	394249	395019	NZ_AAXF02000052	HMPREF1017_01337	394249	395019	contig 1.5	HMPREF9010_04884	394249	395019	contig 1.9	BacD2_010100026029	394249	395019	NZ_ACGA01000075
407			395032	395661	630	-	BXY_00900	395032	395661	630	BSAG_03824	395032	395661	contig 1.13	HMPREF0106_03285	395032	395661	contig 1.18	BACOVA_03784	395038	395661	NZ_AAXF02000052	HMPREF1017_01336	395038	395661	contig 1.5	HMPREF9010_04883	395038	395661	contig 1.9	BacD2_010100026034	395038	395661	NZ_ACGA01000075
408			395688	396470	783	-	BXY_00910	395688	396470	783	BSAG_03823	395688	396470	contig 1.13	HMPREF0106_03286	395688	396470	contig 1.18	BACOVA_03783	395688	396470	NZ_AAXF02000052	HMPREF1017_01335	395688	396470	contig 1.5	HMPREF9010_04882	395688	396470	contig 1.9	BacD2_010100026039	395688	396470	NZ_ACGA01000075
409			396522	397517	996	-	BXY_00920	396522	397517	996	BSAG_03822	396522	397517	contig 1.13	HMPREF0106_03287	396522	397517	contig 1.18	BACOVA_03782	396522	397517	NZ_AAXF02000052	HMPREF1017_01334	396522	397517	contig 1.5	HMPREF9010_04881	396522	397517	contig 1.9	BacD2_010100026044	396522	397517	NZ_ACGA01000075
410			397522	398100	579	-	BXY_00930	397522	398100	579	BSAG_03821	397534	398100	contig 1.13	HMPREF0106_03288	397522	398100	contig 1.18	BACOVA_03781	397522	398100	NZ_AAXF02000052	HMPREF1017_01333	397522	398100	contig 1.5	HMPREF9010_04880	397534	398100	contig 1.9	BacD2_010100026049	397534	398100	NZ_ACGA01000075
411			398234	399640	1407	-	BXY_00940	398234	399640	1407	BSAG_03820	398234	399640	contig 1.13	HMPREF0106_03289	398234	399640	contig 1.18	BACOVA_03780	398234	399640	NZ_AAXF02000052	HMPREF1017_01332	398234	399640	contig 1.5	HMPREF9010_04879	398234	399640	contig 1.9	BacD2_010100026054	398234	399640	NZ_ACGA01000075
412			399689	400876	1188	-	BXY_00950	399689	400876	1188	BSAG_03819	399689	400876	contig 1.13	HMPREF0106_03290	399689	400876	contig 1.18	BACOVA_03779	399689	400876	NZ_AAXF02000052	HMPREF1017_01331	399689	400876	contig 1.5	HMPREF9010_04878	399689	400876	contig 1.9	BacD2_010100026059	399689	400876	NZ_ACGA01000075
413			401018	401185	168	-					BSAG_03818	401066	401185	contig 1.13	HMPREF0106_03291	401018	401185	contig 1.18	BACOVA_03778	401066	401185	NZ_AAXF02000052					HMPREF9010_04877	401018	401185	contig 1.9
414			401545	401685	141	+	BXY_00960	401545	401685	141									BACOVA_03777	401545	401685	NZ_AAXF02000052	HMPREF1017_01330	401545	401685	contig 1.5					BacD2_010100026064	401545	401685	NZ_ACGA01000075
415			401765	402910	1146	+	BXY_00970	401765	402910	1146	BSAG_03817	401765	402910	contig 1.13	HMPREF0106_03292	401765	402910	contig 1.18	BACOVA_03776	401765	402910	NZ_AAXF02000052	HMPREF1017_01329	401765	402910	contig 1.5	HMPREF9010_04876	401765	402910	contig 1.9	BacD2_010100026069	401765	402910	NZ_ACGA01000075
416			403076	404788	1713	-	BXY_00980	403163	404788	1626	BSAG_03816	403163	404788	contig 1.13	HMPREF0106_03293	403163	404788	contig 1.18	BACOVA_03775	403097	404788	NZ_AAXF02000052	HMPREF1017_01328	403076	404788	contig 1.5	HMPREF9010_04875	403163	404788	contig 1.9	BacD2_010100026074	403076	404788	NZ_ACGA01000075
417			404888	405163	276	+																					HMPREF9010_04746	404888	405163	contig 1.8
418			405508	407367	1860	+	BXY_00990	405508	407367	1860	BSAG_03815	405511	407367	contig 1.13	HMPREF0106_03294	405508	407367	contig 1.18	BACOVA_03774	405508	407367	NZ_AAXF02000052	HMPREF1017_01327	405508	407367	contig 1.5	HMPREF9010_04747	405508	407367	contig 1.8	BacD2_010100026079	405508	407367	NZ_ACGA01000075
419			407715	408215	501	+					BSAG_03814	407715	408215	contig 1.13
420			408315	410660	2346	+													BACOVA_03773	408321	410660	NZ_AAXF02000052	HMPREF1017_01326	408315	410660	contig 1.5	HMPREF9010_04748	408315	410660	contig 1.8	BacD2_010100026084	408321	410660	NZ_ACGA01000075
421			410789	411253	465	+													BACOVA_03772	410789	411253	NZ_AAXF02000052									BacD2_010100026089	410789	411253	NZ_ACGA01000075
422	5	HTCS	411969	415934	3966	+																									BacD2_010100026094	411969	415934	NZ_ACGA01000075
423		GH2	416112	417929	1818	+																									BacD2_010100026099	416112	417929	NZ_ACGA01000075
424		SusC-like	417988	421179	3192	+																									BacD2_010100026104	417988	421179	NZ_ACGA01000075
425		SusD-like	421218	422813	1596	+																									BacD2_010100026109	421218	422813	NZ_ACGA01000075
426		GH5,CBM35	422820	424649	1830	+																									BacD2_010100026114	422820	424649	NZ_ACGA01000075
427		CBM35	424658	426505	1848	+																									BacD2_010100026119	424658	426505	NZ_ACGA01000075
428		GH5_38	426727	428028	1302	+																									BacD2_010100026124	426727	428028	NZ_ACGA01000075
429		GH3	428154	428333	180	+																									BacD2_010100026129	428154	428333	NZ_ACGA01000075
430			428433	428625	193	+																									BacD2_010100021217	428433	428625	NZ_ACGA01000058
431			428628	429275	648	-	BXY_01020	428628	429275	648	BSAG_03813	428628	429275	contig 1.13	HMPREF0106_03296	428628	429275	contig 1.18	BACOVA_03771	428628	429275	NZ_AAXF02000052	HMPREF1017_01325	428628	429275	contig 1.5	HMPREF9010_04749	428628	429275	contig 1.8	BacD2_010100021222	428628	429275	NZ_ACGA01000058
432			429423	429740	318	+	BXY_01030	429423	429740	318
433			429840	429995	156	-									HMPREF0106_03297	429840	429995	contig 1.18
434			430095	431021	927	-													BACOVA_03770	430098	431021	NZ_AAXF02000052	HMPREF1017_01324	430095	431021	contig 1.5	HMPREF9010_04750	430095	431021	contig 1.8	BacD2_010100021227	430098	431021	NZ_ACGA01000058
435			431018	433147	2130	-													BACOVA_03769	431018	433147	NZ_AAXF02000052	HMPREF1017_01323	431018	433147	contig 1.5	HMPREF9010_04751	431018	433147	contig 1.8	BacD2_010100021232	431078	433147	NZ_ACGA01000058
436			433234	433899	666	+	BXY_01040	433396	433899	504	BSAG_03812	433234	433899	contig 1.13	HMPREF0106_03298	433234	433899	contig 1.18	BACOVA_03768	433234	433899	NZ_AAXF02000052	HMPREF1017_01322	433321	433899	contig 1.5	HMPREF9010_04752	433234	433899	contig 1.8	BacD2_010100021237	433234	433899	NZ_ACGA01000058
437			434137	435288	1152	+																	HMPREF1017_01321	434137	435288	contig 1.5
438			435298	436545	1248	+																	HMPREF1017_01320	435298	436545	contig 1.5
439			436712	436993	282	+																	HMPREF1017_01319	436712	436993	contig 1.5
440			437119	437334	216	+																	HMPREF1017_01318	437119	437334	contig 1.5
441			437347	438330	984	+																	HMPREF1017_01317	437347	438330	contig 1.5
442			438441	439565	1125	+																	HMPREF1017_01316	438441	439565	contig 1.5
443			439978	440697	720	+																	HMPREF1017_01315	439978	440697	contig 1.5
444			440829	441545	717	+																	HMPREF1017_01314	440829	441545	contig 1.5
445			441548	442294	747	+																	HMPREF1017_01313	441548	442294	contig 1.5
446			443123	445312	2190	-					BSAG_03811	443123	445312	contig 1.13	HMPREF0106_03299	443123	445312	contig 1.18	BACOVA_03767	443123	445312	NZ_AAXF02000052	HMPREF1017_01312	443123	445312	contig 1.5	HMPREF9010_04753	443123	445312	contig 1.8	BacD2_010100021242	443222	445312	NZ_ACGA01000058
447			445469	446911	1443	-					BSAG_03810	445556	446911	contig 1.13	HMPREF0106_03300	445472	446911	contig 1.18	BACOVA_03766	445523	446911	NZ_AAXF02000052	HMPREF1017_01311	445469	446911	contig 1.5	HMPREF9010_04754	445472	446911	contig 1.8	BacD2_010100021247	445523	446911	NZ_ACGA01000058
448			447019	447375	357	-	BXY_01090	447019	447375	357	BSAG_03809	447019	447375	contig 1.13	HMPREF0106_03301	447019	447375	contig 1.18	BACOVA_03765	447019	447375	NZ_AAXF02000052	HMPREF1017_01310	447019	447375	contig 1.5	HMPREF9010_04755	447019	447375	contig 1.8	BacD2_010100021252	447019	447375	NZ_ACGA01000058
449			447520	448281	762	-	BXY_01100	447595	448281	687	BSAG_03808	447544	448281	contig 1.13	HMPREF0106_03302	447520	448281	contig 1.18	BACOVA_03764	447556	448281	NZ_AAXF02000052	HMPREF1017_01309	447520	448281	contig 1.5	HMPREF9010_04756	447544	448281	contig 1.8	BacD2_010100021257	447556	448281	NZ_ACGA01000058
450			448543	449775	1233	-	BXY_01110	448543	449775	1233	BSAG_03807	448543	449775	contig 1.13	HMPREF0106_03303	448543	449775	contig 1.18	BACOVA_03763	448543	449775	NZ_AAXF02000052	HMPREF1017_01308	448543	449775	contig 1.5	HMPREF9010_04757	448543	449775	contig 1.8	BacD2_010100021262	448543	449775	NZ_ACGA01000058
451			449836	450651	816	-	BXY_01120	449836	450651	816	BSAG_03806	449836	450651	contig 1.13	HMPREF0106_03304	449836	450651	contig 1.18	BACOVA_03762	449842	450651	NZ_AAXF02000052	HMPREF1017_01307	449842	450651	contig 1.5	HMPREF9010_04758	449845	450651	contig 1.8	BacD2_010100021267	449842	450651	NZ_ACGA01000058
452			450849	450959	111	+																	HMPREF1017_01306	450849	450959	contig 1.5					BacD2_010100021272	450849	450959	NZ_ACGA01000058
453			451060	451356	297	+	BXY_01130	451060	451356	297	BSAG_03805	451060	451356	contig 1.13	HMPREF0106_03305	451060	451356	contig 1.18	BACOVA_03761	451060	451356	NZ_AAXF02000052	HMPREF1017_01305	451060	451356	contig 1.5	HMPREF9010_04759	451060	451356	contig 1.8	BacD2_010100021277	451060	451356	NZ_ACGA01000058
454			450966	451100	135	-													BACOVA_03760	450966	451100	NZ_AAXF02000052
455			451603	452370	768	-	BXY_01140	451603	452370	768	BSAG_03804	451603	452370	contig 1.13	HMPREF0106_03306	451603	452370	contig 1.18	BACOVA_03759	451603	452370	NZ_AAXF02000052	HMPREF1017_01304	451621	452370	contig 1.5	HMPREF9010_04760	451603	452370	contig 1.8	BacD2_010100021282	451621	452370	NZ_ACGA01000058
456			452595	454262	1668	-	BXY_01150	452595	454262	1668	BSAG_03803	452595	454262	contig 1.13	HMPREF0106_03307	452595	454262	contig 1.18	BACOVA_03758	452595	454262	NZ_AAXF02000052	HMPREF1017_01303	452595	454262	contig 1.5	HMPREF9010_04761	452595	454262	contig 1.8	BacD2_010100021287	452595	454262	NZ_ACGA01000058
457			454477	455820	1344	-	BXY_01160	454480	455820	1341	BSAG_03802	454480	455820	contig 1.13	HMPREF0106_03308	454480	455820	contig 1.18	BACOVA_03757	454477	455820	NZ_AAXF02000052	HMPREF1017_01302	454480	455820	contig 1.5	HMPREF9010_04762	454480	455820	contig 1.8	BacD2_010100021292	454477	455820	NZ_ACGA01000058
458			455942	460546	4605	-	BXY_01170	455942	460546	4605	BSAG_03801	455951	460546	contig 1.13	HMPREF0106_03309	455942	460546	contig 1.18	BACOVA_03756	455996	460546	NZ_AAXF02000052	HMPREF1017_01301	455996	460546	contig 1.5	HMPREF9010_04763	455996	460546	contig 1.8	BacD2_010100021297	455996	460546	NZ_ACGA01000058
459			460909	462753	1845	+	BXY_01180	460909	462753	1845	BSAG_03800	460909	462753	contig 1.13	HMPREF0106_03310	460909	462753	contig 1.18	BACOVA_03755	460909	462753	NZ_AAXF02000052	HMPREF1017_01300	460909	462753	contig 1.5	HMPREF9010_04764	460909	462753	contig 1.8	BacD2_010100021302	460909	462753	NZ_ACGA01000058
460			462886	464769	1884	+	BXY_01190	462886	464769	1884	BSAG_03799	462886	464769	contig 1.13	HMPREF0106_03311	462886	464769	contig 1.18	BACOVA_03754	462886	464769	NZ_AAXF02000052	HMPREF1017_01299	462886	464769	contig 1.5	HMPREF9010_04765	462886	464769	contig 1.8	BacD2_010100021307	462886	464769	NZ_ACGA01000058
461			464797	465942	1146	+	BXY_01200	464809	465942	1134	BSAG_03798	464818	465942	contig 1.13	HMPREF0106_03312	464809	465942	contig 1.18	BACOVA_03753	464797	465942	NZ_AAXF02000052	HMPREF1017_01298	464797	465942	contig 1.5	HMPREF9010_04766	464797	465942	contig 1.8	BacD2_010100021312	464797	465942	NZ_ACGA01000058
462			466016	469243	3228	+	BXY_01210	466016	469243	3228	BSAG_03797	466016	469243	contig 1.13	HMPREF0106_03313	466016	469243	contig 1.18	BACOVA_03752	466016	469243	NZ_AAXF02000052	HMPREF1017_01297	466016	469243	contig 1.5	HMPREF9010_04767	466016	469243	contig 1.8	BacD2_010100021317	466016	469243	NZ_ACGA01000058
463			469252	469359	108	-													BACOVA_03751	469252	469359	NZ_AAXF02000052
464			469415	470785	1371	+													BACOVA_03750	469415	470785	NZ_AAXF02000052	HMPREF1017_01296	469430	470785	contig 1.5	HMPREF9010_04768	469415	470785	contig 1.8
465			470815	471828	1014	+													BACOVA_03749	470815	471828	NZ_AAXF02000052	HMPREF1017_01295	471034	471828	contig 1.5	HMPREF9010_04769	470815	471828	contig 1.8
466			471818	472042	225	+																	HMPREF1017_01294	471818	472042	contig 1.5
467			472060	473157	1098	+													BACOVA_03748	472060	473157	NZ_AAXF02000052	HMPREF1017_01293	472060	473157	contig 1.5	HMPREF9010_04770	472060	473157	contig 1.8
468		Recombinase	473302	474249	948	+													BACOVA_03747	473533	474249	NZ_AAXF02000052	HMPREF1017_01292	473302	474249	contig 1.5	HMPREF9010_04771	473533	474249	contig 1.8
469			474601	475182	582	+													BACOVA_03746	474601	475182	NZ_AAXF02000052
470			475549	476361	813	+													BACOVA_03745	475549	476361	NZ_AAXF02000052
471			476363	477250	888	+													BACOVA_03744	476363	477250	NZ_AAXF02000052
472			477255	478319	1065	+													BACOVA_03743	477255	478319	NZ_AAXF02000052
473			478325	478729	405	+													BACOVA_03742	478325	478729	NZ_AAXF02000052
474			478726	479148	423	+													BACOVA_03741	478726	479148	NZ_AAXF02000052
475			479145	479804	660	+													BACOVA_03740	479145	479804	NZ_AAXF02000052
476			479821	481320	1500	+													BACOVA_03739	479821	481320	NZ_AAXF02000052
477			481332	482621	1290	+													BACOVA_03738	481332	482621	NZ_AAXF02000052
478			482611	483792	1182	+													BACOVA_03737	482611	483792	NZ_AAXF02000052
479		GT4	483789	484904	1116	+													BACOVA_03736	483789	484904	NZ_AAXF02000052
480			484917	485432	516	+													BACOVA_03735	484917	485432	NZ_AAXF02000052
481			485410	486540	1131	+													BACOVA_03734	485410	486540	NZ_AAXF02000052
482		GT4	486527	487792	1266	+													BACOVA_03733	486527	487792	NZ_AAXF02000052
483			487824	488816	993	+													BACOVA_03732	487824	488816	NZ_AAXF02000052
484			488829	489623	795	+													BACOVA_03731	488829	489623	NZ_AAXF02000052
485			489633	492071	2439	+													BACOVA_03730	489633	492071	NZ_AAXF02000052
486			492171	492266	96	+																	HMPREF1017_01291	492171	492266	contig 1.5
487			492371	492937	567	+																	HMPREF1017_01290	492371	492937	contig 1.5
488			493010	493897	888	+																	HMPREF1017_01289	493010	493897	contig 1.5
489			493947	494516	570	+																	HMPREF1017_01288	493947	494516	contig 1.5
490			494522	495388	867	+																	HMPREF1017_01287	494522	495388	contig 1.5
491			495396	496469	1074	+																	HMPREF1017_01286	495396	496469	contig 1.5
492			496548	498098	1551	+																	HMPREF1017_01285	496548	498098	contig 1.5
493			498082	499050	969	+																	HMPREF1017_01284	498082	499050	contig 1.5
494			499058	500194	1137	+																	HMPREF1017_01283	499058	500194	contig 1.5
495			500223	501521	1299	+																	HMPREF1017_01282	500223	501521	contig 1.5
496			501603	502706	1104	+																	HMPREF1017_01281	501603	502706	contig 1.5
497		GT4	502801	503898	1098	+																	HMPREF1017_01280	502801	503898	contig 1.5
498			503911	504456	546	+																	HMPREF1017_01279	503911	504456	contig 1.5
499			504468	505595	1128	+																	HMPREF1017_01278	504468	505595	contig 1.5
500			505801	506835	1035	+																	HMPREF1017_01277	505801	506835	contig 1.5
501			506861	508174	1314	+																	HMPREF1017_01276	506861	508174	contig 1.5
502		GT26	508281	508943	663	+																	HMPREF1017_01275	508281	508943	contig 1.5
503			509033	510118	1086	+																	HMPREF1017_01274	509033	510118	contig 1.5
504			510245	511651	1407	+																	HMPREF1017_01273	510245	511651	contig 1.5
505			511697	512500	804	+																	HMPREF1017_01272	511697	512500	contig 1.5
506			512512	514947	2436	+																	HMPREF1017_01271	512512	514947	contig 1.5
507	6	HTCS	516308	520372	4065	+																	HMPREF1017_01270	516308	520372	contig 1.5
508			520466	522097	1632	+																	HMPREF1017_01269	520466	522097	contig 1.5
509			522125	523534	1410	+																	HMPREF1017_01268	522125	523534	contig 1.5
510		GH2	523563	525974	2412	+																	HMPREF1017_01267	523563	525974	contig 1.5
511			526021	527868	1848	+																	HMPREF1017_01266	526021	527868	contig 1.5
512			528037	529455	1419	+																	HMPREF1017_01265	528037	529455	contig 1.5
513		SusC-like	529474	532656	3183	+																	HMPREF1017_01264	529474	532656	contig 1.5
514		SusD-like	532678	534558	1881	+																	HMPREF1017_01263	532678	534558	contig 1.5
515		SusC-like	534592	537663	3072	+																	HMPREF1017_01262	534592	537663	contig 1.5
516		SusD-like	537685	539475	1791	+																	HMPREF1017_01261	537685	539475	contig 1.5
517			539497	540381	885	+																	HMPREF1017_01260	539497	540381	contig 1.5
518			540430	541329	900	+																	HMPREF1017_01259	540430	541329	contig 1.5
519			541350	542225	876	+																	HMPREF1017_01258	541350	542225	contig 1.5
520			542241	543638	1398	+																	HMPREF1017_01257	542241	543638	contig 1.5
521			543738	544319	582	+																					HMPREF9010_01689	543738	544319	contig 1.1
522			544386	545498	1113	+																					HMPREF9010_01688	544386	545498	contig 1.1
523			545500	546387	888	+																					HMPREF9010_01687	545500	546387	contig 1.1
524			546392	547456	1065	+																					HMPREF9010_01686	546392	547456	contig 1.1
525			547862	548284	423	+																					HMPREF9010_01684	547862	548284	contig 1.1
526			548281	548940	660	+																					HMPREF9010_01683	548281	548940	contig 1.1
527			548957	550456	1500	+																					HMPREF9010_01682	548957	550456	contig 1.1
528			550468	551757	1290	+																					HMPREF9010_01681	550468	551757	contig 1.1
529			551904	552440	537	+																					HMPREF9010_01680	551904	552440	contig 1.1
530		GT4	552927	554042	1116	+																					HMPREF9010_01679	552927	554042	contig 1.1
531			554055	554570	516	+																					HMPREF9010_01678	554055	554570	contig 1.1
532			554548	555678	1131	+																					HMPREF9010_01677	554548	555678	contig 1.1
533		GT4	555665	556930	1266	+																					HMPREF9010_01676	555665	556930	contig 1.1
534			556962	557954	993	+																					HMPREF9010_01675	556962	557954	contig 1.1
535			557967	558761	795	+																					HMPREF9010_01674	557967	558761	contig 1.1
536			558771	561209	2439	+																					HMPREF9010_01673	558771	561209	contig 1.1
537			561503	561658	156	+																					HMPREF9010_01672	561503	561658	contig 1.1
538			561758	562159	402	+																									BacD2_010100021322	561758	562159	NZ_ACGA01000058
539			562333	563388	1056	+	BXY_01220	562333	563388	1056	BSAG_03796	562342	563388	contig 1.13	HMPREF0106_03314	562333	563388	contig 1.18	BACOVA_03729	562342	563388	NZ_AAXF02000052	HMPREF1017_01256	562342	563388	contig 1.5	HMPREF9010_01671	562342	563388	contig 1.1	BacD2_010100021327	562342	563388	NZ_ACGA01000058
540			563392	564372	981	-	BXY_01230	563392	564372	981	BSAG_03795	563476	564372	contig 1.13	HMPREF0106_03315	563392	564372	contig 1.18	BACOVA_03728	563476	564372	NZ_AAXF02000052	HMPREF1017_01255	563476	564372	contig 1.5	HMPREF9010_01670	563476	564372	contig 1.1	BacD2_010100021332	563476	564372	NZ_ACGA01000058
541			564474	565793	1320	+					BSAG_03794	564528	565793	contig 1.13	HMPREF0106_03316	564528	565793	contig 1.18	BACOVA_03727	564474	565793	NZ_AAXF02000052	HMPREF1017_01254	564534	565793	contig 1.5	HMPREF9010_01669	564474	565793	contig 1.1	BacD2_010100021337	564534	565793	NZ_ACGA01000058
542			565786	566715	930	+	BXY_01250	565828	566715	888	BSAG_03793	565804	566715	contig 1.13	HMPREF0106_03317	565804	566715	contig 1.18	BACOVA_03726	565786	566715	NZ_AAXF02000052	HMPREF1017_01253	565810	566715	contig 1.5	HMPREF9010_01668	565786	566715	contig 1.1	BacD2_010100021342	565786	566715	NZ_ACGA01000058
543			566747	568216	1470	+	BXY_01260	566747	568216	1470	BSAG_03792	566747	568216	contig 1.13	HMPREF0106_03318	566747	568216	contig 1.18	BACOVA_03725	566747	568216	NZ_AAXF02000052	HMPREF1017_01252	566747	568216	contig 1.5	HMPREF9010_01667	566747	568216	contig 1.1	BacD2_010100021347	566747	568216	NZ_ACGA01000058
544			568219	569322	1104	+	BXY_01270	568219	569322	1104	BSAG_03791	568219	569322	contig 1.13	HMPREF0106_03319	568219	569322	contig 1.18	BACOVA_03724	568219	569322	NZ_AAXF02000052	HMPREF1017_01251	568219	569322	contig 1.5	HMPREF9010_01666	568219	569322	contig 1.1	BacD2_010100021352	568219	569322	NZ_ACGA01000058
545			569396	570526	1131	+	BXY_01280	569411	570526	1116	BSAG_03790	569411	570526	contig 1.13	HMPREF0106_03320	569411	570526	contig 1.18	BACOVA_03723	569396	570526	NZ_AAXF02000052	HMPREF1017_01250	569411	570526	contig 1.5	HMPREF9010_01665	569396	570526	contig 1.1	BacD2_010100021357	569396	570526	NZ_ACGA01000058
546			570689	570820	132	-					BSAG_03789	570689	570820	contig 1.13
547			571076	571504	429	-	BXY_01290	571145	571504	360	BSAG_03788	571233	571504	contig 1.13	HMPREF0106_03321	571076	571504	contig 1.18	BACOVA_03722	571076	571504	NZ_AAXF02000052	HMPREF1017_01249	571079	571504	contig 1.5	HMPREF9010_01664	571076	571504	contig 1.1	BacD2_010100021362	571076	571504	NZ_ACGA01000058
548			571776	572264	489	-					BSAG_03787	571776	572264	contig 1.13
549			572687	574438	1752	+					BSAG_03786	572687	574438	contig 1.13
550			574535	575914	1380	-					BSAG_03785	574535	575914	contig 1.13
551			576660	576965	306	+					BSAG_03784	576660	576965	contig 1.13
552			577089	577676	588	+					BSAG_03783	577089	577676	contig 1.13
553			577688	579646	1959	-					BSAG_03782	577688	579646	contig 1.13
554			579720	580154	435	-					BSAG_03781	579720	580154	contig 1.13
555			580316	580552	237	+					BSAG_03780	580316	580552	contig 1.13
556			580799	581452	654	-					BSAG_03779	580799	581452	contig 1.13
557			581552	582028	477	-	BXY_01300	581552	582028	477					HMPREF0106_03322	581552	582028	contig 1.18	BACOVA_03721	581552	582028	NZ_AAXF02000052	HMPREF1017_01248	581552	582028	contig 1.5	HMPREF9010_01663	581552	582028	contig 1.1	BacD2_010100021367	581552	582028	NZ_ACGA01000058
558			582128	582920	793	-					BSAG_02758	582128	582920	contig 1.7
559			583523	584329	807	-	BXY_01310	583523	584329	807	BSAG_02759	583721	584329	contig 1.7	HMPREF0106_03323	583523	584329	contig 1.18	BACOVA_03720	583643	584329	NZ_AAXF02000052	HMPREF1017_01247	583523	584329	contig 1.5
560			584429	584842	414	-																									BacD2_010100021372	584429	584842	NZ_ACGA01000058
561			584942	585165	224	-					BSAG_02760	584942	585165	contig 1.7
562			585265	585897	633	-																					HMPREF9010_01662	585265	585897	contig 1.1
563			585940	586584	645	-													BACOVA_03719	585949	586584	NZ_AAXF02000052	HMPREF1017_01246	585949	586584	contig 1.5	HMPREF9010_01661	585940	586584	contig 1.1	BacD2_010100021377	585949	586584	NZ_ACGA01000058
564			586581	586715	135	-													BACOVA_03718	586581	586715	NZ_AAXF02000052
565			586815	588489	1675	-																									BacD2_010100021382	586815	588489	NZ_ACGA01000058
566			588589	588786	198	+													BACOVA_03717	588604	588786	NZ_AAXF02000052					HMPREF9010_01660	588604	588786	contig 1.1	BacD2_010100021397	588589	588786	NZ_ACGA01000060
567			588847	589551	705	+	BXY_01320	588877	589551	675	BSAG_02761	588850	589551	contig 1.7	HMPREF0106_03324	588850	589551	contig 1.18	BACOVA_03716	588847	589551	NZ_AAXF02000052	HMPREF1017_01245	588847	589551	contig 1.5	HMPREF9010_01659	588847	589551	contig 1.1	BacD2_010100021402	588847	589551	NZ_ACGA01000060
568			589682	589828	147	-													BACOVA_03715	589682	589828	NZ_AAXF02000052
569			589928	590437	510	-																									BacD2_010100021407	589928	590437	NZ_ACGA01000060
570			590664	591413	750	+																									BacD2_010100021412	590664	591413	NZ_ACGA01000060
571			591664	593694	2031	-	BXY_01330	591664	593694	2031	BSAG_02762	591664	593694	contig 1.7	HMPREF0106_03325	591664	593694	contig 1.18	BACOVA_03714	591664	593694	NZ_AAXF02000052	HMPREF1017_01244	591664	593694	contig 1.5	HMPREF9010_01658	591664	593694	contig 1.1	BacD2_010100021417	591664	593694	NZ_ACGA01000060
572			593684	593806	123	-													BACOVA_03713	593684	593806	NZ_AAXF02000052
573			593830	595128	1299	+	BXY_01340	593830	595128	1299	BSAG_02763	593830	595128	contig 1.7	HMPREF0106_03326	593830	595128	contig 1.18	BACOVA_03712	593830	595128	NZ_AAXF02000052	HMPREF1017_01243	593830	595128	contig 1.5	HMPREF9010_01657	593830	595128	contig 1.1	BacD2_010100021422	593830	595128	NZ_ACGA01000060
574			595252	595677	426	+	BXY_01350	595252	595677	426	BSAG_02764	595252	595677	contig 1.7	HMPREF0106_03327	595252	595677	contig 1.18	BACOVA_03711	595252	595677	NZ_AAXF02000052	HMPREF1017_01242	595252	595677	contig 1.5	HMPREF9010_01656	595252	595677	contig 1.1	BacD2_010100021427	595252	595677	NZ_ACGA01000060
575			595717	595851	135	+													BACOVA_03710	595717	595851	NZ_AAXF02000052
576			596008	596811	804	+	BXY_01360	596008	596811	804	BSAG_02765	596008	596811	contig 1.7	HMPREF0106_03328	596008	596811	contig 1.18	BACOVA_03709	596008	596811	NZ_AAXF02000052	HMPREF1017_01241	596008	596811	contig 1.5	HMPREF9010_01655	596008	596811	contig 1.1	BacD2_010100021432	596008	596811	NZ_ACGA01000060
577			596826	597161	336	+	BXY_01370	596826	597161	336	BSAG_02766	596826	597161	contig 1.7	HMPREF0106_03329	596826	597161	contig 1.18	BACOVA_03708	596826	597161	NZ_AAXF02000052	HMPREF1017_01240	596826	597161	contig 1.5	HMPREF9010_01654	596826	597161	contig 1.1	BacD2_010100021437	596826	597161	NZ_ACGA01000060
578			597270	597713	444	+	BXY_01380	597270	597713	444	BSAG_02767	597270	597713	contig 1.7	HMPREF0106_03330	597270	597713	contig 1.18	BACOVA_03707	597270	597713	NZ_AAXF02000052	HMPREF1017_01239	597270	597713	contig 1.5	HMPREF9010_01653	597270	597713	contig 1.1	BacD2_010100021442	597270	597713	NZ_ACGA01000060
579			599289	600023	735	-	BXY_01390	599289	600023	735	BSAG_02768	599310	600023	contig 1.7	HMPREF0106_03331	599289	600023	contig 1.18	BACOVA_03706	599289	600023	NZ_AAXF02000052	HMPREF1017_01238	599289	600023	contig 1.5	HMPREF9010_01652	599289	600023	contig 1.1	BacD2_010100021447	599289	600023	NZ_ACGA01000060
580		CBM50	600052	601818	1767	-	BXY_01400	600052	601818	1767	BSAG_02769	600052	601818	contig 1.7	HMPREF0106_03332	600052	601818	contig 1.18					HMPREF1017_01237	600052	601818	contig 1.5	HMPREF9010_01651	600052	601818	contig 1.1	BacD2_010100021452	600052	601818	NZ_ACGA01000060
581			601918	603057	1140	-													BACOVA_03705	601918	603057	NZ_AAXF02000052
582		CBM50	603008	603685	678	-													BACOVA_03704	603008	603685	NZ_AAXF02000052
583			603838	606690	2853	+	BXY_01410	603859	606690	2832	BSAG_02770	603859	606690	contig 1.7	HMPREF0106_03333	603859	606690	contig 1.18	BACOVA_03703	603859	606690	NZ_AAXF02000052	HMPREF1017_01236	603865	606690	contig 1.5	HMPREF9010_01650	603859	606690	contig 1.1	BacD2_010100021457	603838	606690	NZ_ACGA01000060
584			606841	607386	546	+	BXY_01420	606907	607386	480	BSAG_02771	606907	607386	contig 1.7	HMPREF0106_03334	606907	607386	contig 1.18	BACOVA_03702	606841	607386	NZ_AAXF02000052	HMPREF1017_01235	606907	607386	contig 1.5	HMPREF9010_01649	606841	607386	contig 1.1	BacD2_010100021462	606907	607386	NZ_ACGA01000060
585			607484	609043	1560	+	BXY_01430	607484	609043	1560	BSAG_02772	607484	609043	contig 1.7	HMPREF0106_03335	607484	609043	contig 1.18	BACOVA_03701	607529	609043	NZ_AAXF02000052	HMPREF1017_01234	607484	609043	contig 1.5	HMPREF9010_01648	607484	609043	contig 1.1	BacD2_010100021467	607529	609043	NZ_ACGA01000060
586			609703	610200	498	-					BSAG_02773	609703	610200	contig 1.7	HMPREF0106_03336	609703	610200	contig 1.18	BACOVA_03700	609703	610200	NZ_AAXF02000052	HMPREF1017_01233	609703	610200	contig 1.5	HMPREF9010_01647	609703	610200	contig 1.1	BacD2_010100021472	609703	610200	NZ_ACGA01000060
587			610365	610694	330	+	BXY_01460	610368	610694	327	BSAG_02774	610365	610694	contig 1.7	HMPREF0106_03337	610368	610694	contig 1.18	BACOVA_03699	610368	610694	NZ_AAXF02000052	HMPREF1017_01232	610368	610694	contig 1.5					BacD2_010100021477	610368	610694	NZ_ACGA01000060
588			610716	611813	1098	+	BXY_01470	611190	611813	624	BSAG_02775	610716	611813	contig 1.7	HMPREF0106_03338	610716	611813	contig 1.18	BACOVA_03698	610716	611813	NZ_AAXF02000052	HMPREF1017_01231	610716	611813	contig 1.5	HMPREF9010_01645	610716	611813	contig 1.1	BacD2_010100021482	610716	611813	NZ_ACGA01000060
589			611803	612288	486	+	BXY_01480	611803	612288	486
590			613105	614103	999	+	BXY_01490	613399	614103	705	BSAG_02776	613105	614103	contig 1.7	HMPREF0106_03339	613105	614103	contig 1.18	BACOVA_03697	613225	614103	NZ_AAXF02000052	HMPREF1017_01230	613105	614103	contig 1.5	HMPREF9010_01644	613105	614103	contig 1.1	BacD2_010100021487	613105	614103	NZ_ACGA01000060
591			614263	614769	507	+	BXY_01500	614263	614769	507	BSAG_02777	614263	614769	contig 1.7	HMPREF0106_03340	614263	614769	contig 1.18	BACOVA_03696	614263	614769	NZ_AAXF02000052	HMPREF1017_01229	614263	614769	contig 1.5	HMPREF9010_01643	614263	614769	contig 1.1	BacD2_010100021492	614263	614769	NZ_ACGA01000060
592			614945	617047	2103	-	BXY_01510	614969	617047	2079	BSAG_02778	614945	617047	contig 1.7	HMPREF0106_03341	614945	617047	contig 1.18	BACOVA_03695	614945	617047	NZ_AAXF02000052	HMPREF1017_01228	614945	617047	contig 1.5	HMPREF9010_01642	614945	617047	contig 1.1	BacD2_010100021497	614945	617047	NZ_ACGA01000060
593			617120	618451	1332	-	BXY_01520	617120	618451	1332	BSAG_02779	617120	618451	contig 1.7	HMPREF0106_03342	617120	618451	contig 1.18	BACOVA_03694	617120	618451	NZ_AAXF02000052	HMPREF1017_01227	617120	618451	contig 1.5	HMPREF9010_01641	617120	618451	contig 1.1	BacD2_010100021502	617120	618451	NZ_ACGA01000060
594			618536	620389	1854	-	BXY_01530	618536	620389	1854	BSAG_02780	618536	620389	contig 1.7	HMPREF0106_03343	618536	620389	contig 1.18	BACOVA_03693	618536	620389	NZ_AAXF02000052	HMPREF1017_01226	618536	620389	contig 1.5	HMPREF9010_01640	618536	620389	contig 1.1	BacD2_010100021507	618536	620389	NZ_ACGA01000060
595			620448	622073	1626	-					BSAG_02781	620448	622073	contig 1.7	HMPREF0106_03344	620448	622073	contig 1.18	BACOVA_03692	620448	622073	NZ_AAXF02000052	HMPREF1017_01225	620448	622073	contig 1.5	HMPREF9010_01639	620448	622073	contig 1.1	BacD2_010100021512	620448	622073	NZ_ACGA01000060
596			622266	623774	1509	+	BXY_01550	622266	623774	1509	BSAG_02782	622269	623774	contig 1.7	HMPREF0106_03345	622269	623774	contig 1.18	BACOVA_03691	622266	623774	NZ_AAXF02000052	HMPREF1017_01224	622266	623774	contig 1.5	HMPREF9010_01638	622266	623774	contig 1.1	BacD2_010100021517	622266	623774	NZ_ACGA01000060
597			623768	623926	159	+					BSAG_02783	623768	623926	contig 1.7
598			623923	624513	591	+	BXY_01560	623923	624513	591	BSAG_02784	623923	624513	contig 1.7	HMPREF0106_03346	623923	624513	contig 1.18	BACOVA_03690	623923	624513	NZ_AAXF02000052	HMPREF1017_01223	623923	624513	contig 1.5	HMPREF9010_01637	623923	624513	contig 1.1	BacD2_010100021522	623944	624513	NZ_ACGA01000060
599			624666	626600	1935	+																									BacD2_010100021527	624666	626600	NZ_ACGA01000060
600			626617	627450	834	+																									BacD2_010100021532	626617	627450	NZ_ACGA01000060
601			627461	629881	2421	+																									BacD2_010100021537	627467	629881	NZ_ACGA01000060
602			630110	630484	375	+																									BacD2_010100021542	630110	630484	NZ_ACGA01000060
603			630478	630813	336	+																									BacD2_010100021547	630478	630813	NZ_ACGA01000060
604			630913	631071	159	-													BACOVA_03689	630913	631071	NZ_AAXF02000052
605		Transposase	631171	632946	1776	+																									BacD2_010100021552	631171	632946	NZ_ACGA01000060
606		capD	633048	634976	1929	+					BSAG_02785	633048	634976	contig 1.7	HMPREF0106_03347	633048	634976	contig 1.18	BACOVA_03688	633048	634976	NZ_AAXF02000052	HMPREF1017_01222	633048	634976	contig 1.5	HMPREF9010_01636	633048	634976	contig 1.1	BacD2_010100021557	633555	634976	NZ_ACGA01000060
607			634978	635850	873	+					BSAG_02786	635017	635850	contig 1.7	HMPREF0106_03348	635017	635850	contig 1.18	BACOVA_03687	634978	635850	NZ_AAXF02000052	HMPREF1017_01221	635017	635850	contig 1.5	HMPREF9010_01635	634978	635850	contig 1.1
608			635861	638287	2427	+					BSAG_02787	635864	638287	contig 1.7	HMPREF0106_03349	635867	638287	contig 1.18	BACOVA_03686	635879	638287	NZ_AAXF02000052	HMPREF1017_01220	635861	638287	contig 1.5	HMPREF9010_01634	635867	638287	contig 1.1
609			638320	639642	1323	+									HMPREF0106_03350	638323	639642	contig 1.18					HMPREF1017_01219	638320	639642	contig 1.5					BacD2_010100021562	638326	639642	NZ_ACGA01000060
610			639742	641268	1527	+																					HMPREF9010_01633	639742	641268	contig 1.1
611			641285	642397	1113	+																					HMPREF9010_01632	641285	642397	contig 1.1
612			642497	643252	756	+													BACOVA_03685	642497	643252	NZ_AAXF02000052
613			643504	643680	177	-													BACOVA_03684	643504	643680	NZ_AAXF02000052
614			643780	644988	1209	+					BSAG_02788	643780	644988	contig 1.7
615			645045	646259	1215	+					BSAG_02789	645045	646259	contig 1.7
616			646359	647438	1080	+									HMPREF0106_03351	646371	647438	contig 1.18													BacD2_010100021567	646359	647438	NZ_ACGA01000060
617			647456	648430	975	+																									BacD2_010100021572	647456	648430	NZ_ACGA01000060
618			648530	648735	206	+									HMPREF0106_03352	648530	648735	contig 1.18
619			648835	650583	1749	+																					HMPREF9010_01631	648835	650583	contig 1.1
620			650593	651714	1122	+																					HMPREF9010_01630	650593	651714	contig 1.1
621		GT2	651717	652583	867	+																					HMPREF9010_01629	651717	652583	contig 1.1
622			653104	653808	705	+																					HMPREF9010_01628	653104	653808	contig 1.1
623			653845	654972	1128	+																					HMPREF9010_01627	653845	654972	contig 1.1
624			654974	655534	561	+																					HMPREF9010_01626	654974	655534	contig 1.1
625		GT4	656704	657912	1209	+																					HMPREF9010_01624	656704	657912	contig 1.1
626			658000	659061	1062	+																					HMPREF9010_01623	658000	659061	contig 1.1
627		GT4	659058	660176	1119	+																					HMPREF9010_01622	659058	660176	contig 1.1
628			660157	660777	621	+																					HMPREF9010_01621	660157	660777	contig 1.1
629			660762	660992	231	+																					HMPREF9010_01619	660762	660992	contig 1.1
630			661007	662083	1077	+																					HMPREF9010_01618	661007	662083	contig 1.1
631			662090	662851	762	+																					HMPREF9010_01617	662090	662851	contig 1.1
632			662851	663438	588	+																					HMPREF9010_01616	662851	663438	contig 1.1
633			663472	664737	1266	+																					HMPREF9010_01615	663472	664737	contig 1.1
634			664837	665553	717	+													BACOVA_03683	664837	665553	NZ_AAXF02000052
635			665570	666709	1140	+													BACOVA_03682	665570	666709	NZ_AAXF02000052
636			666728	667576	849	+													BACOVA_03681	666728	667576	NZ_AAXF02000052
637			667551	668777	1227	+													BACOVA_03680	667551	668777	NZ_AAXF02000052
638			668799	669728	930	+													BACOVA_03679	668799	669728	NZ_AAXF02000052
639			669733	671187	1455	+													BACOVA_03678	669733	671187	NZ_AAXF02000052
640			671197	671721	525	+													BACOVA_03677	671197	671721	NZ_AAXF02000052
641			671725	672834	1110	+													BACOVA_03676	671725	672834	NZ_AAXF02000052
642		GT2	672849	673823	975	+													BACOVA_03675	672849	673823	NZ_AAXF02000052
643		GT6	673826	674608	783	+													BACOVA_03674	673826	674608	NZ_AAXF02000052
644			674634	674750	117	+													BACOVA_03673	674634	674750	NZ_AAXF02000052
645			674737	675000	264	+													BACOVA_03672	674737	675000	NZ_AAXF02000052
646			675043	675417	375	+													BACOVA_03671	675043	675417	NZ_AAXF02000052
647			675517	675678	162	+					BSAG_02790	675517	675678	contig 1.7
648			675781	676899	1119	+					BSAG_02791	675781	676899	contig 1.7
649			676889	677926	1038	+					BSAG_02792	676889	677926	contig 1.7
650			677923	678951	1029	+					BSAG_02793	677923	678951	contig 1.7
651			678956	679960	1005	+					BSAG_02794	678956	679960	contig 1.7
652			679965	680660	696	+					BSAG_02795	679965	680660	contig 1.7
653			680657	681691	1035	+					BSAG_02796	680657	681691	contig 1.7
654			681698	682843	1146	+					BSAG_02797	681698	682843	contig 1.7
655			684048	685226	1179	+					BSAG_02798	684048	685226	contig 1.7
656			685223	686641	1419	+					BSAG_02799	685223	686641	contig 1.7
657			686635	687447	813	+					BSAG_02800	686635	687447	contig 1.7
658		GT4	687444	688658	1215	+					BSAG_02801	687444	688658	contig 1.7
659			688679	689176	498	+					BSAG_02802	688679	689176	contig 1.7
660			689189	690331	1143	+					BSAG_02803	689189	690331	contig 1.7
661			690321	691457	1137	+					BSAG_02804	690321	691457	contig 1.7
662		GT2	691459	692217	759	+					BSAG_02805	691459	692217	contig 1.7
663			692221	693396	1176	+					BSAG_02806	692221	693396	contig 1.7
664			694081	694209	129	+					BSAG_02807	694081	694209	contig 1.7
665			694309	695577	1269	+																									BacD2_010100021577	694309	695577	NZ_ACGA01000060
666			695664	697187	1524	+																									BacD2_010100021582	695664	697187	NZ_ACGA01000060
667		GT2	697337	698335	999	+																									BacD2_010100021587	697337	698335	NZ_ACGA01000060
668			698332	699117	786	+																									BacD2_010100021592	698332	699117	NZ_ACGA01000060
669			699407	700330	924	+																									BacD2_010100021597	699407	700330	NZ_ACGA01000060
670		GT2	700375	701157	783	+																									BacD2_010100021602	700375	701157	NZ_ACGA01000060
671		GT2	701162	702187	1026	+																									BacD2_010100021607	701162	702187	NZ_ACGA01000060
672		GT4	702188	703324	1137	+																									BacD2_010100021612	702188	703324	NZ_ACGA01000060
673			703330	704463	1134	+																									BacD2_010100021617	703330	704463	NZ_ACGA01000060
674			704479	705534	1056	+																									BacD2_010100021622	704479	705534	NZ_ACGA01000060
675		GT4	705549	706661	1113	+																									BacD2_010100021627	705549	706661	NZ_ACGA01000060
676			706761	707336	576	+																	HMPREF1017_01218	706761	707336	contig 1.5
677			707342	708862	1521	+																	HMPREF1017_01217	707342	708862	contig 1.5
678			708864	710087	1224	+																	HMPREF1017_01216	708864	710087	contig 1.5
679			710090	711325	1236	+																	HMPREF1017_01215	710090	711325	contig 1.5
680		GT4	711330	712475	1146	+																	HMPREF1017_01214	711330	712475	contig 1.5
681			712482	713624	1143	+																	HMPREF1017_01213	712482	713624	contig 1.5
682			713637	714536	900	+																	HMPREF1017_01212	713637	714536	contig 1.5
683			714543	715154	612	+																	HMPREF1017_01211	714543	715154	contig 1.5
684		GT4	715453	716556	1104	+																	HMPREF1017_01210	715453	716556	contig 1.5
685		GT4	716562	717632	1071	+																	HMPREF1017_01209	716562	717632	contig 1.5
686			717746	718672	927	+																	HMPREF1017_01208	717746	718672	contig 1.5
687			718700	720307	1608	+																	HMPREF1017_01207	718700	720307	contig 1.5
688		GT1	720322	720846	525	+																	HMPREF1017_01206	720322	720846	contig 1.5
689		GT1	720860	721363	504	+																	HMPREF1017_01205	720860	721363	contig 1.5
690			721463	721628	166	+									HMPREF0106_01468	721463	721628	contig 1.7
691			721995	723515	1521	+									HMPREF0106_01469	721995	723515	contig 1.7
692		GT2	723512	724456	945	+									HMPREF0106_01470	723512	724456	contig 1.7
693			724460	725674	1215	+									HMPREF0106_01471	724460	725674	contig 1.7
694		GT4	725680	726786	1107	+									HMPREF0106_01472	725680	726786	contig 1.7
695			726788	727903	1116	+									HMPREF0106_01473	726788	727903	contig 1.7
696			727906	728820	915	+									HMPREF0106_01474	727906	728820	contig 1.7
697		GT4	728817	729920	1104	+									HMPREF0106_01475	728817	729920	contig 1.7
698			730626	731324	699	+									HMPREF0106_01477	730626	731324	contig 1.7
699			731326	731979	654	+									HMPREF0106_01478	731326	731979	contig 1.7
700			731988	732413	426	+									HMPREF0106_01479	731988	732413	contig 1.7
701		GT4	732459	733553	1095	+									HMPREF0106_01480	732459	733553	contig 1.7
702			733554	734690	1137	+									HMPREF0106_01481	733554	734690	contig 1.7
703			734672	735298	627	+									HMPREF0106_01482	734672	735298	contig 1.7
704		GT1	735295	735750	456	+									HMPREF0106_01483	735295	735750	contig 1.7
705		GT1	735747	736214	468	+									HMPREF0106_01484	735747	736214	contig 1.7
706		GT2	736235	736990	756	+									HMPREF0106_01485	736235	736990	contig 1.7
707			736987	737892	906	+									HMPREF0106_01486	736987	737892	contig 1.7
708			737905	739038	1134	+									HMPREF0106_01487	737905	739038	contig 1.7
709			739041	739622	582	+									HMPREF0106_01488	739041	739622	contig 1.7
710			740153	741142	990	+									HMPREF0106_01489	740153	741142	contig 1.7					HMPREF1017_01204	740153	741142	contig 1.5
711			741144	742148	1005	+					BSAG_02808	741150	742148	contig 1.7	HMPREF0106_01490	741144	742148	contig 1.7					HMPREF1017_01203	741150	742148	contig 1.5					BacD2_010100021632	741159	742148	NZ_ACGA01000060
712			742148	742591	444	+					BSAG_02809	742154	742591	contig 1.7	HMPREF0106_01491	742154	742591	contig 1.7					HMPREF1017_01202	742154	742591	contig 1.5					BacD2_010100021637	742148	742591	NZ_ACGA01000060
713			742691	743401	711	+													BACOVA_02213	742691	743401	NZ_AAXF02000048
714		GT11	743445	744323	879	+													BACOVA_02214	743445	744323	NZ_AAXF02000048
715			744324	745403	1080	+													BACOVA_02215	744324	745403	NZ_AAXF02000048
716			745400	746611	1212	+													BACOVA_02216	745400	746611	NZ_AAXF02000048
717			746773	746928	156	+													BACOVA_02217	746773	746928	NZ_AAXF02000048
718			747048	747203	156	+													BACOVA_02218	747048	747203	NZ_AAXF02000048
719		GT2	747320	748141	822	+													BACOVA_02219	747320	748141	NZ_AAXF02000048
720			748141	748380	240	+													BACOVA_02220	748141	748380	NZ_AAXF02000048
721			748413	749141	729	+													BACOVA_02221	748413	749141	NZ_AAXF02000048
722			749205	750317	1113	+													BACOVA_02222	749205	750317	NZ_AAXF02000048
723			750322	750906	585	+													BACOVA_02223	750322	750906	NZ_AAXF02000048
724			751173	751436	264	+													BACOVA_02224	751173	751436	NZ_AAXF02000048
725			751176	751349	174	-													BACOVA_02225	751176	751349	NZ_AAXF02000048
726			751564	751992	429	-					BSAG_02810	751564	751992	contig 1.7					BACOVA_02226	751570	751992	NZ_AAXF02000048	HMPREF1017_01201	751564	751992	contig 1.5	HMPREF9010_01614	751579	751992	contig 1.1	BacD2_010100021642	751564	751992	NZ_ACGA01000060
727			751997	752104	108	-													BACOVA_02227	751997	752104	NZ_AAXF02000048	HMPREF1017_01200	751997	752104	contig 1.5
728			752204	752401	198	+	BXY_01570	752204	752401	198
729			752747	754225	1479	+	BXY_01580	752747	754225	1479
730			754282	756003	1722	+	BXY_01590	754282	756003	1722
731			757573	758520	948	+	BXY_01620	757573	758520	948
732			760110	760748	639	+	BXY_01640	760110	760748	639
733		GT2	762018	762218	201	+	BXY_01660	762018	762218	201
734		GT2	762235	762723	489	+	BXY_01670	762235	762723	489
735		GT2	762727	763671	945	+	BXY_01680	762727	763671	945
736		GT4	763705	764775	1071	+	BXY_01690	763705	764775	1071
737		GT4	765138	766232	1095	+	BXY_01700	765138	766232	1095
738			766427	767650	1224	+	BXY_01710	766427	767650	1224
739			771370	771792	423	-	BXY_01750	771379	771792	414					HMPREF0106_01492	771370	771792	contig 1.7
740			772068	772583	516	-					BSAG_02811	772095	772583	contig 1.7	HMPREF0106_01493	772068	772583	contig 1.7	BACOVA_02228	772095	772583	NZ_AAXF02000048	HMPREF1017_01199	772095	772583	contig 1.5	HMPREF9010_01613	772095	772583	contig 1.1	BacD2_010100021647	772068	772583	NZ_ACGA01000060
741			772683	772784	102	+	BXY_01760	772683	772784	102
742			773971	774189	219	+	BXY_01780	773971	774189	219	BSAG_02812	773971	774189	contig 1.7									HMPREF1017_01198	773971	774189	contig 1.5	HMPREF9010_01612	773971	774189	contig 1.1	BacD2_010100021652	773971	774189	NZ_ACGA01000060
743			774341	776212	1872	-	BXY_01790	774371	776212	1842	BSAG_02813	774371	776212	contig 1.7	HMPREF0106_01495	774371	776212	contig 1.7	BACOVA_02230	774371	776212	NZ_AAXF02000048	HMPREF1017_01197	774371	776212	contig 1.5	HMPREF9010_01611	774371	776212	contig 1.1	BacD2_010100021657	774341	776212	NZ_ACGA01000060
744			776244	776873	630	-	BXY_01800	776262	776873	612	BSAG_02814	776250	776873	contig 1.7	HMPREF0106_01496	776244	776873	contig 1.7	BACOVA_02231	776280	776873	NZ_AAXF02000048	HMPREF1017_01196	776250	776873	contig 1.5	HMPREF9010_01610	776274	776873	contig 1.1	BacD2_010100021662	776274	776873	NZ_ACGA01000060
745			777059	777211	153	+	BXY_01810	777059	777211	153
746			777311	777463	153	+																					HMPREF9010_01609	777311	777463	contig 1.1
747			777506	777766	261	+	BXY_01820	777599	777766	168																	HMPREF9010_01608	777506	777766	contig 1.1
748			777747	779363	1617	+	BXY_01830	777747	779363	1617
749			779396	780562	1167	+	BXY_01840	779396	780562	1167
750			780707	780850	144	+	BXY_01850	780707	780850	144
751			780950	781090	141	+					BSAG_02815	780950	781090	contig 1.7					BACOVA_02232	780950	781090	NZ_AAXF02000048	HMPREF1017_01195	780950	781090	contig 1.5					BacD2_010100021667	780950	781090	NZ_ACGA01000060
752			781120	781224	105	+													BACOVA_02233	781120	781224	NZ_AAXF02000048
753			781379	781486	108	-													BACOVA_02235	781379	781486	NZ_AAXF02000048
754			781977	782402	426	+	BXY_01860	781977	782402	426	BSAG_02816	781977	782402	contig 1.7	HMPREF0106_01497	781977	782402	contig 1.7	BACOVA_02234	781977	782402	NZ_AAXF02000048	HMPREF1017_01194	781977	782402	contig 1.5	HMPREF9010_01607	781977	782402	contig 1.1	BacD2_010100021672	781977	782402	NZ_ACGA01000060
755			782410	783375	966	+	BXY_01870	782461	783375	915	BSAG_02817	782473	783375	contig 1.7	HMPREF0106_01498	782461	783375	contig 1.7	BACOVA_02236	782422	783375	NZ_AAXF02000048	HMPREF1017_01193	782422	783375	contig 1.5	HMPREF9010_01606	782509	783375	contig 1.1	BacD2_010100021677	782410	783375	NZ_ACGA01000060
756			783400	784737	1338	+	BXY_01880	783400	784737	1338	BSAG_02818	783400	784737	contig 1.7	HMPREF0106_01499	783400	784737	contig 1.7	BACOVA_02237	783400	784737	NZ_AAXF02000048	HMPREF1017_01192	783400	784737	contig 1.5	HMPREF9010_01605	783400	784737	contig 1.1	BacD2_010100021682	783400	784737	NZ_ACGA01000060
757			784743	785750	1008	+	BXY_01890	784809	785750	942	BSAG_02819	784743	785750	contig 1.7	HMPREF0106_01500	784743	785750	contig 1.7	BACOVA_02238	784758	785750	NZ_AAXF02000048	HMPREF1017_01191	784758	785750	contig 1.5	HMPREF9010_01604	784758	785750	contig 1.1	BacD2_010100021687	784758	785750	NZ_ACGA01000060
758			785747	786493	747	+	BXY_01900	785804	786493	690	BSAG_02820	785804	786493	contig 1.7	HMPREF0106_01501	785756	786493	contig 1.7	BACOVA_02239	785747	786493	NZ_AAXF02000048	HMPREF1017_01190	785777	786493	contig 1.5	HMPREF9010_01603	785747	786493	contig 1.1	BacD2_010100021692	785747	786493	NZ_ACGA01000060
759			786508	787092	588	+	BXY_01910	786508	787092	585	BSAG_02821	786508	787092	contig 1.7	HMPREF0106_01502	786508	787092	contig 1.7	BACOVA_02240	786508	787092	NZ_AAXF02000048	HMPREF1017_01189	786508	787092	contig 1.5	HMPREF9010_01602	786508	787092	contig 1.1	BacD2_010100021697	786505	787092	NZ_ACGA01000060
760			787189	787761	573	+	BXY_01920	787189	787761	573	BSAG_02822	787189	787761	contig 1.7	HMPREF0106_01503	787189	787761	contig 1.7	BACOVA_02241	787189	787761	NZ_AAXF02000048	HMPREF1017_01188	787189	787761	contig 1.5	HMPREF9010_01601	787189	787761	contig 1.1	BacD2_010100021702	787189	787761	NZ_ACGA01000060
761			787813	787929	117	-	BXY_01930	787813	787929	117
762			787985	789019	1035	+	BXY_01940	787985	789019	1035	BSAG_02823	787985	789019	contig 1.7	HMPREF0106_01504	787985	789019	contig 1.7	BACOVA_02242	787985	789019	NZ_AAXF02000048	HMPREF1017_01187	787985	789019	contig 1.5	HMPREF9010_01600	787985	789019	contig 1.1	BacD2_010100021707	787985	789019	NZ_ACGA01000060
763			789276	790100	825	-	BXY_01950	789276	790100	825	BSAG_02824	789276	790100	contig 1.7	HMPREF0106_01505	789276	790100	contig 1.7
764			790200	790352	153	-																	HMPREF1017_01186	790200	790352	contig 1.5
765			790437	790736	300	+													BACOVA_02243	790437	790736	NZ_AAXF02000048	HMPREF1017_01185	790437	790736	contig 1.5	HMPREF9010_01599	790437	790736	contig 1.1	BacD2_010100021712	790437	790736	NZ_ACGA01000060
766			790747	791109	363	+													BACOVA_02244	790747	791109	NZ_AAXF02000048	HMPREF1017_01184	790747	791109	contig 1.5	HMPREF9010_01598	790747	791109	contig 1.1	BacD2_010100021717	790747	791109	NZ_ACGA01000060
767			791142	791972	831	-													BACOVA_02245	791142	791972	NZ_AAXF02000048	HMPREF1017_01183	791142	791972	contig 1.5	HMPREF9010_01597	791142	791972	contig 1.1	BacD2_010100021722	791142	791972	NZ_ACGA01000060
768			792211	793773	1563	+	BXY_01960	792214	793773	1560	BSAG_02825	792211	793773	contig 1.7	HMPREF0106_01506	792214	793773	contig 1.7	BACOVA_02246	792214	793773	NZ_AAXF02000048	HMPREF1017_01182	792214	793773	contig 1.5	HMPREF9010_01596	792214	793773	contig 1.1	BacD2_010100021727	792214	793773	NZ_ACGA01000060
769			793790	793957	168	+													BACOVA_02247	793790	793957	NZ_AAXF02000048
770			793960	796422	2463	+	BXY_01970	793960	796422	2463	BSAG_02826	793960	796422	contig 1.7	HMPREF0106_01507	793960	796422	contig 1.7	BACOVA_02248	793960	796422	NZ_AAXF02000048	HMPREF1017_01181	793960	796422	contig 1.5	HMPREF9010_01595	793960	796422	contig 1.1	BacD2_010100021732	793960	796422	NZ_ACGA01000060
771			796456	797196	741	+	BXY_01980	796456	797196	741	BSAG_02827	796459	797196	contig 1.7	HMPREF0106_01508	796456	797196	contig 1.7	BACOVA_02249	796462	797196	NZ_AAXF02000048	HMPREF1017_01180	796462	797196	contig 1.5	HMPREF9010_01594	796462	797196	contig 1.1	BacD2_010100021737	796456	797196	NZ_ACGA01000060
772			797206	797451	246	+	BXY_01990	797206	797451	246	BSAG_02828	797206	797451	contig 1.7	HMPREF0106_01509	797206	797451	contig 1.7	BACOVA_02250	797206	797451	NZ_AAXF02000048	HMPREF1017_01179	797206	797451	contig 1.5	HMPREF9010_01593	797206	797451	contig 1.1	BacD2_010100021742	797206	797451	NZ_ACGA01000060
773			797711	798964	1254	+	BXY_02000	797711	798964	1254	BSAG_02829	797711	798964	contig 1.7	HMPREF0106_01510	797711	798964	contig 1.7	BACOVA_02251	797711	798964	NZ_AAXF02000048	HMPREF1017_01178	797711	798964	contig 1.5	HMPREF9010_01592	797711	798964	contig 1.1	BacD2_010100021747	797711	798964	NZ_ACGA01000060
774			798991	799755	765	+	BXY_02010	798991	799755	765	BSAG_02830	798991	799755	contig 1.7	HMPREF0106_01511	798991	799755	contig 1.7	BACOVA_02252	798994	799755	NZ_AAXF02000048	HMPREF1017_01177	798994	799755	contig 1.5	HMPREF9010_01591	798994	799755	contig 1.1	BacD2_010100021752	798994	799755	NZ_ACGA01000060
775			799750	800157	408	-					BSAG_02831	799750	800157	contig 1.7	HMPREF0106_01512	799750	800157	contig 1.7	BACOVA_02253	799750	800157	NZ_AAXF02000048	HMPREF1017_01176	799750	800157	contig 1.5	HMPREF9010_01590	799750	800157	contig 1.1	BacD2_010100021757	799750	800157	NZ_ACGA01000060
776			800173	800439	267	-					BSAG_02832	800173	800439	contig 1.7	HMPREF0106_01513	800173	800439	contig 1.7	BACOVA_02254	800173	800439	NZ_AAXF02000048	HMPREF1017_01175	800173	800439	contig 1.5	HMPREF9010_01589	800173	800439	contig 1.1	BacD2_010100021762	800173	800439	NZ_ACGA01000060
777			800534	800992	459	+					BSAG_02833	800534	800992	contig 1.7	HMPREF0106_01514	800534	800992	contig 1.7	BACOVA_02255	800534	800992	NZ_AAXF02000048	HMPREF1017_01174	800534	800992	contig 1.5	HMPREF9010_01588	800534	800992	contig 1.1	BacD2_010100021767	800534	800992	NZ_ACGA01000060
778			800989	801132	144	+					BSAG_02834	801004	801132	contig 1.7					BACOVA_02256	800989	801132	NZ_AAXF02000048	HMPREF1017_01173	801001	801132	contig 1.5					BacD2_010100021772	800989	801132	NZ_ACGA01000060
779			801150	801350	201	+					BSAG_02835	801150	801350	contig 1.7	HMPREF0106_01515	801150	801350	contig 1.7	BACOVA_02257	801150	801350	NZ_AAXF02000048	HMPREF1017_01172	801150	801350	contig 1.5	HMPREF9010_01587	801150	801350	contig 1.1	BacD2_010100021777	801150	801350	NZ_ACGA01000060
780			801479	803260	1782	+	BXY_02020	801479	803260	1782	BSAG_02836	801479	803260	contig 1.7	HMPREF0106_01516	801479	803260	contig 1.7	BACOVA_02258	801479	803260	NZ_AAXF02000048	HMPREF1017_01171	801479	803260	contig 1.5	HMPREF9010_01586	801479	803260	contig 1.1	BacD2_010100021782	801479	803260	NZ_ACGA01000060
781			803402	804580	1179	+	BXY_02030	803402	804580	1179	BSAG_02837	803402	804580	contig 1.7	HMPREF0106_01517	803402	804580	contig 1.7	BACOVA_02259	803402	804580	NZ_AAXF02000048	HMPREF1017_01170	803402	804580	contig 1.5	HMPREF9010_01585	803402	804580	contig 1.1	BacD2_010100021787	803402	804580	NZ_ACGA01000060
782			804626	805927	1302	+	BXY_02040	804662	805927	1266	BSAG_02838	804626	805927	contig 1.7	HMPREF0106_01518	804626	805927	contig 1.7
783			805924	807159	1236	-	BXY_02050	805924	807159	1236	BSAG_02839	805924	807159	contig 1.7	HMPREF0106_01519	805924	807159	contig 1.7	BACOVA_02260	805924	807159	NZ_AAXF02000048	HMPREF1017_01169	805924	807159	contig 1.5	HMPREF9010_01584	805930	807159	contig 1.1	BacD2_010100021792	805924	807159	NZ_ACGA01000060
784			807165	808019	855	-	BXY_02060	807165	808019	855	BSAG_02840	807165	808019	contig 1.7	HMPREF0106_01520	807165	808019	contig 1.7	BACOVA_02261	807165	808019	NZ_AAXF02000048	HMPREF1017_01168	807165	808019	contig 1.5	HMPREF9010_01583	807165	808019	contig 1.1	BacD2_010100021797	807165	808019	NZ_ACGA01000060
785			808120	808743	624	-	BXY_02070	808120	808743	624	BSAG_02841	808120	808743	contig 1.7	HMPREF0106_01521	808120	808743	contig 1.7	BACOVA_02262	808120	808743	NZ_AAXF02000048	HMPREF1017_01167	808120	808743	contig 1.5	HMPREF9010_01582	808120	808743	contig 1.1	BacD2_010100021802	808120	808743	NZ_ACGA01000060
786			808855	809161	207	-													BACOVA_02263	808955	809161	NZ_AAXF02000048
787			809236	810876	1641	-	BXY_02080	809236	810876	1641	BSAG_02842	809284	810876	contig 1.7	HMPREF0106_01522	809236	810876	contig 1.7	BACOVA_02264	809518	810876	NZ_AAXF02000048	HMPREF1017_01166	809236	810876	contig 1.5	HMPREF9010_01581	809236	810876	contig 1.1	BacD2_010100021807	809236	810876	NZ_ACGA01000060
788			811036	811449	414	+	BXY_02090	811036	811449	414	BSAG_02843	811036	811449	contig 1.7	HMPREF0106_01523	811051	811449	contig 1.7	BACOVA_02265	811036	811449	NZ_AAXF02000048	HMPREF1017_01165	811051	811449	contig 1.5	HMPREF9010_01580	811036	811449	contig 1.1	BacD2_010100021812	811051	811449	NZ_ACGA01000060
789			811524	812477	954	-	BXY_02100	811557	812477	921	BSAG_02844	811557	812477	contig 1.7	HMPREF0106_01524	811557	812477	contig 1.7	BACOVA_02266	811524	812477	NZ_AAXF02000048	HMPREF1017_01164	811557	812477	contig 1.5	HMPREF9010_01579	811524	812477	contig 1.1	BacD2_010100021817	811557	812477	NZ_ACGA01000060
790			812590	814008	1419	-					BSAG_02845	812620	814008	contig 1.7	HMPREF0106_01525	812590	814008	contig 1.7	BACOVA_02267	812590	814008	NZ_AAXF02000048	HMPREF1017_01163	812620	814008	contig 1.5	HMPREF9010_01578	812590	814008	contig 1.1	BacD2_010100021822	812638	814008	NZ_ACGA01000060
791			814238	816958	2721	+	BXY_02130	814238	816958	2721	BSAG_02846	814238	816958	contig 1.7	HMPREF0106_01526	814238	816958	contig 1.7	BACOVA_02268	814238	816958	NZ_AAXF02000048	HMPREF1017_01162	814238	816958	contig 1.5	HMPREF9010_01577	814238	816958	contig 1.1	BacD2_010100021827	814263	816958	NZ_ACGA01000060
792		Transposase	817282	818778	1497	+													BACOVA_02269	817285	818778	NZ_AAXF02000048	HMPREF1017_01161	817285	818778	contig 1.5					BacD2_010100021832	817282	818778	NZ_ACGA01000061
793			818867	819091	225	-													BACOVA_02270	818867	819091	NZ_AAXF02000048	HMPREF1017_01160	818867	819091	contig 1.5
794			819319	819462	144	-													BACOVA_02271	819319	819462	NZ_AAXF02000048
795			819719	819961	243	+													BACOVA_02272	819719	819961	NZ_AAXF02000048
796			819629	819886	258	-													BACOVA_02273	819629	819886	NZ_AAXF02000048
797			819986	820195	210	-																									BacD2_010100021837	819986	820195	NZ_ACGA01000061
798			820983	821369	387	+													BACOVA_02274	820983	821369	NZ_AAXF02000048	HMPREF1017_01159	820983	821369	contig 1.5					BacD2_010100021842	820983	821369	NZ_ACGA01000061
799			821450	823015	1566	+													BACOVA_02275	821456	823015	NZ_AAXF02000048	HMPREF1017_01158	821456	823015	contig 1.5					BacD2_010100021847	821450	823015	NZ_ACGA01000061
800			823012	823167	156	+													BACOVA_02276	823012	823167	NZ_AAXF02000048
801			823237	824109	873	+													BACOVA_02277	823321	824109	NZ_AAXF02000048	HMPREF1017_01157	823321	824109	contig 1.5					BacD2_010100021852	823237	824109	NZ_ACGA01000061
802			824130	824573	444	+													BACOVA_02278	824130	824573	NZ_AAXF02000048	HMPREF1017_01156	824166	824573	contig 1.5					BacD2_010100021857	824169	824573	NZ_ACGA01000061
803			824575	825171	597	+													BACOVA_02279	824575	825171	NZ_AAXF02000048	HMPREF1017_01155	824575	825171	contig 1.5					BacD2_010100021862	824584	825171	NZ_ACGA01000061
804			825180	825629	450	+													BACOVA_02280	825201	825629	NZ_AAXF02000048	HMPREF1017_01154	825201	825629	contig 1.5					BacD2_010100021867	825180	825629	NZ_ACGA01000061
805			825647	825763	117	-													BACOVA_02282	825647	825763	NZ_AAXF02000048
806			825717	826073	357	+													BACOVA_02281	825717	826073	NZ_AAXF02000048	HMPREF1017_01153	825717	826073	contig 1.5					BacD2_010100021872	825717	826073	NZ_ACGA01000061
807			826094	826384	291	+													BACOVA_02283	826094	826384	NZ_AAXF02000048	HMPREF1017_01152	826094	826384	contig 1.5					BacD2_010100021877	826094	826384	NZ_ACGA01000061
808			826396	827748	1353	+													BACOVA_02284	826396	827748	NZ_AAXF02000048
809			827916	828752	837	+													BACOVA_02285	827916	828752	NZ_AAXF02000048
810			828749	829339	591	-													BACOVA_02286	828749	829339	NZ_AAXF02000048
811		Recombinase	829391	829873	483	+													BACOVA_02287	829391	829873	NZ_AAXF02000048
812			829893	830297	405	+													BACOVA_02288	829893	830297	NZ_AAXF02000048
813			830297	831052	756	+													BACOVA_02289	830297	831052	NZ_AAXF02000048
814			831412	832968	1557	+													BACOVA_02290	831412	832968	NZ_AAXF02000048
815			832985	833854	870	-													BACOVA_02291	832985	833854	NZ_AAXF02000048
816			833851	834828	978	-													BACOVA_02292	833851	834828	NZ_AAXF02000048
817			835300	835899	600	+													BACOVA_02293	835300	835899	NZ_AAXF02000048
818			835896	836669	774	+													BACOVA_02294	835896	836669	NZ_AAXF02000048
819			836746	836874	129	-													BACOVA_02295	836746	836874	NZ_AAXF02000048
820			836984	838528	1545	+													BACOVA_02296	836984	838528	NZ_AAXF02000048
821			838628	841462	2835	+																	HMPREF1017_01151	838628	841462	contig 1.5					BacD2_010100021882	838628	841462	NZ_ACGA01000061
822			841456	842196	741	+													BACOVA_02297	841456	842196	NZ_AAXF02000048	HMPREF1017_01150	841456	842196	contig 1.5					BacD2_010100021887	841456	842196	NZ_ACGA01000061
823			842216	842920	705	+													BACOVA_02298	842216	842920	NZ_AAXF02000048	HMPREF1017_01149	842252	842920	contig 1.5					BacD2_010100021892	842228	842920	NZ_ACGA01000061
824			842910	843596	687	+													BACOVA_02299	842919	843596	NZ_AAXF02000048	HMPREF1017_01148	842919	843596	contig 1.5					BacD2_010100021897	842910	843596	NZ_ACGA01000061
825			843622	844749	1128	+													BACOVA_02300	843622	844749	NZ_AAXF02000048	HMPREF1017_01147	843622	844749	contig 1.5					BacD2_010100021902	843622	844749	NZ_ACGA01000061
826			844778	845374	597	+													BACOVA_02301	844778	845374	NZ_AAXF02000048	HMPREF1017_01146	844778	845374	contig 1.5					BacD2_010100021907	844778	845374	NZ_ACGA01000061
827			845400	845891	492	+													BACOVA_02302	845400	845891	NZ_AAXF02000048	HMPREF1017_01145	845400	845891	contig 1.5					BacD2_010100021912	845400	845891	NZ_ACGA01000061
828			845888	847075	1188	+													BACOVA_02303	845894	847075	NZ_AAXF02000048	HMPREF1017_01144	845894	847075	contig 1.5					BacD2_010100021917	845888	847075	NZ_ACGA01000061
829			847111	848007	897	+													BACOVA_02304	847111	848007	NZ_AAXF02000048	HMPREF1017_01143	847120	848007	contig 1.5					BacD2_010100021922	847135	848007	NZ_ACGA01000061
830			848226	848459	234	+													BACOVA_02305	848226	848459	NZ_AAXF02000048
831			848016	848408	393	-													BACOVA_02306	848016	848408	NZ_AAXF02000048
832			848508	848972	465	+																	HMPREF1017_01142	848508	848972	contig 1.5					BacD2_010100021927	848520	848972	NZ_ACGA01000061
833			849002	851311	2310	+													BACOVA_02307	849002	851311	NZ_AAXF02000048	HMPREF1017_01141	849002	851311	contig 1.5					BacD2_010100021932	849002	851311	NZ_ACGA01000061
834			851318	852025	708	+													BACOVA_02308	851318	852025	NZ_AAXF02000048	HMPREF1017_01140	851318	852025	contig 1.5
835			852093	852377	285	-													BACOVA_02309	852093	852377	NZ_AAXF02000048	HMPREF1017_01139	852093	852377	contig 1.5
836			852390	852572	183	-													BACOVA_02310	852390	852572	NZ_AAXF02000048	HMPREF1017_01138	852390	852572	contig 1.5
837			852672	853352	681	+																									BacD2_010100021937	852672	853352	NZ_ACGA01000061
838			853452	854195	744	-													BACOVA_02312	853452	854195	NZ_AAXF02000048	HMPREF1017_01137	853548	854195	contig 1.5
839			854128	854271	144	+													BACOVA_02311	854128	854271	NZ_AAXF02000048
840			854331	854969	639	-													BACOVA_02313	854331	854969	NZ_AAXF02000048	HMPREF1017_01136	854331	854969	contig 1.5					BacD2_010100021942	854361	854969	NZ_ACGA01000061
841			855046	855837	792	+													BACOVA_02314	855052	855837	NZ_AAXF02000048	HMPREF1017_01135	855052	855837	contig 1.5					BacD2_010100021947	855046	855837	NZ_ACGA01000061
842			855847	857121	1275	+													BACOVA_02315	855847	857121	NZ_AAXF02000048	HMPREF1017_01134	855847	857121	contig 1.5					BacD2_010100021952	855850	857121	NZ_ACGA01000061
843			857151	857381	231	+													BACOVA_02316	857154	857381	NZ_AAXF02000048	HMPREF1017_01133	857154	857381	contig 1.5					BacD2_010100021957	857151	857381	NZ_ACGA01000061
844			857374	858714	1341	+													BACOVA_02317	857377	858714	NZ_AAXF02000048	HMPREF1017_01132	857377	858714	contig 1.5					BacD2_010100021962	857374	858714	NZ_ACGA01000061
845			858742	859926	1185	+													BACOVA_02318	858742	859926	NZ_AAXF02000048	HMPREF1017_01131	858742	859926	contig 1.5					BacD2_010100021967	858742	859926	NZ_ACGA01000061
846			859932	860681	750	+													BACOVA_02319	859932	860681	NZ_AAXF02000048	HMPREF1017_01130	859932	860681	contig 1.5					BacD2_010100021972	859932	860681	NZ_ACGA01000061
847			860726	861271	546	+													BACOVA_02320	860726	861271	NZ_AAXF02000048	HMPREF1017_01129	860726	861271	contig 1.5					BacD2_010100021977	860726	861271	NZ_ACGA01000061
848			861268	861831	564	+													BACOVA_02321	861286	861831	NZ_AAXF02000048	HMPREF1017_01128	861286	861831	contig 1.5					BacD2_010100021982	861268	861831	NZ_ACGA01000061
849			861890	862051	162	-													BACOVA_02323	861890	862051	NZ_AAXF02000048
850			862039	862260	222	+													BACOVA_02322	862039	862260	NZ_AAXF02000048
851			862244	862561	318	+													BACOVA_02324	862244	862561	NZ_AAXF02000048	HMPREF1017_01127	862244	862561	contig 1.5
852			862581	863069	489	+													BACOVA_02325	862581	863069	NZ_AAXF02000048	HMPREF1017_01126	862581	863069	contig 1.5
853			863098	863520	423	+													BACOVA_02326	863098	863520	NZ_AAXF02000048	HMPREF1017_01125	863098	863520	contig 1.5
854			863524	864798	1275	+													BACOVA_02327	863524	864798	NZ_AAXF02000048	HMPREF1017_01124	863524	864798	contig 1.5
855			864930	865346	417	-													BACOVA_02328	864930	865346	NZ_AAXF02000048	HMPREF1017_01123	864990	865346	contig 1.5
856			865399	866877	1479	-													BACOVA_02329	865399	866877	NZ_AAXF02000048	HMPREF1017_01122	865399	866877	contig 1.5
857			866894	868375	1482	-													BACOVA_02330	866894	868375	NZ_AAXF02000048	HMPREF1017_01121	866894	868375	contig 1.5
858			868372	868926	555	-													BACOVA_02331	868372	868926	NZ_AAXF02000048	HMPREF1017_01120	868372	868926	contig 1.5
859			868923	869645	723	-													BACOVA_02332	868923	869645	NZ_AAXF02000048	HMPREF1017_01119	868923	869645	contig 1.5
860			869642	872215	2574	-													BACOVA_02333	869642	872215	NZ_AAXF02000048	HMPREF1017_01118	869642	872215	contig 1.5
861			872221	872724	504	-													BACOVA_02334	872221	872724	NZ_AAXF02000048	HMPREF1017_01117	872227	872724	contig 1.5
862			872788	873468	681	-													BACOVA_02335	872788	873468	NZ_AAXF02000048	HMPREF1017_01116	872788	873468	contig 1.5
863			873531	874493	963	-													BACOVA_02336	873531	874493	NZ_AAXF02000048	HMPREF1017_01115	873531	874493	contig 1.5
864			874513	879468	4956	-													BACOVA_02337	874513	879468	NZ_AAXF02000048	HMPREF1017_01114	874513	879468	contig 1.5
865			880139	880375	237	+													BACOVA_02338	880139	880375	NZ_AAXF02000048
866			880260	880454	195	+													BACOVA_02339	880260	880454	NZ_AAXF02000048	HMPREF1017_01113	880260	880454	contig 1.5
867			880466	880774	309	+													BACOVA_02340	880466	880774	NZ_AAXF02000048	HMPREF1017_01112	880466	880774	contig 1.5
868			880787	880957	171	+													BACOVA_02341	880787	880957	NZ_AAXF02000048	HMPREF1017_01111	880787	880957	contig 1.5
869			881057	881704	648	+																									BacD2_010100021987	881057	881704	NZ_ACGA01000061
870			881786	882313	528	-																									BacD2_010100021992	881786	882313	NZ_ACGA01000061
871			882319	883782	1464	-																									BacD2_010100021997	882319	883782	NZ_ACGA01000061
872			883870	885183	1314	-																									BacD2_010100022002	883870	885183	NZ_ACGA01000061
873			885180	887300	2121	-																									BacD2_010100022007	885180	887300	NZ_ACGA01000061
874			887409	888047	639	-																									BacD2_010100022012	887409	888047	NZ_ACGA01000061
875			888055	889785	1731	-																									BacD2_010100022017	888055	889785	NZ_ACGA01000061
876			889796	890548	753	-																									BacD2_010100022022	889796	890548	NZ_ACGA01000061
877			890589	891620	1032	-																									BacD2_010100022027	890589	891620	NZ_ACGA01000061
878			891699	898001	6303	-																									BacD2_010100022032	891699	898001	NZ_ACGA01000061
879			898012	900570	2559	-																									BacD2_010100022037	898012	900570	NZ_ACGA01000061
880			900589	901296	708	-																									BacD2_010100022042	900589	901296	NZ_ACGA01000061
881			901312	902592	1281	-																									BacD2_010100022047	901312	902592	NZ_ACGA01000061
882			902609	905749	3141	-																									BacD2_010100022052	902609	905749	NZ_ACGA01000061
883			905768	905908	141	-																									BacD2_010100022057	905768	905908	NZ_ACGA01000061
884			906027	906476	450	-																									BacD2_010100022062	906027	906476	NZ_ACGA01000061
885			906492	910316	3825	-																									BacD2_010100022067	906492	910316	NZ_ACGA01000061
886			910330	911334	1005	-																									BacD2_010100022072	910330	911334	NZ_ACGA01000061
887			911420	911626	207	-																									BacD2_010100022077	911420	911626	NZ_ACGA01000061
888			911797	912366	570	+																									BacD2_010100022082	911797	912366	NZ_ACGA01000061
889			912363	913001	639	+																									BacD2_010100022087	912363	913001	NZ_ACGA01000061
890			913014	913433	420	+																									BacD2_010100022092	913014	913433	NZ_ACGA01000061
891			913625	915034	1410	+																									BacD2_010100022097	913625	915034	NZ_ACGA01000061
892			915137	916132	996	+																									BacD2_010100022102	915137	916132	NZ_ACGA01000061
893			916132	917109	978	+																									BacD2_010100022107	916132	917109	NZ_ACGA01000061
894			917102	918778	1677	+																									BacD2_010100022112	917102	918778	NZ_ACGA01000061
895			918811	919215	405	+																									BacD2_010100022117	918811	919215	NZ_ACGA01000061
896			919364	919594	231	+																									BacD2_010100022122	919364	919594	NZ_ACGA01000061
897			920350	920712	363	+													BACOVA_02342	920362	920712	NZ_AAXF02000048	HMPREF1017_01110	920350	920712	contig 1.5					BacD2_010100022127	920365	920712	NZ_ACGA01000061
898			920768	921148	381	+													BACOVA_02343	920768	921148	NZ_AAXF02000048	HMPREF1017_01109	920768	921148	contig 1.5
899			921248	921490	243	+																									BacD2_010100022132	921248	921490	NZ_ACGA01000061
900			921590	921976	387	-													BACOVA_02344	921590	921976	NZ_AAXF02000048	HMPREF1017_01108	921590	921976	contig 1.5
901			922076	922288	213	-																									BacD2_010100022137	922076	922288	NZ_ACGA01000061
902			922798	922974	177	+																									BacD2_010100022142	922798	922974	NZ_ACGA01000061
903			923009	923575	567	+																									BacD2_010100022147	923009	923575	NZ_ACGA01000061
904			923572	924066	495	+																									BacD2_010100022152	923572	924066	NZ_ACGA01000061
905			924187	924810	624	-													BACOVA_02345	924187	924810	NZ_AAXF02000048	HMPREF1017_01107	924187	924810	contig 1.5					BacD2_010100022157	924187	924810	NZ_ACGA01000061
906			924797	925672	876	-													BACOVA_02346	924797	925672	NZ_AAXF02000048	HMPREF1017_01106	924797	925672	contig 1.5					BacD2_010100022162	924800	925672	NZ_ACGA01000061
907			925662	926654	993	-													BACOVA_02347	925662	926654	NZ_AAXF02000048	HMPREF1017_01105	925677	926654	contig 1.5					BacD2_010100022167	925680	926654	NZ_ACGA01000061
908			926865	927203	339	-													BACOVA_02348	926895	927203	NZ_AAXF02000048	HMPREF1017_01104	926895	927203	contig 1.5					BacD2_010100022172	926865	927203	NZ_ACGA01000061
909			927215	930532	3318	-													BACOVA_02349	927215	930532	NZ_AAXF02000048	HMPREF1017_01103	927215	930532	contig 1.5					BacD2_010100022177	927260	930532	NZ_ACGA01000061
910			930849	931145	297	-													BACOVA_02350	930849	931145	NZ_AAXF02000048	HMPREF1017_01102	930849	931145	contig 1.5					BacD2_010100022182	930852	931145	NZ_ACGA01000061
911			931167	931358	192	-													BACOVA_02351	931167	931358	NZ_AAXF02000048	HMPREF1017_01101	931167	931358	contig 1.5					BacD2_010100022187	931167	931358	NZ_ACGA01000061
912			931505	931963	459	+													BACOVA_02352	931511	931963	NZ_AAXF02000048	HMPREF1017_01100	931511	931963	contig 1.5					BacD2_010100022192	931505	931963	NZ_ACGA01000061
913			932063	932626	564	-	BXY_02140	932063	932626	564	BSAG_02847	932081	932626	contig 1.7	HMPREF0106_01527	932063	932626	contig 1.7
914			933066	933599	534	+	BXY_02150	933066	933599	534	BSAG_02848	933084	933599	contig 1.7	HMPREF0106_01528	933066	933599	contig 1.7	BACOVA_02353	933084	933599	NZ_AAXF02000048	HMPREF1017_01099	933084	933599	contig 1.5	HMPREF9010_01576	933084	933599	contig 1.1	BacD2_010100022197	933084	933599	NZ_ACGA01000062
915			933796	934368	573	+	BXY_02160	933796	934368	573	BSAG_02849	933799	934368	contig 1.7	HMPREF0106_01529	933796	934368	contig 1.7	BACOVA_02354	933796	934368	NZ_AAXF02000048	HMPREF1017_01098	933796	934368	contig 1.5	HMPREF9010_01575	933796	934368	contig 1.1	BacD2_010100022202	933796	934368	NZ_ACGA01000062
916			935753	936361	609	-	BXY_02170	935753	936361	609	BSAG_02850	935753	936361	contig 1.7	HMPREF0106_01530	935753	936361	contig 1.7	BACOVA_02355	935753	936361	NZ_AAXF02000048	HMPREF1017_01097	935753	936361	contig 1.5	HMPREF9010_01574	935753	936361	contig 1.1	BacD2_010100022207	935753	936361	NZ_ACGA01000062
917			936424	937137	714	-					BSAG_02851	936445	937137	contig 1.7	HMPREF0106_01531	936445	937137	contig 1.7	BACOVA_02356	936424	937137	NZ_AAXF02000048	HMPREF1017_01096	936445	937137	contig 1.5	HMPREF9010_01573	936445	937137	contig 1.1	BacD2_010100022212	936445	937137	NZ_ACGA01000062
918			937142	938266	1125	-	BXY_02190	937142	938266	1125	BSAG_02852	937142	938266	contig 1.7	HMPREF0106_01532	937142	938266	contig 1.7	BACOVA_02357	937142	938266	NZ_AAXF02000048	HMPREF1017_01095	937142	938266	contig 1.5	HMPREF9010_01572	937142	938266	contig 1.1	BacD2_010100022217	937142	938266	NZ_ACGA01000062
919			938357	940054	1698	-	BXY_02200	938357	940054	1698	BSAG_02853	938357	940054	contig 1.7	HMPREF0106_01533	938357	940054	contig 1.7	BACOVA_02358	938357	940054	NZ_AAXF02000048	HMPREF1017_01094	938357	940054	contig 1.5	HMPREF9010_01571	938357	940054	contig 1.1	BacD2_010100022222	938357	940054	NZ_ACGA01000062
920			940068	940841	774	-	BXY_02210	940068	940841	774	BSAG_02854	940068	940841	contig 1.7	HMPREF0106_01534	940068	940841	contig 1.7	BACOVA_02359	940068	940841	NZ_AAXF02000048	HMPREF1017_01093	940068	940841	contig 1.5	HMPREF9010_01570	940068	940841	contig 1.1	BacD2_010100022227	940068	940841	NZ_ACGA01000062
921			941023	941643	621	-	BXY_02220	941023	941643	621	BSAG_02855	941023	941643	contig 1.7	HMPREF0106_01535	941023	941643	contig 1.7	BACOVA_02360	941026	941643	NZ_AAXF02000048	HMPREF1017_01092	941026	941643	contig 1.5	HMPREF9010_01569	941026	941643	contig 1.1	BacD2_010100022232	941089	941643	NZ_ACGA01000062
922			941648	941923	276	-	BXY_02230	941723	941923	201	BSAG_02856	941723	941923	contig 1.7	HMPREF0106_01536	941723	941923	contig 1.7	BACOVA_02361	941648	941923	NZ_AAXF02000048	HMPREF1017_01091	941723	941923	contig 1.5	HMPREF9010_01568	941723	941923	contig 1.1	BacD2_010100022237	941723	941923	NZ_ACGA01000062
923			942133	944124	1992	-	BXY_02240	942142	944124	1983	BSAG_02857	942142	944124	contig 1.7	HMPREF0106_01537	942142	944124	contig 1.7	BACOVA_02362	942142	944124	NZ_AAXF02000048	HMPREF1017_01090	942133	944124	contig 1.5	HMPREF9010_01567	942142	944124	contig 1.1
924			944276	944893	618	-	BXY_02250	944303	944893	591	BSAG_02858	944291	944893	contig 1.7	HMPREF0106_01538	944291	944893	contig 1.7	BACOVA_02363	944276	944893	NZ_AAXF02000048	HMPREF1017_01089	944276	944893	contig 1.5	HMPREF9010_01566	944276	944893	contig 1.1	BacD2_010100022252	944276	944893	NZ_ACGA01000062
925			944984	946723	1740	-	BXY_02260	945050	946723	1674	BSAG_02859	944984	946723	contig 1.7	HMPREF0106_01539	944984	946723	contig 1.7	BACOVA_02364	944984	946723	NZ_AAXF02000048	HMPREF1017_01088	944984	946723	contig 1.5	HMPREF9010_01565	944984	946723	contig 1.1	BacD2_010100022257	944984	946723	NZ_ACGA01000062
926			946870	949248	2379	+					BSAG_02860	946870	949248	contig 1.7	HMPREF0106_01540	946870	949248	contig 1.7	BACOVA_02365	946870	949248	NZ_AAXF02000048	HMPREF1017_01087	946870	949248	contig 1.5	HMPREF9010_01564	946870	949248	contig 1.1	BacD2_010100022262	946870	949248	NZ_ACGA01000062
927			949274	949966	693	+	BXY_02280	949274	949966	693	BSAG_02861	949274	949966	contig 1.7	HMPREF0106_01541	949274	949966	contig 1.7	BACOVA_02366	949277	949966	NZ_AAXF02000048	HMPREF1017_01086	949277	949966	contig 1.5	HMPREF9010_01563	949274	949966	contig 1.1	BacD2_010100022267	949277	949966	NZ_ACGA01000062
928			950233	951795	1563	+									HMPREF0106_01542	950233	951795	contig 1.7									HMPREF9010_01562	950233	951795	contig 1.1	BacD2_010100022272	950239	951795	NZ_ACGA01000062
929			951889	952815	927	+									HMPREF0106_01543	951889	952815	contig 1.7									HMPREF9010_01561	951889	952815	contig 1.1
930			953526	954566	1041	+																					HMPREF9010_01560	953526	954566	contig 1.1
931			954741	954965	225	+																					HMPREF9010_01559	954741	954965	contig 1.1
932			954934	956016	1083	+									HMPREF0106_01545	954934	956016	contig 1.7									HMPREF9010_01558	954934	956016	contig 1.1
933			956237	956485	249	+									HMPREF0106_01546	956237	956485	contig 1.7
934			956479	957636	1158	+									HMPREF0106_01547	956479	957636	contig 1.7
935			957726	958607	882	+									HMPREF0106_01548	957726	958607	contig 1.7
936			958707	958949	243	+																					HMPREF9010_01557	958707	958949	contig 1.1
937			958955	959182	228	+																					HMPREF9010_01556	958955	959182	contig 1.1
938			959518	960567	1050	+																					HMPREF9010_01555	959518	960567	contig 1.1
939			960576	961463	888	+																					HMPREF9010_01554	960576	961463	contig 1.1
940		CBM62	961492	963498	2007	+									HMPREF0106_01549	961492	963498	contig 1.7									HMPREF9010_01553	961501	963498	contig 1.1
941			963489	965372	1884	+									HMPREF0106_01550	963489	965372	contig 1.7
942			965472	967343	1872	+																					HMPREF9010_01552	965472	967343	contig 1.1
943			967997	968155	159	+																					HMPREF9010_01551	967997	968155	contig 1.1
944			968392	968616	225	+																					HMPREF9010_01550	968392	968616	contig 1.1
945			968585	969667	1083	+																					HMPREF9010_01549	968585	969667	contig 1.1
946			970736	971056	321	+																					HMPREF9010_01547	970736	971056	contig 1.1
947			971185	972309	1125	+																					HMPREF9010_01546	971185	972309	contig 1.1
948		CBM62	972406	974418	2013	+																					HMPREF9010_01545	972406	974418	contig 1.1
949			974409	976289	1881	+																					HMPREF9010_01544	974409	976289	contig 1.1
950			976286	977161	876	+																					HMPREF9010_01543	976286	977161	contig 1.1
951			977203	977487	285	+																					HMPREF9010_01542	977203	977487	contig 1.1
952			977495	978652	1158	+																					HMPREF9010_01541	977495	978652	contig 1.1
953			978662	980317	1656	+									HMPREF0106_01552	978662	980317	contig 1.7									HMPREF9010_01540	978662	980317	contig 1.1
954			980460	981608	1149	+																					HMPREF9010_01539	980460	981608	contig 1.1
955			981670	982764	1095	+									HMPREF0106_01553	981670	982764	contig 1.7									HMPREF9010_01538	981697	982764	contig 1.1
956			982813	985899	3087	+									HMPREF0106_01554	982816	985899	contig 1.7									HMPREF9010_01537	982813	985899	contig 1.1
957			985924	987441	1518	+									HMPREF0106_01555	985924	987441	contig 1.7									HMPREF9010_01536	985924	987441	contig 1.1
958			987883	988074	192	-									HMPREF0106_01556	987883	988074	contig 1.7
959			988022	991276	3255	+									HMPREF0106_01557	988031	991276	contig 1.7									HMPREF9010_01535	988022	991276	contig 1.1
960			991376	991507	132	+													BACOVA_02367	991376	991507	NZ_AAXF02000048
961			991581	992978	1398	+													BACOVA_02368	991581	992978	NZ_AAXF02000048	HMPREF1017_01085	991623	992978	contig 1.5
962			993124	993681	558	-	BXY_02290	993124	993681	558	BSAG_02862	993124	993681	contig 1.7	HMPREF0106_01558	993124	993681	contig 1.7	BACOVA_02369	993124	993681	NZ_AAXF02000048	HMPREF1017_01084	993124	993681	contig 1.5	HMPREF9010_01534	993124	993681	contig 1.1	BacD2_010100022277	993124	993681	NZ_ACGA01000062
963			993714	993821	108	-													BACOVA_02370	993714	993821	NZ_AAXF02000048
964			993857	994996	1140	+	BXY_02300	993857	994996	1140	BSAG_02863	993857	994996	contig 1.7	HMPREF0106_01559	993857	994996	contig 1.7	BACOVA_02371	993857	994996	NZ_AAXF02000048	HMPREF1017_01083	993857	994996	contig 1.5	HMPREF9010_01533	993857	994996	contig 1.1	BacD2_010100022282	993857	994996	NZ_ACGA01000062
965			995115	995187	73	+	BXY_T_48830	995115	995187	73
966			995222	995306	85	+	BXY_T_48840	995222	995306	85
967			995327	995410	84	+	BXY_T_48850	995327	995410	84
968			995430	995502	73	+	BXY_T_48860	995430	995502	73
969			995535	995619	85	+	BXY_T_48870	995535	995619	85
970			995654	995729	76	+	BXY_T_48880	995654	995729	76
971			995829	996077	249	-																	HMPREF1017_01082	995829	996077	contig 1.5
972			996051	996123	73	+																	HMPREF1017_05117	996051	996123	contig 1.5
973			996158	996242	85	+																	HMPREF1017_05116	996158	996242	contig 1.5
974			996263	996346	84	+																	HMPREF1017_05115	996263	996346	contig 1.5
975			996446	996518	73	+													BACOVA_02372	996446	996518	NZ_AAXF02000048
976			996553	996634	82	+													BACOVA_02373	996553	996634	NZ_AAXF02000048
977			996658	996741	84	+													BACOVA_02374	996658	996741	NZ_AAXF02000048
978			996761	996833	73	+													BACOVA_02375	996761	996833	NZ_AAXF02000048
979			996866	996947	82	+													BACOVA_02376	996866	996947	NZ_AAXF02000048
980			996985	997057	73	+													BACOVA_02377	996985	997057	NZ_AAXF02000048
981			997157	997276	120	+					BSAG_02864	997157	997276	contig 1.7
982			997267	997339	73	+					BSAG_05536	997267	997339	contig 1.7
983			997304	997388	85	+					BSAG_05537	997304	997388	contig 1.7
984			997409	997492	84	+					BSAG_05538	997409	997492	contig 1.7
985			997512	997584	73	+					BSAG_05539	997512	997584	contig 1.7
986			997617	997701	85	+					BSAG_05540	997617	997701	contig 1.7
987			997736	997811	76	+					BSAG_05541	997736	997811	contig 1.7
988			997911	997983	73	+																									BacD2_010100t22729	997911	997983	NZ_ACGA01000062
989			998018	998102	85	+																									BacD2_010100t22731	998018	998102	NZ_ACGA01000062
990			998123	998206	84	+																									BacD2_010100t22733	998123	998206	NZ_ACGA01000062
991			998226	998298	73	+																									BacD2_010100t22735	998226	998298	NZ_ACGA01000062
992			998331	998415	85	+																									BacD2_010100t22737	998331	998415	NZ_ACGA01000062
993			998450	998525	76	+																									BacD2_010100t22739	998450	998525	NZ_ACGA01000062
994			998625	998697	73	+									HMPREF0106_10020	998625	998697	contig 1.7
995			998732	998816	85	+									HMPREF0106_10021	998732	998816	contig 1.7
996			998837	998920	84	+									HMPREF0106_10022	998837	998920	contig 1.7
997			998940	999012	73	+									HMPREF0106_10023	998940	999012	contig 1.7
998			999045	999129	85	+									HMPREF0106_10024	999045	999129	contig 1.7
999			999164	999239	76	+									HMPREF0106_10025	999164	999239	contig 1.7
1000			999339	999414	76	+																	HMPREF1017_05113	999339	999414	contig 1.4
1001			999449	999533	85	+																	HMPREF1017_05114	999449	999533	contig 1.4
1002		CE9	999835	1001001	1167	+	BXY_02310	999835	1001001	1167	BSAG_02865	999835	1001001	contig 1.7	HMPREF0106_01560	999835	1001001	contig 1.7	BACOVA_02378	999835	1001001	NZ_AAXF02000048	HMPREF1017_01081	999835	1001001	contig 1.4	HMPREF9010_01532	999835	1001001	contig 1.1	BacD2_010100022287	999835	1001001	NZ_ACGA01000062
1003		CE9	1001023	1002198	1176	+	BXY_02320	1001026	1002198	1173	BSAG_02866	1001029	1002198	contig 1.7	HMPREF0106_01561	1001026	1002198	contig 1.7	BACOVA_02379	1001023	1002198	NZ_AAXF02000048	HMPREF1017_01080	1001023	1002198	contig 1.4	HMPREF9010_01531	1001023	1002198	contig 1.1	BacD2_010100022292	1001023	1002198	NZ_ACGA01000062
1004			1002648	1003010	363	-	BXY_02330	1002648	1003010	363	BSAG_02867	1002648	1003010	contig 1.7	HMPREF0106_01562	1002648	1003010	contig 1.7	BACOVA_02380	1002648	1003010	NZ_AAXF02000048	HMPREF1017_01079	1002648	1003010	contig 1.3	HMPREF9010_01530	1002648	1003010	contig 1.1	BacD2_010100022297	1002648	1003010	NZ_ACGA01000062
1005			1003250	1004515	1266	+	BXY_02340	1003250	1004515	1266	BSAG_02868	1003250	1004515	contig 1.7	HMPREF0106_01563	1003250	1004515	contig 1.7	BACOVA_02381	1003250	1004515	NZ_AAXF02000048	HMPREF1017_01078	1003250	1004515	contig 1.3	HMPREF9010_01529	1003250	1004515	contig 1.1	BacD2_010100022302	1003250	1004515	NZ_ACGA01000062
1006			1004538	1004930	393	+	BXY_02350	1004538	1004930	393
1007			1004934	1006028	1095	+	BXY_02360	1005330	1006028	699	BSAG_02869	1004934	1006028	contig 1.7	HMPREF0106_01564	1004934	1006028	contig 1.7	BACOVA_02382	1004934	1006028	NZ_AAXF02000048	HMPREF1017_01077	1004934	1006028	contig 1.3	HMPREF9010_01528	1004934	1006028	contig 1.1	BacD2_010100022307	1004934	1006028	NZ_ACGA01000062
1008			1006043	1009168	3126	+	BXY_02370	1006043	1009168	3126	BSAG_02870	1006043	1009168	contig 1.7	HMPREF0106_01565	1006043	1009168	contig 1.7	BACOVA_02383	1006043	1009168	NZ_AAXF02000048	HMPREF1017_01076	1006043	1009168	contig 1.3	HMPREF9010_01527	1006043	1009168	contig 1.1	BacD2_010100022312	1006043	1009168	NZ_ACGA01000062
1009			1009258	1010589	1332	-	BXY_02380	1009258	1010589	1332	BSAG_02871	1009258	1010589	contig 1.7	HMPREF0106_01566	1009258	1010589	contig 1.7	BACOVA_02384	1009258	1010589	NZ_AAXF02000048	HMPREF1017_01075	1009258	1010589	contig 1.3	HMPREF9010_01526	1009258	1010589	contig 1.1	BacD2_010100022317	1009258	1010589	NZ_ACGA01000062
1010			1010613	1011290	678	-	BXY_02390	1010613	1011290	678	BSAG_02872	1010613	1011290	contig 1.7	HMPREF0106_01567	1010844	1011290	contig 1.7	BACOVA_02385	1010616	1011290	NZ_AAXF02000048	HMPREF1017_01074	1010616	1011290	contig 1.3	HMPREF9010_01525	1010616	1011290	contig 1.1	BacD2_010100022322	1010616	1011290	NZ_ACGA01000062
1011		GH97	1011309	1013321	2013	+													BACOVA_02386	1011312	1013321	NZ_AAXF02000048	HMPREF1017_01073	1011309	1013321	contig 1.3	HMPREF9010_01524	1011312	1013321	contig 1.1	BacD2_010100022327	1011312	1013321	NZ_ACGA01000062
1012			1013421	1013656	236	+									HMPREF0106_01568	1013421	1013656	contig 1.7
1013			1013904	1014077	174	-									HMPREF0106_01569	1013904	1014077	contig 1.7
1014			1014219	1015898	1680	-	BXY_02400	1014234	1015898	1665	BSAG_02873	1014234	1015898	contig 1.7	HMPREF0106_01570	1014234	1015898	contig 1.7	BACOVA_02387	1014234	1015898	NZ_AAXF02000048	HMPREF1017_01072	1014234	1015898	contig 1.2	HMPREF9010_01523	1014219	1015898	contig 1.1	BacD2_010100022332	1014234	1015898	NZ_ACGA01000062
1015			1016175	1017647	1473	-	BXY_02410	1016181	1017647	1467	BSAG_02874	1016181	1017647	contig 1.7	HMPREF0106_01571	1016181	1017647	contig 1.7	BACOVA_02388	1016181	1017647	NZ_AAXF02000048	HMPREF1017_01071	1016181	1017647	contig 1.2	HMPREF9010_01522	1016175	1017647	contig 1.1	BacD2_010100022337	1016181	1017647	NZ_ACGA01000062
1016			1017739	1018998	1260	+	BXY_02420	1017814	1018998	1185	BSAG_02875	1017814	1018998	contig 1.7	HMPREF0106_01572	1017814	1018998	contig 1.7	BACOVA_02389	1017739	1018998	NZ_AAXF02000048	HMPREF1017_01070	1017739	1018998	contig 1.2	HMPREF9010_01521	1017739	1018998	contig 1.1	BacD2_010100022342	1017814	1018998	NZ_ACGA01000062
1017			1019213	1020844	1632	-	BXY_02430	1019213	1020844	1632	BSAG_02876	1019219	1020844	contig 1.7	HMPREF0106_01573	1019213	1020844	contig 1.7	BACOVA_02390	1019213	1020844	NZ_AAXF02000048	HMPREF1017_01069	1019213	1020844	contig 1.2					BacD2_010100022347	1019213	1020844	NZ_ACGA01000062
1018			1021001	1021669	669	-	BXY_02440	1021001	1021669	669	BSAG_02877	1021001	1021669	contig 1.7	HMPREF0106_01574	1021001	1021669	contig 1.7	BACOVA_02391	1021001	1021669	NZ_AAXF02000048	HMPREF1017_01068	1021001	1021669	contig 1.2	HMPREF9010_01519	1021001	1021669	contig 1.1	BacD2_010100022352	1021001	1021669	NZ_ACGA01000062
1019			1021680	1022993	1314	-	BXY_02450	1021875	1022993	1119	BSAG_02878	1021686	1022993	contig 1.7	HMPREF0106_01575	1021680	1022993	contig 1.7	BACOVA_02392	1021680	1022993	NZ_AAXF02000048	HMPREF1017_01067	1021680	1022993	contig 1.2	HMPREF9010_01518	1021680	1022993	contig 1.1	BacD2_010100022357	1021680	1022993	NZ_ACGA01000062
1020			1023185	1024525	1341	-	BXY_02460	1023185	1024525	1341	BSAG_02879	1023185	1024525	contig 1.7	HMPREF0106_01576	1023185	1024525	contig 1.7	BACOVA_02393	1023185	1024525	NZ_AAXF02000048	HMPREF1017_01066	1023185	1024525	contig 1.2	HMPREF9010_01517	1023185	1024525	contig 1.1	BacD2_010100022362	1023185	1024525	NZ_ACGA01000062
1021			1024621	1025430	810	-	BXY_02470	1024621	1025430	810	BSAG_02880	1024627	1025430	contig 1.7	HMPREF0106_01577	1024627	1025430	contig 1.7	BACOVA_02394	1024627	1025430	NZ_AAXF02000048	HMPREF1017_01065	1024627	1025430	contig 1.2	HMPREF9010_01516	1024627	1025430	contig 1.1	BacD2_010100022367	1024627	1025430	NZ_ACGA01000062
1022			1025411	1026217	807	-	BXY_02480	1025414	1026217	804	BSAG_02881	1025417	1026217	contig 1.7	HMPREF0106_01578	1025414	1026217	contig 1.7	BACOVA_02395	1025411	1026217	NZ_AAXF02000048	HMPREF1017_01064	1025411	1026217	contig 1.2	HMPREF9010_01515	1025411	1026217	contig 1.1	BacD2_010100022372	1025411	1026217	NZ_ACGA01000062
1023			1026435	1028792	2358	+													BACOVA_02396	1026435	1028792	NZ_AAXF02000048	HMPREF1017_01063	1026483	1028792	contig 1.2	HMPREF9010_01514	1026435	1028792	contig 1.1	BacD2_010100022377	1026435	1028792	NZ_ACGA01000062
1024			1028816	1029490	675	+	BXY_02490	1028816	1029490	675	BSAG_02882	1028816	1029490	contig 1.7	HMPREF0106_01579	1028816	1029490	contig 1.7	BACOVA_02397	1028816	1029490	NZ_AAXF02000048	HMPREF1017_01062	1028816	1029490	contig 1.2	HMPREF9010_01513	1028816	1029490	contig 1.1	BacD2_010100022382	1028816	1029490	NZ_ACGA01000062
1025			1029509	1031827	2319	+					BSAG_02883	1029509	1031827	contig 1.7	HMPREF0106_01580	1029509	1031827	contig 1.7	BACOVA_02398	1029509	1031827	NZ_AAXF02000048	HMPREF1017_01061	1029509	1031827	contig 1.2	HMPREF9010_01512	1029509	1031827	contig 1.1	BacD2_010100022387	1029509	1031827	NZ_ACGA01000062
1026			1031867	1033231	1365	-	BXY_02510	1031870	1033231	1362	BSAG_02884	1031870	1033231	contig 1.7	HMPREF0106_01581	1031870	1033231	contig 1.7	BACOVA_02399	1031867	1033231	NZ_AAXF02000048	HMPREF1017_01060	1031867	1033231	contig 1.2	HMPREF9010_01511	1031867	1033231	contig 1.1	BacD2_010100022392	1031867	1033231	NZ_ACGA01000062
1027			1033382	1034029	648	+	BXY_02520	1033382	1034029	648	BSAG_02885	1033382	1034029	contig 1.7	HMPREF0106_01582	1033382	1034029	contig 1.7	BACOVA_02400	1033382	1034029	NZ_AAXF02000048	HMPREF1017_01059	1033382	1034029	contig 1.2	HMPREF9010_01510	1033382	1034029	contig 1.1	BacD2_010100022397	1033382	1034029	NZ_ACGA01000062
1028			1034084	1034194	111	+													BACOVA_02401	1034084	1034194	NZ_AAXF02000048
1029			1034275	1035096	822	+	BXY_02530	1034275	1035096	822	BSAG_02886	1034275	1035096	contig 1.7	HMPREF0106_01583	1034275	1035096	contig 1.7	BACOVA_02402	1034275	1035096	NZ_AAXF02000048	HMPREF1017_01058	1034275	1035096	contig 1.2	HMPREF9010_01509	1034275	1035096	contig 1.1	BacD2_010100022402	1034275	1035096	NZ_ACGA01000062
1030			1035106	1036263	1158	+	BXY_02540	1035136	1036263	1128	BSAG_02887	1035106	1036263	contig 1.7	HMPREF0106_01584	1035106	1036263	contig 1.7	BACOVA_02403	1035106	1036263	NZ_AAXF02000048	HMPREF1017_01057	1035106	1036263	contig 1.2	HMPREF9010_01508	1035106	1036263	contig 1.1	BacD2_010100022407	1035106	1036263	NZ_ACGA01000062
1031			1036367	1038586	2220	-	BXY_02550	1036370	1038586	2217	BSAG_02888	1036370	1038586	contig 1.7	HMPREF0106_01585	1036370	1038586	contig 1.7	BACOVA_02404	1036367	1038586	NZ_AAXF02000048	HMPREF1017_01056	1036370	1038586	contig 1.2	HMPREF9010_01507	1036367	1038586	contig 1.1	BacD2_010100022412	1036367	1038586	NZ_ACGA01000062
1032		Recombinase	1038765	1040399	1635	+																	HMPREF1017_01055	1038810	1040399	contig 1.2	HMPREF9010_01506	1038765	1040399	contig 1.1
1033			1040593	1042464	1872	+																	HMPREF1017_01054	1040593	1042464	contig 1.2
1034			1042553	1042738	186	-																	HMPREF1017_01053	1042553	1042738	contig 1.2
1035			1043499	1044524	1026	+																	HMPREF1017_01052	1043499	1044524	contig 1.2
1036			1044808	1045443	636	+																	HMPREF1017_01051	1044808	1045443	contig 1.2
1037			1046022	1046423	402	+																	HMPREF1017_01050	1046022	1046423	contig 1.2
1038			1046491	1046898	408	+																	HMPREF1017_01049	1046491	1046898	contig 1.2
1039			1046908	1047060	153	+																	HMPREF1017_01048	1046908	1047060	contig 1.2
1040			1047071	1048006	936	+																	HMPREF1017_01047	1047071	1048006	contig 1.2
1041			1048017	1048718	702	+																	HMPREF1017_01046	1048017	1048718	contig 1.2
1042			1048844	1050532	1689	+																	HMPREF1017_01045	1048844	1050532	contig 1.2
1043			1050632	1051129	498	-																					HMPREF9010_01505	1050632	1051129	contig 1.1
1044			1051386	1053200	1815	-																					HMPREF9010_01504	1051386	1053200	contig 1.1
1045			1053680	1054174	495	-																					HMPREF9010_01503	1053680	1054174	contig 1.1
1046			1054240	1055193	954	+																					HMPREF9010_01502	1054240	1055193	contig 1.1
1047			1055181	1055372	192	-																					HMPREF9010_01501	1055181	1055372	contig 1.1
1048			1055460	1056005	546	-																					HMPREF9010_01500	1055460	1056005	contig 1.1
1049			1055962	1056258	297	-																					HMPREF9010_01499	1055962	1056258	contig 1.1
1050			1056413	1056802	390	+																					HMPREF9010_01498	1056413	1056802	contig 1.1
1051			1056802	1058424	1623	+																					HMPREF9010_01497	1056802	1058424	contig 1.1
1052			1058424	1059641	1218	+																					HMPREF9010_01496	1058424	1059641	contig 1.1
1053			1059625	1061100	1476	+																					HMPREF9010_01495	1059625	1061100	contig 1.1
1054			1061118	1061669	552	+																					HMPREF9010_01494	1061118	1061669	contig 1.1
1055			1061669	1062886	1218	+																					HMPREF9010_01493	1061669	1062886	contig 1.1
1056			1062888	1063193	306	+																					HMPREF9010_01492	1062888	1063193	contig 1.1
1057			1063190	1063447	258	+																					HMPREF9010_01491	1063190	1063447	contig 1.1
1058			1063459	1063776	318	+																					HMPREF9010_01490	1063459	1063776	contig 1.1
1059			1064215	1064616	402	+																					HMPREF9010_01489	1064215	1064616	contig 1.1
1060			1064597	1065052	456	+																					HMPREF9010_01488	1064597	1065052	contig 1.1
1061			1065061	1065399	339	+																					HMPREF9010_01487	1065061	1065399	contig 1.1
1062			1065411	1065710	300	+																					HMPREF9010_01486	1065411	1065710	contig 1.1
1063			1065717	1067525	1809	+																					HMPREF9010_01485	1065717	1067525	contig 1.1
1064			1067527	1069923	2397	+																					HMPREF9010_01484	1067527	1069923	contig 1.1
1065			1069925	1071256	1332	+																					HMPREF9010_01483	1069925	1071256	contig 1.1
1066			1071261	1071449	189	+																					HMPREF9010_01482	1071261	1071449	contig 1.1
1067			1072552	1073283	732	+																					HMPREF9010_01481	1072552	1073283	contig 1.1
1068			1073307	1073861	555	+																					HMPREF9010_01480	1073307	1073861	contig 1.1
1069			1073934	1074812	879	+																	HMPREF1017_01044	1073934	1074812	contig 1.2	HMPREF9010_01479	1073985	1074812	contig 1.1
1070			1075001	1076005	1005	+																	HMPREF1017_01043	1075001	1076005	contig 1.2	HMPREF9010_01478	1075013	1076005	contig 1.1
1071			1076437	1077954	1518	+	BXY_02560	1076437	1077954	1518	BSAG_02889	1076437	1077954	contig 1.7	HMPREF0106_01586	1076437	1077954	contig 1.7	BACOVA_02405	1076437	1077954	NZ_AAXF02000048	HMPREF1017_01042	1076437	1077954	contig 1.2	HMPREF9010_01477	1076437	1077954	contig 1.1	BacD2_010100022417	1076437	1077954	NZ_ACGA01000062
1072			1078108	1078731	624	+	BXY_02570	1078108	1078731	624	BSAG_02890	1078108	1078731	contig 1.7	HMPREF0106_01587	1078108	1078731	contig 1.7	BACOVA_02406	1078108	1078731	NZ_AAXF02000048	HMPREF1017_01041	1078108	1078731	contig 1.2	HMPREF9010_01476	1078108	1078731	contig 1.1	BacD2_010100022422	1078108	1078731	NZ_ACGA01000062
1073			1078766	1080160	1395	+	BXY_02580	1078766	1080160	1395	BSAG_02891	1078850	1080160	contig 1.7	HMPREF0106_01588	1078766	1080160	contig 1.7	BACOVA_02407	1078766	1080160	NZ_AAXF02000048	HMPREF1017_01040	1078766	1080160	contig 1.2	HMPREF9010_01475	1078766	1080160	contig 1.1	BacD2_010100022427	1078766	1080160	NZ_ACGA01000062
1074			1080206	1080769	564	+	BXY_02590	1080374	1080769	396	BSAG_02892	1080206	1080769	contig 1.7	HMPREF0106_01589	1080206	1080769	contig 1.7	BACOVA_02408	1080206	1080769	NZ_AAXF02000048	HMPREF1017_01039	1080206	1080769	contig 1.2	HMPREF9010_01474	1080206	1080769	contig 1.1	BacD2_010100022432	1080206	1080769	NZ_ACGA01000062
1075			1080783	1080938	156	+	BXY_02600	1080783	1080938	156
1076			1081036	1082190	1155	+	BXY_02610	1081036	1082190	1155	BSAG_02893	1081036	1082190	contig 1.7	HMPREF0106_01590	1081036	1082190	contig 1.7	BACOVA_02409	1081039	1082190	NZ_AAXF02000048	HMPREF1017_01038	1081039	1082190	contig 1.2	HMPREF9010_01473	1081039	1082190	contig 1.1	BacD2_010100022437	1081039	1082190	NZ_ACGA01000062
1077			1082362	1082832	471	-	BXY_02620	1082362	1082832	471	BSAG_02894	1082362	1082832	contig 1.7	HMPREF0106_01591	1082362	1082832	contig 1.7	BACOVA_02410	1082362	1082832	NZ_AAXF02000048	HMPREF1017_01037	1082362	1082832	contig 1.2	HMPREF9010_01472	1082362	1082832	contig 1.1	BacD2_010100022442	1082362	1082832	NZ_ACGA01000062
1078			1082854	1084023	1170	-	BXY_02630	1082854	1084023	1170	BSAG_02895	1082857	1084023	contig 1.7	HMPREF0106_01592	1082854	1084023	contig 1.7	BACOVA_02411	1082854	1084023	NZ_AAXF02000048	HMPREF1017_01036	1082857	1084023	contig 1.2	HMPREF9010_01471	1082857	1084023	contig 1.1	BacD2_010100022447	1082854	1084023	NZ_ACGA01000062
1079			1084029	1084148	120	+													BACOVA_02412	1084029	1084148	NZ_AAXF02000048
1080			1084697	1086217	1521	+	BXY_02650	1084700	1086217	1518	BSAG_02896	1084700	1086217	contig 1.7	HMPREF0106_01593	1084700	1086217	contig 1.7	BACOVA_02413	1084697	1086217	NZ_AAXF02000048	HMPREF1017_01035	1084697	1086217	contig 1.2	HMPREF9010_01469	1084697	1086217	contig 1.1	BacD2_010100022452	1084697	1086217	NZ_ACGA01000062
1081			1086227	1086475	249	+	BXY_02660	1086230	1086475	246	BSAG_02897	1086227	1086475	contig 1.7	HMPREF0106_01594	1086227	1086475	contig 1.7	BACOVA_02414	1086227	1086475	NZ_AAXF02000048	HMPREF1017_01034	1086230	1086475	contig 1.2	HMPREF9010_01468	1086227	1086475	contig 1.1	BacD2_010100022457	1086227	1086475	NZ_ACGA01000062
1082			1086485	1087018	534	+	BXY_02670	1086584	1087018	435	BSAG_02898	1086584	1087018	contig 1.7	HMPREF0106_01595	1086584	1087018	contig 1.7	BACOVA_02415	1086485	1087018	NZ_AAXF02000048	HMPREF1017_01033	1086584	1087018	contig 1.2					BacD2_010100022462	1086584	1087018	NZ_ACGA01000062
1083			1087002	1088144	1143	+	BXY_02680	1087005	1088144	1140	BSAG_02899	1087041	1088144	contig 1.7	HMPREF0106_01596	1087005	1088144	contig 1.7	BACOVA_02416	1087050	1088144	NZ_AAXF02000048	HMPREF1017_01032	1087002	1088144	contig 1.2	HMPREF9010_01467	1087011	1088144	contig 1.1	BacD2_010100022467	1087002	1088144	NZ_ACGA01000062
1084			1088256	1088513	258	+	BXY_02690	1088256	1088513	258	BSAG_02900	1088256	1088513	contig 1.7	HMPREF0106_01597	1088256	1088513	contig 1.7	BACOVA_02417	1088256	1088513	NZ_AAXF02000048	HMPREF1017_01031	1088256	1088513	contig 1.2	HMPREF9010_01466	1088256	1088513	contig 1.1	BacD2_010100022472	1088256	1088513	NZ_ACGA01000062
1085			1088635	1089138	504	+	BXY_02700	1088674	1089138	465	BSAG_02901	1088635	1089138	contig 1.7	HMPREF0106_01598	1088635	1089138	contig 1.7	BACOVA_02418	1088635	1089138	NZ_AAXF02000048	HMPREF1017_01030	1088635	1089138	contig 1.2	HMPREF9010_01465	1088635	1089138	contig 1.1	BacD2_010100022477	1088635	1089138	NZ_ACGA01000062
1086			1089144	1089704	561	+	BXY_02710	1089144	1089704	561	BSAG_02902	1089144	1089704	contig 1.7	HMPREF0106_01599	1089144	1089704	contig 1.7	BACOVA_02419	1089144	1089704	NZ_AAXF02000048	HMPREF1017_01029	1089144	1089704	contig 1.2	HMPREF9010_01464	1089144	1089704	contig 1.1	BacD2_010100022482	1089144	1089704	NZ_ACGA01000062
1087			1089704	1091287	1584	+	BXY_02720	1089704	1091287	1584	BSAG_02903	1089704	1091287	contig 1.7	HMPREF0106_01600	1089704	1091287	contig 1.7	BACOVA_02420	1089704	1091287	NZ_AAXF02000048	HMPREF1017_01028	1089704	1091287	contig 1.2	HMPREF9010_01463	1089704	1091287	contig 1.1	BacD2_010100022487	1089704	1091287	NZ_ACGA01000062
1088			1091400	1092296	897	+	BXY_02730	1091400	1092296	897	BSAG_02904	1091400	1092296	contig 1.7	HMPREF0106_01601	1091400	1092296	contig 1.7	BACOVA_02421	1091400	1092296	NZ_AAXF02000048	HMPREF1017_01027	1091400	1092296	contig 1.2	HMPREF9010_01462	1091400	1092296	contig 1.1	BacD2_010100022492	1091400	1092296	NZ_ACGA01000062
1089			1092450	1094393	1944	+	BXY_02740	1092450	1094393	1944	BSAG_02905	1092450	1094393	contig 1.7	HMPREF0106_01602	1092450	1094393	contig 1.7
1090			1094421	1094543	123	+					BSAG_02906	1094421	1094543	contig 1.7
1091			1094643	1094765	123	+													BACOVA_02422	1094643	1094765	NZ_AAXF02000048
1092			1095088	1095288	201	+													BACOVA_02423	1095088	1095288	NZ_AAXF02000048
1093			1095174	1097801	2628	+	BXY_02750	1095174	1097801	2628	BSAG_02907	1095195	1097801	contig 1.7	HMPREF0106_01603	1095174	1097801	contig 1.7	BACOVA_02424	1095204	1097801	NZ_AAXF02000048	HMPREF1017_01026	1095204	1097801	contig 1.2	HMPREF9010_01461	1095204	1097801	contig 1.1	BacD2_010100022497	1095204	1097801	NZ_ACGA01000062
1094			1097897	1098517	621	-	BXY_02760	1097897	1098517	621	BSAG_02908	1097897	1098517	contig 1.7	HMPREF0106_01604	1097897	1098517	contig 1.7	BACOVA_02425	1097897	1098517	NZ_AAXF02000048	HMPREF1017_01025	1097897	1098517	contig 1.2	HMPREF9010_01460	1097897	1098517	contig 1.1	BacD2_010100022502	1097897	1098517	NZ_ACGA01000062
1095			1098584	1098862	279	-	BXY_02770	1098608	1098862	255	BSAG_02909	1098608	1098862	contig 1.7	HMPREF0106_01605	1098587	1098862	contig 1.7	BACOVA_02426	1098605	1098862	NZ_AAXF02000048	HMPREF1017_01024	1098584	1098862	contig 1.2	HMPREF9010_01459	1098584	1098862	contig 1.1	BacD2_010100022507	1098584	1098862	NZ_ACGA01000062
1096			1099042	1099152	111	-					BSAG_02910	1099042	1099152	contig 1.7					BACOVA_02427	1099042	1099152	NZ_AAXF02000048
1097			1099453	1100385	933	-	BXY_02780	1099453	1100385	933	BSAG_02911	1099465	1100385	contig 1.7	HMPREF0106_01606	1099453	1100385	contig 1.7	BACOVA_02428	1099474	1100385	NZ_AAXF02000048	HMPREF1017_01023	1099474	1100385	contig 1.2	HMPREF9010_01458	1099474	1100385	contig 1.1	BacD2_010100022512	1099474	1100385	NZ_ACGA01000062
1098			1100603	1101772	1170	+	BXY_02790	1100603	1101772	1170	BSAG_02912	1100603	1101772	contig 1.7	HMPREF0106_01607	1100603	1101772	contig 1.7	BACOVA_02429	1100603	1101772	NZ_AAXF02000048	HMPREF1017_01022	1100603	1101772	contig 1.2	HMPREF9010_01457	1100603	1101772	contig 1.1	BacD2_010100022517	1100603	1101772	NZ_ACGA01000062
1099			1102048	1103331	1284	-	BXY_02800	1102057	1103331	1275	BSAG_02913	1102126	1103331	contig 1.7	HMPREF0106_01608	1102066	1103331	contig 1.7	BACOVA_02430	1102048	1103331	NZ_AAXF02000048	HMPREF1017_01021	1102057	1103331	contig 1.2	HMPREF9010_01456	1102048	1103331	contig 1.1
1100			1103431	1104033	603	-																									BacD2_010100022522	1103431	1104033	NZ_ACGA01000062
1101			1104036	1104713	678	-																									BacD2_010100022527	1104036	1104713	NZ_ACGA01000062
1102			1105099	1105818	720	-																									BacD2_010100022532	1105099	1105818	NZ_ACGA01000062
1103			1105918	1106172	255	-																					HMPREF9010_01455	1105918	1106172	contig 1.1
1104			1106272	1106379	108	-													BACOVA_02431	1106272	1106379	NZ_AAXF02000048
1105			1106437	1107336	900	-	BXY_02810	1106437	1107336	900	BSAG_02914	1106437	1107336	contig 1.7	HMPREF0106_01609	1106437	1107336	contig 1.7	BACOVA_02432	1106437	1107336	NZ_AAXF02000048	HMPREF1017_01020	1106437	1107336	contig 1.2	HMPREF9010_01454	1106437	1107336	contig 1.1
1106			1107367	1108305	939	-	BXY_02820	1107403	1108305	903	BSAG_02915	1107403	1108305	contig 1.7	HMPREF0106_01610	1107403	1108305	contig 1.7	BACOVA_02433	1107403	1108305	NZ_AAXF02000048	HMPREF1017_01019	1107367	1108305	contig 1.2	HMPREF9010_01453	1107403	1108305	contig 1.1	BacD2_010100022537	1107403	1108305	NZ_ACGA01000062
1107			1108511	1109527	1017	+	BXY_02830	1108511	1109527	1017	BSAG_02916	1108511	1109527	contig 1.7	HMPREF0106_01611	1108511	1109527	contig 1.7	BACOVA_02434	1108520	1109527	NZ_AAXF02000048	HMPREF1017_01018	1108520	1109527	contig 1.2	HMPREF9010_01452	1108520	1109527	contig 1.1	BacD2_010100022542	1108520	1109527	NZ_ACGA01000062
1108			1109411	1109527	117	-													BACOVA_02435			NZ_AAXF02000048
1109			1110658	1111206	549	-	BXY_02840	1110658	1111206	549	BSAG_02917	1110664	1111206	contig 1.7	HMPREF0106_01612	1110658	1111206	contig 1.7	BACOVA_02436	1110658	1111206	NZ_AAXF02000048	HMPREF1017_01017	1110658	1111206	contig 1.2	HMPREF9010_01451	1110658	1111206	contig 1.1	BacD2_010100022547	1110658	1111206	NZ_ACGA01000062
1110			1111288	1112061	774	-													BACOVA_02437	1111288	1112061	NZ_AAXF02000048	HMPREF1017_01016	1111288	1112061	contig 1.2	HMPREF9010_01450	1111288	1112061	contig 1.1	BacD2_010100022552	1111288	1112061	NZ_ACGA01000062
1111			1112085	1112780	696	-													BACOVA_02438	1112085	1112780	NZ_AAXF02000048	HMPREF1017_01015	1112085	1112780	contig 1.2	HMPREF9010_01449	1112085	1112780	contig 1.1	BacD2_010100022557	1112085	1112780	NZ_ACGA01000062
1112			1112793	1114310	1518	-													BACOVA_02439	1112793	1114310	NZ_AAXF02000048	HMPREF1017_01014	1112793	1114310	contig 1.2	HMPREF9010_01448	1112796	1114310	contig 1.1	BacD2_010100022562	1112895	1114310	NZ_ACGA01000062
1113			1114542	1116650	2109	+													BACOVA_02440	1114542	1116650	NZ_AAXF02000048	HMPREF1017_01013	1114542	1116650	contig 1.2	HMPREF9010_01447	1114542	1116650	contig 1.1	BacD2_010100022567	1114566	1116650	NZ_ACGA01000062
1114			1116671	1118497	1827	-																									BacD2_010100022572	1116671	1118497	NZ_ACGA01000062
1115			1118855	1120498	1644	-	BXY_02850	1119167	1120498	1332	BSAG_02918	1118855	1120498	contig 1.7	HMPREF0106_01613	1118855	1120498	contig 1.7	BACOVA_02441	1118855	1120498	NZ_AAXF02000048	HMPREF1017_01012	1118855	1120498	contig 1.2	HMPREF9010_01446	1118855	1120498	contig 1.1	BacD2_010100022577	1118855	1120498	NZ_ACGA01000062
1116			1120476	1120811	336	-	BXY_02860	1120476	1120811	336
1117			1120834	1122528	1695	-	BXY_02870	1120834	1122528	1695	BSAG_02919	1120834	1122528	contig 1.7	HMPREF0106_01614	1120834	1122528	contig 1.7	BACOVA_02442	1120834	1122528	NZ_AAXF02000048	HMPREF1017_01011	1120834	1122528	contig 1.2	HMPREF9010_01445	1120834	1122528	contig 1.1	BacD2_010100022582	1120834	1122528	NZ_ACGA01000062
1118			1122698	1124365	1668	+	BXY_02880	1122698	1124365	1668	BSAG_02920	1122698	1124365	contig 1.7	HMPREF0106_01615	1122698	1124365	contig 1.7	BACOVA_02443	1122698	1124365	NZ_AAXF02000048	HMPREF1017_01010	1122698	1124365	contig 1.2	HMPREF9010_01444	1122698	1124365	contig 1.1	BacD2_010100022587	1122698	1124365	NZ_ACGA01000062
1119		Transposase	1124586	1124778	193	+									HMPREF0106_01616	1124586	1124778	contig 1.7
1120			1124878	1125027	150	-																	HMPREF1017_01009	1124878	1125027	contig 1.2
1121			1125127	1125237	111	-													BACOVA_02444	1125127	1125237	NZ_AAXF02000048
1122			1125306	1126586	1281	-	BXY_02890	1125306	1126586	1281	BSAG_02921	1125306	1126586	contig 1.7	HMPREF0106_01617	1125306	1126586	contig 1.7	BACOVA_02446	1125306	1126586	NZ_AAXF02000048	HMPREF1017_01008	1125306	1126586	contig 1.2	HMPREF9010_01443	1125306	1126586	contig 1.1	BacD2_010100022592	1125306	1126586	NZ_ACGA01000062
1123			1126542	1126667	126	+													BACOVA_02445	1126542	1126667	NZ_AAXF02000048
1124			1126721	1127461	741	-	BXY_02900	1126868	1127461	594	BSAG_02922	1126730	1127461	contig 1.7	HMPREF0106_01618	1126721	1127461	contig 1.7	BACOVA_02447	1126724	1127461	NZ_AAXF02000048	HMPREF1017_01007	1126721	1127461	contig 1.2	HMPREF9010_01442	1126724	1127461	contig 1.1	BacD2_010100022597	1126724	1127461	NZ_ACGA01000062
1125			1127494	1127607	114	-	BXY_02910	1127494	1127607	114
1126			1127624	1128202	579	-	BXY_02920	1127624	1128202	579	BSAG_02923	1127633	1128202	contig 1.7	HMPREF0106_01619	1127633	1128202	contig 1.7	BACOVA_02448	1127633	1128202	NZ_AAXF02000048	HMPREF1017_01006	1127633	1128202	contig 1.2	HMPREF9010_01441	1127633	1128202	contig 1.1	BacD2_010100022602	1127633	1128202	NZ_ACGA01000062
1127			1128312	1128773	462	-	BXY_02930	1128312	1128773	462	BSAG_02924	1128312	1128773	contig 1.7	HMPREF0106_01620	1128312	1128773	contig 1.7	BACOVA_02449	1128312	1128773	NZ_AAXF02000048	HMPREF1017_01005	1128312	1128773	contig 1.2	HMPREF9010_01440	1128312	1128773	contig 1.1	BacD2_010100022607	1128312	1128773	NZ_ACGA01000062
1128			1128770	1129711	942	-	BXY_02940	1128770	1129711	942	BSAG_02925	1128770	1129711	contig 1.7	HMPREF0106_01621	1128770	1129711	contig 1.7	BACOVA_02450	1128770	1129711	NZ_AAXF02000048	HMPREF1017_01004	1128770	1129711	contig 1.2	HMPREF9010_01439	1128770	1129711	contig 1.1	BacD2_010100022612	1128770	1129711	NZ_ACGA01000062
1129			1129824	1130678	855	-	BXY_02950	1129899	1130678	780	BSAG_02926	1129896	1130678	contig 1.7	HMPREF0106_01622	1129899	1130678	contig 1.7					HMPREF1017_01003	1129899	1130678	contig 1.2	HMPREF9010_01438	1129899	1130678	contig 1.1	BacD2_010100022617	1129824	1130678	NZ_ACGA01000062
1130			1130778	1131158	381	-													BACOVA_02451	1130778	1131158	NZ_AAXF02000048
1131			1131206	1131556	351	-													BACOVA_02452	1131206	1131556	NZ_AAXF02000048
1132			1131580	1131924	345	-	BXY_02960	1131580	1131924	345	BSAG_02927	1131580	1131924	contig 1.7	HMPREF0106_01623	1131580	1131924	contig 1.7	BACOVA_02453	1131580	1131924	NZ_AAXF02000048	HMPREF1017_01002	1131580	1131924	contig 1.2	HMPREF9010_01437	1131580	1131924	contig 1.1	BacD2_010100022622	1131580	1131924	NZ_ACGA01000062
1133			1132039	1132143	105	-	BXY_02970	1132039	1132143	105
1134			1132153	1132563	411	-	BXY_02980	1132153	1132563	411	BSAG_02928	1132153	1132563	contig 1.7	HMPREF0106_01624	1132153	1132563	contig 1.7	BACOVA_02454	1132153	1132563	NZ_AAXF02000048	HMPREF1017_01001	1132153	1132563	contig 1.2	HMPREF9010_01436	1132153	1132563	contig 1.1	BacD2_010100022627	1132153	1132563	NZ_ACGA01000062
1135		Recombinase	1132701	1133654	954	+	BXY_02990	1132704	1133654	951	BSAG_02929	1132701	1133654	contig 1.7	HMPREF0106_01625	1132701	1133654	contig 1.7	BACOVA_02455	1132701	1133654	NZ_AAXF02000048	HMPREF1017_01000	1132707	1133654	contig 1.2	HMPREF9010_01435	1132701	1133654	contig 1.1	BacD2_010100022632	1132701	1133654	NZ_ACGA01000062
1136			1133817	1134014	198	-					BSAG_02930	1133817	1134014	contig 1.7					BACOVA_02456	1133874	1134014	NZ_AAXF02000048
1137			1134635	1135210	576	+	BXY_03000	1134644	1135210	567	BSAG_02931	1134644	1135210	contig 1.7	HMPREF0106_01626	1134644	1135210	contig 1.7	BACOVA_02457	1134635	1135210	NZ_AAXF02000048	HMPREF1017_00999	1134635	1135210	contig 1.2	HMPREF9010_01434	1134635	1135210	contig 1.1	BacD2_010100022637	1134644	1135210	NZ_ACGA01000062
1138			1135291	1136826	1536	+													BACOVA_02458	1135291	1136826	NZ_AAXF02000048	HMPREF1017_00998	1135291	1136826	contig 1.2	HMPREF9010_01433	1135291	1136826	contig 1.1
1139			1136805	1137797	993	+													BACOVA_02459	1136805	1137797	NZ_AAXF02000048					HMPREF9010_01432	1136805	1137797	contig 1.1
1140			1137794	1138942	1149	+													BACOVA_02460	1137794	1138942	NZ_AAXF02000048	HMPREF1017_00997	1137794	1138942	contig 1.2	HMPREF9010_01431	1137794	1138942	contig 1.1
1141			1138944	1140026	1083	+													BACOVA_02461	1138944	1140026	NZ_AAXF02000048	HMPREF1017_00996	1138947	1140026	contig 1.2	HMPREF9010_01430	1138944	1140026	contig 1.1
1142			1140023	1141225	1203	+													BACOVA_02462	1140026	1141225	NZ_AAXF02000048	HMPREF1017_00995	1140023	1141225	contig 1.2	HMPREF9010_01429	1140026	1141225	contig 1.1
1143		GT4	1141200	1142417	1218	+													BACOVA_02463	1141200	1142417	NZ_AAXF02000048	HMPREF1017_00994	1141200	1142417	contig 1.2	HMPREF9010_01428	1141200	1142417	contig 1.1
1144		GT4	1142421	1143563	1143	+																	HMPREF1017_00993	1142421	1143563	contig 1.2
1145			1143676	1144734	1059	+																	HMPREF1017_00992	1143676	1144734	contig 1.2	HMPREF9010_02032	1143694	1144734	contig 1.1
1146			1144738	1145382	645	+																	HMPREF1017_00991	1144738	1145382	contig 1.2
1147			1145401	1146711	1311	+																	HMPREF1017_00990	1145401	1146711	contig 1.2
1148		GT4	1146722	1147831	1110	+																	HMPREF1017_00989	1146722	1147831	contig 1.2
1149			1147843	1149156	1314	+																	HMPREF1017_00988	1147843	1149156	contig 1.2
1150			1149160	1149303	144	-																	HMPREF1017_00987	1149160	1149303	contig 1.2
1151			1149435	1149746	312	+																	HMPREF1017_00986	1149435	1149746	contig 1.2
1152		GT4	1149756	1150886	1131	+																	HMPREF1017_00985	1149756	1150886	contig 1.2
1153		GT4	1150986	1152122	1137	+													BACOVA_02464	1150986	1152122	NZ_AAXF02000048					HMPREF9010_01427	1150986	1152122	contig 1.1
1154			1152134	1152682	549	+													BACOVA_02465	1152134	1152682	NZ_AAXF02000048					HMPREF9010_01426	1152134	1152682	contig 1.1
1155			1152792	1153913	1122	+													BACOVA_02466	1152792	1153913	NZ_AAXF02000048					HMPREF9010_01425	1152792	1153913	contig 1.1
1156			1153932	1154918	987	+													BACOVA_02467	1153932	1154918	NZ_AAXF02000048					HMPREF9010_01424	1153932	1154918	contig 1.1
1157			1154919	1155956	1038	+													BACOVA_02468	1154919	1155956	NZ_AAXF02000048					HMPREF9010_01423	1154919	1155956	contig 1.1
1158		GT4	1156031	1157074	1044	+													BACOVA_02469	1156031	1157074	NZ_AAXF02000048					HMPREF9010_01422	1156031	1157074	contig 1.1
1159			1157115	1158080	966	+													BACOVA_02470	1157118	1158080	NZ_AAXF02000048	HMPREF1017_00984	1157115	1158080	contig 1.2	HMPREF9010_01421	1157118	1158080	contig 1.1
1160		GT2	1158123	1158878	756	+													BACOVA_02471	1158123	1158878	NZ_AAXF02000048	HMPREF1017_00983	1158123	1158878	contig 1.2	HMPREF9010_01420	1158123	1158878	contig 1.1
1161			1158978	1159865	888	+	BXY_03010	1158978	1159865	888	BSAG_02932	1158978	1159865	contig 1.7	HMPREF0106_01627	1158978	1159865	contig 1.7													BacD2_010100022642	1158978	1159865	NZ_ACGA01000062
1162			1159915	1160484	570	+					BSAG_02933	1159915	1160484	contig 1.7	HMPREF0106_01628	1159915	1160484	contig 1.7													BacD2_010100022647	1159915	1160484	NZ_ACGA01000062
1163			1160490	1161356	867	+	BXY_03030	1160490	1161356	867	BSAG_02934	1160490	1161356	contig 1.7																	BacD2_010100022652	1160490	1161356	NZ_ACGA01000062
1164			1161364	1162437	1074	+	BXY_03040	1161364	1162437	1074	BSAG_02935	1161364	1162437	contig 1.7																	BacD2_010100022657	1161364	1162437	NZ_ACGA01000062
1165			1162517	1164067	1551	+	BXY_03050	1162691	1164067	1377	BSAG_02936	1162883	1164067	contig 1.7																	BacD2_010100022662	1162517	1164067	NZ_ACGA01000062
1166			1164051	1165019	969	+																									BacD2_010100022667	1164051	1165019	NZ_ACGA01000062
1167			1165027	1166163	1137	+	BXY_03080	1165027	1166163	1137	BSAG_02937	1165576	1166163	contig 1.7																	BacD2_010100022672	1165027	1166163	NZ_ACGA01000062
1168			1166436	1167761	1326	+	BXY_03090	1166463	1167761	1299	BSAG_02938	1166718	1167761	contig 1.7																	BacD2_010100022677	1166436	1167761	NZ_ACGA01000062
1169			1168152	1168313	162	-																									BacD2_010100022682	1168152	1168313	NZ_ACGA01000062
1170			1168314	1168427	114	+																									BacD2_010100022687	1168314	1168427	NZ_ACGA01000062
1171			1168558	1168680	123	+																									BacD2_010100022692	1168558	1168680	NZ_ACGA01000062
1172			1168726	1169049	324	+																									BacD2_010100022697	1168726	1169049	NZ_ACGA01000062
1173			1169307	1170425	1119	+																									BacD2_010100022702	1169307	1170425	NZ_ACGA01000062
1174			1170658	1171779	1122	+																									BacD2_010100022707	1170658	1171779	NZ_ACGA01000062
1175			1171937	1172995	1059	+																									BacD2_010100022712	1171937	1172995	NZ_ACGA01000062
1176			1172992	1174029	1038	+																									BacD2_010100022717	1172992	1174029	NZ_ACGA01000062
1177			1174040	1174391	352	+																									BacD2_010100022722	1174040	1174391	NZ_ACGA01000062
1178			1174491	1175597	1107	+	BXY_03100	1174494	1175597	1104	BSAG_02939	1174491	1175597	contig 1.7
1179		GT4	1175603	1176700	1098	+					BSAG_02940	1175603	1176700	contig 1.7
1180			1176800	1177345	546	+	BXY_03120	1176800	1177345	546
1181			1178689	1179723	1035	+	BXY_03140	1178689	1179723	1035	BSAG_02941	1178689	1179723	contig 1.7
1182			1179749	1181062	1314	+	BXY_03150	1179749	1181062	1314	BSAG_02942	1179749	1181062	contig 1.7
1183		GT26	1181169	1181906	738	+	BXY_03160	1181169	1181906	738	BSAG_02943	1181169	1181906	contig 1.7
1184			1181920	1183005	1086	+	BXY_03170	1181920	1183005	1086	BSAG_02944	1181920	1183005	contig 1.7
1185			1183105	1183296	192	+									HMPREF0106_01629	1183105	1183296	contig 1.7
1186			1183429	1184964	1536	+									HMPREF0106_01630	1183429	1184964	contig 1.7
1187			1185005	1186078	1074	+									HMPREF0106_01631	1185005	1186078	contig 1.7
1188			1186051	1187334	1284	+									HMPREF0106_01632	1186051	1187334	contig 1.7
1189			1187399	1187959	561	+									HMPREF0106_01633	1187399	1187959	contig 1.7
1190			1187961	1189181	1221	+									HMPREF0106_01634	1187961	1189181	contig 1.7
1191			1189178	1190395	1218	+									HMPREF0106_01635	1189178	1190395	contig 1.7
1192			1190401	1191549	1149	+									HMPREF0106_01636	1190401	1191549	contig 1.7
1193			1192342	1193463	1122	+									HMPREF0106_01637	1192342	1193463	contig 1.7
1194			1193460	1194617	1158	+									HMPREF0106_01638	1193460	1194617	contig 1.7
1195			1194614	1195792	1179	+									HMPREF0106_01639	1194614	1195792	contig 1.7
1196		GT4	1196045	1197160	1116	+									HMPREF0106_01640	1196045	1197160	contig 1.7
1197		GT2	1197179	1197991	813	+									HMPREF0106_01641	1197179	1197991	contig 1.7
1198			1198011	1199024	1014	+									HMPREF0106_01642	1198011	1199024	contig 1.7
1199			1199124	1199315	192	+																									BacD2_010100022739	1199124	1199315	NZ_ACGA01000063
1200			1199369	1199695	327	+																									BacD2_010100022744	1199369	1199695	NZ_ACGA01000063
1201			1199677	1200243	567	+																									BacD2_010100022749	1199677	1200243	NZ_ACGA01000063
1202		GT4	1200282	1201460	1179	+																									BacD2_010100022754	1200282	1201460	NZ_ACGA01000063
1203			1201507	1202577	1071	+																									BacD2_010100022759	1201507	1202577	NZ_ACGA01000063
1204		GT4	1202582	1203664	1083	+																									BacD2_010100022764	1202582	1203664	NZ_ACGA01000063
1205			1203684	1205090	1407	+	BXY_03180	1203684	1205090	1407	BSAG_02945	1203684	1205090	contig 1.7	HMPREF0106_01643	1203684	1205090	contig 1.7	BACOVA_02472	1203684	1205090	NZ_AAXF02000048	HMPREF1017_00982	1203684	1205090	contig 1.2					BacD2_010100022769	1203684	1205090	NZ_ACGA01000063
1206			1205152	1205976	825	+	BXY_03190	1205173	1205976	804	BSAG_02946	1205173	1205976	contig 1.7	HMPREF0106_01644	1205170	1205976	contig 1.7	BACOVA_02473	1205167	1205976	NZ_AAXF02000048	HMPREF1017_00981	1205152	1205976	contig 1.2	HMPREF9010_01418	1205167	1205976	contig 1.1	BacD2_010100022774	1205206	1205976	NZ_ACGA01000063
1207			1205986	1208427	2442	+	BXY_03200	1205995	1208427	2433	BSAG_02947	1205995	1208427	contig 1.7	HMPREF0106_01645	1205989	1208427	contig 1.7	BACOVA_02474	1205986	1208427	NZ_AAXF02000048	HMPREF1017_00980	1205986	1208427	contig 1.2	HMPREF9010_01417	1205986	1208427	contig 1.1	BacD2_010100022779	1205986	1208427	NZ_ACGA01000063
1208			1208739	1210337	1599	+	BXY_03210	1208739	1210337	1599	BSAG_02948	1208760	1210337	contig 1.7	HMPREF0106_01646	1208760	1210337	contig 1.7	BACOVA_02475	1208763	1210337	NZ_AAXF02000048	HMPREF1017_00979	1208772	1210337	contig 1.2	HMPREF9010_01416	1208763	1210337	contig 1.1	BacD2_010100022784	1208763	1210337	NZ_ACGA01000063
1209			1210351	1211925	1575	+																	HMPREF1017_00978	1210360	1211925	contig 1.2	HMPREF9010_01415	1210351	1211925	contig 1.1
1210			1212088	1212618	531	+	BXY_03220	1212088	1212618	531	BSAG_02949	1212088	1212618	contig 1.7	HMPREF0106_01647	1212088	1212618	contig 1.7	BACOVA_02476	1212094	1212618	NZ_AAXF02000048	HMPREF1017_00977	1212094	1212618	contig 1.2	HMPREF9010_01414	1212094	1212618	contig 1.1	BacD2_010100022789	1212094	1212618	NZ_ACGA01000063
1211			1212866	1214614	1749	-									HMPREF0106_01648	1212866	1214614	contig 1.7
1212			1214714	1214812	99	+	BXY_03230	1214714	1214812	99																					BacD2_010100022794	1214714	1214812	NZ_ACGA01000063
1213			1214912	1215004	93	+																	HMPREF1017_00976	1214912	1215004	contig 1.2
1214			1215104	1215196	93	+													BACOVA_02477	1215104	1215196	NZ_AAXF02000048
1215		GT51	1215450	1217777	2328	+	BXY_03240	1215450	1217777	2328	BSAG_02950	1215450	1217777	contig 1.7	HMPREF0106_01649	1215450	1217777	contig 1.7	BACOVA_02478	1215450	1217777	NZ_AAXF02000048	HMPREF1017_00975	1215450	1217777	contig 1.2	HMPREF9010_01413	1215453	1217777	contig 1.1	BacD2_010100022799	1215453	1217777	NZ_ACGA01000063
1216			1217909	1218343	435	+	BXY_03250	1217957	1218343	387	BSAG_02951	1217957	1218343	contig 1.7	HMPREF0106_01650	1217957	1218343	contig 1.7	BACOVA_02479	1217957	1218343	NZ_AAXF02000048	HMPREF1017_00974	1217957	1218343	contig 1.2	HMPREF9010_01412	1217909	1218343	contig 1.1	BacD2_010100022804	1217957	1218343	NZ_ACGA01000063
1217			1218344	1219096	753	+	BXY_03260	1218344	1219096	753	BSAG_02952	1218344	1219096	contig 1.7	HMPREF0106_01651	1218344	1219096	contig 1.7	BACOVA_02480	1218344	1219096	NZ_AAXF02000048	HMPREF1017_00973	1218344	1219096	contig 1.2	HMPREF9010_01411	1218344	1219096	contig 1.1	BacD2_010100022809	1218344	1219096	NZ_ACGA01000063
1218			1219101	1220384	1284	+	BXY_03270	1219101	1220384	1284	BSAG_02953	1219101	1220384	contig 1.7	HMPREF0106_01652	1219101	1220384	contig 1.7	BACOVA_02481	1219101	1220384	NZ_AAXF02000048	HMPREF1017_00972	1219101	1220384	contig 1.2	HMPREF9010_01410	1219101	1220384	contig 1.1	BacD2_010100022814	1219101	1220384	NZ_ACGA01000063
1219			1220470	1221639	1170	+	BXY_03280	1220470	1221639	1170	BSAG_02954	1220470	1221639	contig 1.7	HMPREF0106_01653	1220470	1221639	contig 1.7	BACOVA_02482	1220470	1221639	NZ_AAXF02000048	HMPREF1017_00971	1220470	1221639	contig 1.2	HMPREF9010_01409	1220470	1221639	contig 1.1	BacD2_010100022819	1220470	1221639	NZ_ACGA01000063
1220			1221724	1221840	117	+													BACOVA_02483	1221724	1221840	NZ_AAXF02000048
1221			1221837	1222775	939	-	BXY_03290	1221837	1222775	939	BSAG_02955	1221837	1222775	contig 1.7	HMPREF0106_01654	1221837	1222775	contig 1.7	BACOVA_02484	1221837	1222775	NZ_AAXF02000048	HMPREF1017_00970	1221837	1222775	contig 1.2	HMPREF9010_01408	1221858	1222775	contig 1.1	BacD2_010100022824	1221858	1222775	NZ_ACGA01000063
1222		HTCS	1222950	1227269	4320	+	BXY_03300	1223022	1227269	4248	BSAG_02956	1223022	1227269	contig 1.7	HMPREF0106_01655	1223022	1227269	contig 1.7	BACOVA_02485	1223019	1227269	NZ_AAXF02000048	HMPREF1017_00969	1222950	1227269	contig 1.2	HMPREF9010_01407	1223019	1227269	contig 1.1	BacD2_010100022829	1222950	1227269	NZ_ACGA01000063
1223			1227304	1228032	729	+	BXY_03310	1227304	1228032	729	BSAG_02957	1227304	1228032	contig 1.7	HMPREF0106_01656	1227304	1228032	contig 1.7	BACOVA_02486	1227304	1228032	NZ_AAXF02000048	HMPREF1017_00968	1227304	1228032	contig 1.2	HMPREF9010_01406	1227304	1228032	contig 1.1	BacD2_010100022834	1227304	1228032	NZ_ACGA01000063
1224			1228070	1229527	1458	+	BXY_03320	1228073	1229527	1455	BSAG_02958	1228073	1229527	contig 1.7	HMPREF0106_01657	1228073	1229527	contig 1.7	BACOVA_02487	1228070	1229527	NZ_AAXF02000048	HMPREF1017_00967	1228091	1229527	contig 1.2	HMPREF9010_01405	1228070	1229527	contig 1.1	BacD2_010100022839	1228109	1229527	NZ_ACGA01000063
1225	7	ECF-sigma	1229627	1230235	609	+									HMPREF0106_01658	1229648	1230235	contig 1.7	BACOVA_02488	1229627	1230235	NZ_AAXF02000048	HMPREF1017_00966	1229648	1230235	contig 1.2	HMPREF9010_01404	1229648	1230235	contig 1.1	BacD2_010100022844	1229648	1230235	NZ_ACGA01000063
1226		anti-sigma	1230313	1231341	1029	+									HMPREF0106_01659	1230313	1231341	contig 1.7	BACOVA_02489	1230313	1231341	NZ_AAXF02000048	HMPREF1017_00965	1230313	1231341	contig 1.2	HMPREF9010_01403	1230313	1231341	contig 1.1	BacD2_010100022849	1230313	1231341	NZ_ACGA01000063
1227		SusC-like	1231430	1234858	3429	+									HMPREF0106_01660	1231430	1234858	contig 1.7	BACOVA_02490	1231439	1234858	NZ_AAXF02000048	HMPREF1017_00964	1231469	1234858	contig 1.2	HMPREF9010_01402	1231439	1234858	contig 1.1	BacD2_010100022854	1231469	1234858	NZ_ACGA01000063
1228		SusD-like	1234887	1236701	1815	+									HMPREF0106_01661	1234887	1236701	contig 1.7	BACOVA_02491	1234932	1236701	NZ_AAXF02000048	HMPREF1017_00963	1234887	1236701	contig 1.2	HMPREF9010_01401	1234887	1236701	contig 1.1	BacD2_010100022859	1234932	1236701	NZ_ACGA01000063
1229			1236775	1238214	1440	+									HMPREF0106_01662	1236775	1238214	contig 1.7	BACOVA_02492	1236775	1238214	NZ_AAXF02000048	HMPREF1017_00962	1236775	1238214	contig 1.2	HMPREF9010_01400	1236868	1238214	contig 1.1	BacD2_010100022864	1236886	1238214	NZ_ACGA01000063
1230		GH2	1238216	1240264	2049	+									HMPREF0106_01663	1238216	1240264	contig 1.7	BACOVA_02493	1238267	1240264	NZ_AAXF02000048	HMPREF1017_00961	1238216	1240264	contig 1.2	HMPREF9010_01399	1238267	1240264	contig 1.1	BacD2_010100022869	1238216	1240264	NZ_ACGA01000063
1231			1240329	1240727	399	-									HMPREF0106_01664	1240329	1240727	contig 1.7	BACOVA_02494	1240329	1240727	NZ_AAXF02000048					HMPREF9010_01398	1240329	1240727	contig 1.1
1232			1240827	1240994	168	+																	HMPREF1017_00960	1240827	1240994	contig 1.2					BacD2_010100022874	1240827	1240994	NZ_ACGA01000063
1233			1241256	1242149	894	+									HMPREF0106_01665	1241256	1242149	contig 1.7	BACOVA_02495	1241256	1242149	NZ_AAXF02000048	HMPREF1017_00959	1241256	1242149	contig 1.2	HMPREF9010_01397	1241256	1242149	contig 1.1	BacD2_010100022879	1241256	1242149	NZ_ACGA01000063
1234			1242349	1243197	849	-									HMPREF0106_01666	1242433	1243197	contig 1.7	BACOVA_02496	1242349	1243197	NZ_AAXF02000048	HMPREF1017_00958	1242349	1243197	contig 1.2					BacD2_010100022884	1242637	1243197	NZ_ACGA01000063
1235			1243350	1243423	74	-													BACOVA_02497	1243350	1243423	NZ_AAXF02000048
1236			1243523	1243729	207	-									HMPREF0106_01667	1243523	1243729	contig 1.7
1237			1244153	1244364	212	-									HMPREF0106_01668	1244153	1244364	contig 1.7
1238			1244698	1244771	74	-									HMPREF0106_10026	1244698	1244771	contig 1.7
1239			1244871	1245176	306	-																	HMPREF1017_00957	1244871	1245176	contig 1.2					BacD2_010100022889	1244874	1245176	NZ_ACGA01000063
1240			1245244	1245522	279	+																	HMPREF1017_00956	1245244	1245522	contig 1.2					BacD2_010100022894	1245295	1245522	NZ_ACGA01000063
1241			1245534	1246085	552	+																	HMPREF1017_00955	1245534	1246085	contig 1.2
1242			1246185	1246733	549	+																									BacD2_010100022899	1246185	1246733	NZ_ACGA01000063
1243			1246875	1247153	279	+																	HMPREF1017_00954	1246875	1247153	contig 1.2					BacD2_010100022904	1246875	1247153	NZ_ACGA01000063
1244			1247172	1247429	258	+																	HMPREF1017_00953	1247172	1247429	contig 1.2					BacD2_010100022909	1247172	1247429	NZ_ACGA01000063
1245			1247447	1247713	267	+																	HMPREF1017_00952	1247447	1247713	contig 1.2					BacD2_010100022914	1247447	1247713	NZ_ACGA01000063
1246			1247778	1247915	138	+																									BacD2_010100022919	1247778	1247915	NZ_ACGA01000063
1247			1247912	1248094	183	+																	HMPREF1017_00951	1247912	1248094	contig 1.2					BacD2_010100022924	1247912	1248094	NZ_ACGA01000063
1248			1248117	1251020	2904	+																	HMPREF1017_00950	1248117	1251020	contig 1.2					BacD2_010100022929	1248117	1251020	NZ_ACGA01000063
1249			1251047	1251361	315	+																	HMPREF1017_00949	1251047	1251361	contig 1.2					BacD2_010100022934	1251077	1251361	NZ_ACGA01000063
1250			1251956	1252444	489	+																	HMPREF1017_00948	1251956	1252444	contig 1.2					BacD2_010100022939	1251956	1252444	NZ_ACGA01000063
1251			1252532	1252966	435	+																	HMPREF1017_00947	1252532	1252966	contig 1.2					BacD2_010100022944	1252640	1252966	NZ_ACGA01000063
1252			1253028	1253894	867	+																	HMPREF1017_00946	1253028	1253894	contig 1.2					BacD2_010100022949	1253028	1253894	NZ_ACGA01000063
1253			1253919	1256123	2205	+																	HMPREF1017_00945	1253919	1256123	contig 1.2					BacD2_010100022954	1253922	1256123	NZ_ACGA01000063
1254			1256183	1256989	807	+																	HMPREF1017_00944	1256183	1256989	contig 1.2					BacD2_010100022959	1256183	1256989	NZ_ACGA01000063
1255			1257105	1258052	948	+																	HMPREF1017_00943	1257105	1258052	contig 1.2					BacD2_010100022964	1257105	1258052	NZ_ACGA01000063
1256			1257995	1258231	237	+																									BacD2_010100022969	1257995	1258231	NZ_ACGA01000063
1257			1258209	1258883	675	+																	HMPREF1017_00942	1258209	1258883	contig 1.2					BacD2_010100022974	1258209	1258883	NZ_ACGA01000063
1258			1258858	1259202	345	+																	HMPREF1017_00941	1258858	1259202	contig 1.2					BacD2_010100022979	1258858	1259202	NZ_ACGA01000063
1259			1259183	1259863	681	+																	HMPREF1017_00940	1259183	1259863	contig 1.2					BacD2_010100022984	1259183	1259863	NZ_ACGA01000063
1260			1259823	1261544	1722	+																	HMPREF1017_00939	1259823	1261544	contig 1.2					BacD2_010100022989	1259823	1261544	NZ_ACGA01000063
1261			1261991	1262377	387	+																	HMPREF1017_00938	1261991	1262377	contig 1.2
1262			1262477	1262995	519	+																									BacD2_010100022994	1262477	1262995	NZ_ACGA01000063
1263			1263358	1263609	252	+																	HMPREF1017_00937	1263358	1263609	contig 1.2					BacD2_010100022999	1263358	1263609	NZ_ACGA01000063
1264			1263606	1263956	351	+																	HMPREF1017_00936	1263606	1263956	contig 1.2					BacD2_010100023004	1263606	1263956	NZ_ACGA01000063
1265			1263953	1264309	357	+																	HMPREF1017_00935	1263953	1264309	contig 1.2					BacD2_010100023009	1263953	1264309	NZ_ACGA01000063
1266			1264306	1264680	375	+																	HMPREF1017_00934	1264306	1264680	contig 1.2					BacD2_010100023014	1264306	1264680	NZ_ACGA01000063
1267			1264694	1264927	234	+																	HMPREF1017_00933	1264694	1264927	contig 1.2					BacD2_010100023019	1264694	1264927	NZ_ACGA01000063
1268			1265084	1265311	228	+																	HMPREF1017_00932	1265084	1265311	contig 1.2					BacD2_010100023024	1265084	1265311	NZ_ACGA01000063
1269			1265331	1265699	369	+																	HMPREF1017_00931	1265352	1265699	contig 1.2					BacD2_010100023029	1265331	1265699	NZ_ACGA01000063
1270			1265720	1266145	426	+																	HMPREF1017_00930	1265720	1266145	contig 1.2
1271			1266245	1266766	522	+																									BacD2_010100023034	1266245	1266766	NZ_ACGA01000063
1272			1266754	1267032	279	+																	HMPREF1017_00929	1266754	1267032	contig 1.2					BacD2_010100023039	1266754	1267032	NZ_ACGA01000063
1273			1267037	1268401	1365	+																	HMPREF1017_00928	1267037	1268401	contig 1.2					BacD2_010100023044	1267037	1268401	NZ_ACGA01000063
1274			1268394	1269095	702	+																	HMPREF1017_00927	1268394	1269095	contig 1.2					BacD2_010100023049	1268394	1269095	NZ_ACGA01000063
1275			1269079	1270029	951	+																	HMPREF1017_00926	1269079	1270029	contig 1.2					BacD2_010100023054	1269079	1270029	NZ_ACGA01000063
1276			1270039	1270851	813	+																	HMPREF1017_00925	1270039	1270851	contig 1.2					BacD2_010100023059	1270042	1270851	NZ_ACGA01000063
1277		GH24	1270848	1271282	435	+																	HMPREF1017_00924	1270848	1271282	contig 1.2					BacD2_010100023064	1270848	1271282	NZ_ACGA01000063
1278			1271279	1271722	444	+																	HMPREF1017_00923	1271279	1271722	contig 1.2					BacD2_010100023069	1271454	1271722	NZ_ACGA01000063
1279			1271822	1271943	122	+																									BacD2_010100023074	1271822	1271943	NZ_ACGA01000064
1280			1271943	1272119	177	+																	HMPREF1017_00922	1271943	1272119	contig 1.2					BacD2_010100023079	1271943	1272119	NZ_ACGA01000064
1281			1272124	1272534	411	+																	HMPREF1017_00921	1272124	1272534	contig 1.2					BacD2_010100023084	1272124	1272534	NZ_ACGA01000064
1282			1272568	1272873	306	+																	HMPREF1017_00920	1272568	1272873	contig 1.2					BacD2_010100023089	1272616	1272873	NZ_ACGA01000064
1283			1272880	1273113	234	+																	HMPREF1017_00919	1272880	1273113	contig 1.2					BacD2_010100023094	1272880	1273113	NZ_ACGA01000064
1284			1273125	1273352	228	+																	HMPREF1017_00918	1273125	1273352	contig 1.2					BacD2_010100023099	1273125	1273352	NZ_ACGA01000064
1285			1273349	1273585	237	+																	HMPREF1017_00917	1273349	1273585	contig 1.2					BacD2_010100023104	1273349	1273585	NZ_ACGA01000064
1286			1273696	1277997	4302	+																	HMPREF1017_00916	1275982	1277997	contig 1.2					BacD2_010100023109	1273696	1277997	NZ_ACGA01000064
1287			1278010	1280283	2274	+																	HMPREF1017_00915	1278010	1280283	contig 1.2
1288			1280293	1282446	2154	+																	HMPREF1017_00914	1280317	1282446	contig 1.2					BacD2_010100023114	1280293	1282446	NZ_ACGA01000064
1289			1282491	1282700	210	+																	HMPREF1017_00913	1282491	1282700	contig 1.2
1290			1282800	1283030	231	-																									BacD2_010100023119	1282800	1283030	NZ_ACGA01000064
1291			1282974	1283075	102	+																									BacD2_010100023124	1282974	1283075	NZ_ACGA01000064
1292			1283072	1284238	1167	+																	HMPREF1017_00912	1283072	1284238	contig 1.2					BacD2_010100023129	1283081	1284238	NZ_ACGA01000064
1293			1284248	1291036	6789	+																	HMPREF1017_00911	1284248	1291036	contig 1.2					BacD2_010100023134	1284248	1291036	NZ_ACGA01000064
1294			1291231	1291416	186	+																									BacD2_010100023139	1291231	1291416	NZ_ACGA01000064
1295			1291410	1292765	1356	+																	HMPREF1017_00910	1291410	1292765	contig 1.2					BacD2_010100023144	1291410	1292765	NZ_ACGA01000064
1296			1292767	1293261	495	+																	HMPREF1017_00909	1292767	1293261	contig 1.2					BacD2_010100023149	1292767	1293261	NZ_ACGA01000064
1297			1293311	1294456	1146	-																	HMPREF1017_00908	1293311	1294456	contig 1.2					BacD2_010100023154	1293311	1294456	NZ_ACGA01000064
1298			1294612	1294688	77	-																	HMPREF1017_05112	1294612	1294688	contig 1.2
1299			1294788	1295147	360	-																									BacD2_010100023159	1294788	1295147	NZ_ACGA01000064
1300			1295167	1295685	519	-																									BacD2_010100023164	1295167	1295685	NZ_ACGA01000064
1301			1295698	1296345	648	-																									BacD2_010100023169	1295698	1296345	NZ_ACGA01000064
1302			1296417	1296584	168	+																									BacD2_010100023174	1296417	1296584	NZ_ACGA01000064
1303			1296573	1296902	330	-																									BacD2_010100023179	1296573	1296902	NZ_ACGA01000064
1304			1297332	1297484	153	+																									BacD2_010100023184	1297332	1297484	NZ_ACGA01000064
1305			1297503	1297706	204	+																									BacD2_010100023189	1297503	1297706	NZ_ACGA01000064
1306			1297763	1298170	408	-																									BacD2_010100023194	1297763	1298170	NZ_ACGA01000064
1307			1298311	1298529	219	+																									BacD2_010100023199	1298311	1298529	NZ_ACGA01000064
1308			1298526	1298750	225	+																									BacD2_010100023204	1298526	1298750	NZ_ACGA01000064
1309			1298754	1299101	348	+																									BacD2_010100023209	1298754	1299101	NZ_ACGA01000064
1310			1299106	1299489	384	+																									BacD2_010100023214	1299106	1299489	NZ_ACGA01000064
1311			1299579	1299806	228	+																									BacD2_010100023219	1299579	1299806	NZ_ACGA01000064
1312			1299924	1300139	216	+																									BacD2_010100023224	1299924	1300139	NZ_ACGA01000064
1313			1300142	1300828	687	+																									BacD2_010100023229	1300142	1300828	NZ_ACGA01000064
1314			1300825	1302195	1371	+																									BacD2_010100023234	1300825	1302195	NZ_ACGA01000064
1315			1302206	1302490	285	+																									BacD2_010100023239	1302206	1302490	NZ_ACGA01000064
1316			1302503	1302853	351	+																									BacD2_010100023244	1302503	1302853	NZ_ACGA01000064
1317			1302874	1303788	915	+																									BacD2_010100023249	1302874	1303788	NZ_ACGA01000064
1318			1303838	1303996	159	+																									BacD2_010100023254	1303838	1303996	NZ_ACGA01000064
1319			1304052	1304501	450	+																									BacD2_010100023259	1304052	1304501	NZ_ACGA01000064
1320			1304513	1305004	492	+																									BacD2_010100023264	1304513	1305004	NZ_ACGA01000064
1321			1305016	1305249	234	+																									BacD2_010100023269	1305016	1305249	NZ_ACGA01000064
1322			1305253	1305624	372	+																									BacD2_010100023274	1305253	1305624	NZ_ACGA01000064
1323			1305627	1306121	495	+																									BacD2_010100023279	1305627	1306121	NZ_ACGA01000064
1324			1306115	1306315	201	+																									BacD2_010100023284	1306115	1306315	NZ_ACGA01000064
1325			1306320	1306781	462	+																									BacD2_010100023289	1306320	1306781	NZ_ACGA01000064
1326			1306778	1307071	294	+																									BacD2_010100023294	1306778	1307071	NZ_ACGA01000064
1327			1307083	1307313	231	+																									BacD2_010100023299	1307083	1307313	NZ_ACGA01000064
1328			1307432	1308127	696	+																									BacD2_010100023304	1307432	1308127	NZ_ACGA01000064
1329			1308141	1308332	192	+																									BacD2_010100023309	1308141	1308332	NZ_ACGA01000064
1330			1308398	1308577	180	+																									BacD2_010100023314	1308398	1308577	NZ_ACGA01000064
1331			1308588	1308935	348	+																									BacD2_010100023319	1308588	1308935	NZ_ACGA01000064
1332			1309076	1309270	195	+																									BacD2_010100023324	1309076	1309270	NZ_ACGA01000064
1333			1309282	1309566	285	+																									BacD2_010100023329	1309282	1309566	NZ_ACGA01000064
1334			1309563	1309670	108	+																									BacD2_010100023334	1309563	1309670	NZ_ACGA01000064
1335			1309721	1309837	117	+																									BacD2_010100023339	1309721	1309837	NZ_ACGA01000064
1336			1309898	1310296	399	-																									BacD2_010100023344	1309898	1310296	NZ_ACGA01000064
1337			1310337	1310522	186	-																									BacD2_010100023349	1310337	1310522	NZ_ACGA01000064
1338			1310865	1311266	402	+																									BacD2_010100023354	1310865	1311266	NZ_ACGA01000064
1339			1311266	1312885	1620	+																									BacD2_010100023359	1311266	1312885	NZ_ACGA01000064
1340			1312869	1314173	1305	+																									BacD2_010100023364	1312869	1314173	NZ_ACGA01000064
1341			1314187	1314780	594	+																									BacD2_010100023369	1314187	1314780	NZ_ACGA01000064
1342			1314785	1316032	1248	+																									BacD2_010100023374	1314785	1316032	NZ_ACGA01000064
1343			1316034	1316345	312	+																									BacD2_010100023379	1316034	1316345	NZ_ACGA01000064
1344			1316348	1316674	327	+																									BacD2_010100023384	1316348	1316674	NZ_ACGA01000064
1345			1316671	1317108	438	+																									BacD2_010100023389	1316671	1317108	NZ_ACGA01000064
1346			1317108	1317476	369	+																									BacD2_010100023394	1317108	1317476	NZ_ACGA01000064
1347			1317510	1317992	483	+																									BacD2_010100023399	1317510	1317992	NZ_ACGA01000064
1348			1318056	1318805	750	+																									BacD2_010100023404	1318056	1318805	NZ_ACGA01000064
1349			1318819	1321989	3171	+																									BacD2_010100023409	1318819	1321989	NZ_ACGA01000064
1350			1321992	1324127	2136	+																									BacD2_010100023414	1321992	1324127	NZ_ACGA01000064
1351			1324106	1325395	1290	+																									BacD2_010100023419	1324106	1325395	NZ_ACGA01000064
1352			1325392	1330953	5562	+																									BacD2_010100023424	1325392	1330953	NZ_ACGA01000064
1353			1330963	1333284	2322	+																									BacD2_010100023429	1330963	1333284	NZ_ACGA01000064
1354			1333284	1333670	387	+																									BacD2_010100023434	1333284	1333670	NZ_ACGA01000064
1355			1333667	1334161	495	+																									BacD2_010100023439	1333667	1334161	NZ_ACGA01000064
1356			1334239	1334661	423	+																									BacD2_010100023444	1334239	1334661	NZ_ACGA01000064
1357			1335099	1336013	915	+																									BacD2_010100023449	1335099	1336013	NZ_ACGA01000064
1358			1336003	1336434	432	+																									BacD2_010100023454	1336003	1336434	NZ_ACGA01000064
1359			1336425	1336928	504	+																									BacD2_010100023459	1336425	1336928	NZ_ACGA01000064
1360			1337092	1338330	1239	-																									BacD2_010100023464	1337092	1338330	NZ_ACGA01000064
1361			1338430	1338503	74	-	BXY_T_49390	1338430	1338503	74
1362			1338603	1338676	74	-					BSAG_05542	1338603	1338676	contig 1.7
1363			1338776	1338849	74	-																									BacD2_010100t23756	1338776	1338849	NZ_ACGA01000064
1364			1339137	1339871	735	+	BXY_03330	1339137	1339871	735	BSAG_02959	1339137	1339871	contig 1.7	HMPREF0106_01669	1339137	1339871	contig 1.7	BACOVA_02498	1339137	1339871	NZ_AAXF02000048	HMPREF1017_00907	1339137	1339871	contig 1.2	HMPREF9010_01395	1339137	1339871	contig 1.1	BacD2_010100023469	1339137	1339871	NZ_ACGA01000064
1365			1339908	1341008	1101	+	BXY_03340	1340001	1341008	1008	BSAG_02960	1340001	1341008	contig 1.7	HMPREF0106_01670	1340001	1341008	contig 1.7	BACOVA_02499	1340001	1341008	NZ_AAXF02000048	HMPREF1017_00906	1339908	1341008	contig 1.2	HMPREF9010_01394	1340001	1341008	contig 1.1	BacD2_010100023474	1340001	1341008	NZ_ACGA01000064
1366			1340992	1341588	597	+	BXY_03350	1340992	1341588	597	BSAG_02961	1340992	1341588	contig 1.7	HMPREF0106_01671	1340992	1341588	contig 1.7	BACOVA_02500	1340992	1341588	NZ_AAXF02000048	HMPREF1017_00905	1340992	1341588	contig 1.2	HMPREF9010_01393	1340992	1341588	contig 1.1	BacD2_010100023479	1340992	1341588	NZ_ACGA01000064
1367			1341866	1342540	675	+	BXY_03360	1341866	1342540	675	BSAG_02962	1341866	1342540	contig 1.7	HMPREF0106_01672	1341866	1342540	contig 1.7	BACOVA_02501	1341866	1342540	NZ_AAXF02000048	HMPREF1017_00904	1341866	1342540	contig 1.2	HMPREF9010_01392	1341866	1342540	contig 1.1	BacD2_010100023484	1341866	1342540	NZ_ACGA01000064
1368			1342578	1343024	447	+	BXY_03370	1342704	1343024	321	BSAG_02963	1342578	1343024	contig 1.7	HMPREF0106_01673	1342578	1343024	contig 1.7	BACOVA_02502	1342578	1343024	NZ_AAXF02000048	HMPREF1017_00903	1342578	1343024	contig 1.2	HMPREF9010_01391	1342578	1343024	contig 1.1	BacD2_010100023489	1342578	1343024	NZ_ACGA01000064
1369		CBM48,GH13_8	1343043	1345055	2013	+	BXY_03390	1344750	1345055	306	BSAG_02964	1343043	1345055	contig 1.7	HMPREF0106_01674	1343043	1345055	contig 1.7	BACOVA_02503	1343043	1345055	NZ_AAXF02000048	HMPREF1017_00902	1343043	1345055	contig 1.2	HMPREF9010_01390	1343043	1345055	contig 1.1	BacD2_010100023494	1343043	1345055	NZ_ACGA01000064
1370			1347047	1347535	489	-	BXY_03410	1347047	1347535	489	BSAG_02965	1347047	1347535	contig 1.7	HMPREF0106_01675	1347047	1347535	contig 1.7	BACOVA_02504	1347047	1347535	NZ_AAXF02000048	HMPREF1017_00901	1347047	1347535	contig 1.2	HMPREF9010_01389	1347047	1347535	contig 1.1	BacD2_010100023499	1347047	1347535	NZ_ACGA01000064
1371		GH13_38	1347683	1349443	1761	-	BXY_03420	1347683	1349443	1761	BSAG_02966	1347716	1349443	contig 1.7	HMPREF0106_01676	1347683	1349443	contig 1.7	BACOVA_02505	1347683	1349443	NZ_AAXF02000048	HMPREF1017_00900	1347746	1349443	contig 1.2	HMPREF9010_01388	1347746	1349443	contig 1.1	BacD2_010100023504	1347716	1349443	NZ_ACGA01000064
1372			1349497	1350303	807	-	BXY_03430	1349497	1350303	807	BSAG_02967	1349497	1350303	contig 1.7	HMPREF0106_01677	1349497	1350303	contig 1.7	BACOVA_02506	1349497	1350303	NZ_AAXF02000048	HMPREF1017_00899	1349497	1350303	contig 1.2	HMPREF9010_01387	1349497	1350303	contig 1.1	BacD2_010100023509	1349497	1350303	NZ_ACGA01000064
1373			1350544	1352049	1506	-					BSAG_02968	1350544	1352049	contig 1.7
1374			1352099	1353034	936	-					BSAG_02969	1352099	1353034	contig 1.7
1375			1353048	1353557	510	-					BSAG_02970	1353048	1353557	contig 1.7
1376			1353657	1355204	1548	-									HMPREF0106_01678	1353657	1355204	contig 1.7
1377			1355196	1356131	936	-									HMPREF0106_01679	1355196	1356131	contig 1.7
1378			1356145	1356654	510	-									HMPREF0106_01680	1356145	1356654	contig 1.7
1379			1357014	1357727	714	-									HMPREF0106_01681	1357014	1357727	contig 1.7
1380			1357852	1358658	807	+									HMPREF0106_01682	1357852	1358658	contig 1.7
1381			1358726	1360228	1503	+									HMPREF0106_01683	1358726	1360228	contig 1.7
1382			1360328	1360615	288	-													BACOVA_00320	1360328	1360615	NZ_AAXF02000030
1383			1360725	1362500	1776	-													BACOVA_00319	1360725	1362500	NZ_AAXF02000030
1384			1362484	1364247	1764	-													BACOVA_00318	1362484	1364247	NZ_AAXF02000030
1385			1364250	1365161	912	-													BACOVA_00317	1364250	1365161	NZ_AAXF02000030
1386			1365289	1366578	1290	-													BACOVA_00316	1365289	1366578	NZ_AAXF02000030
1387			1366820	1369024	2205	-													BACOVA_00315	1366820	1369024	NZ_AAXF02000030
1388			1369021	1369863	843	-													BACOVA_00314	1369021	1369863	NZ_AAXF02000030
1389			1370387	1370524	138	+													BACOVA_00313	1370387	1370524	NZ_AAXF02000030
1390			1370060	1370557	498	-													BACOVA_00312	1370060	1370557	NZ_AAXF02000030
1391			1371255	1371407	153	+													BACOVA_00311	1371255	1371407	NZ_AAXF02000030
1392			1371507	1371671	165	+																	HMPREF1017_03694	1371507	1371671	contig 1.18
1393			1371705	1373468	1764	+																	HMPREF1017_03693	1371705	1373468	contig 1.18
1394			1373519	1376302	2784	-																	HMPREF1017_03692	1373519	1376302	contig 1.18
1395			1376283	1377272	990	-																	HMPREF1017_03691	1376283	1377272	contig 1.18
1396			1377454	1378395	942	+																	HMPREF1017_03690	1377454	1378395	contig 1.18
1397			1378404	1378712	309	-																	HMPREF1017_03689	1378404	1378712	contig 1.18
1398			1378915	1379292	378	-																	HMPREF1017_03688	1378915	1379292	contig 1.18
1399			1379463	1380374	912	-																	HMPREF1017_03687	1379463	1380374	contig 1.18
1400			1380428	1381597	1170	-																	HMPREF1017_03686	1380428	1381597	contig 1.18
1401			1381667	1382278	489	-																	HMPREF1017_03685	1381790	1382278	contig 1.18
1402	8	SusC-like	1383217	1386186	2970	+	BXY_03440	1383217	1386186	2970									BACOVA_00310	1383280	1386186	NZ_AAXF02000030	HMPREF1017_03684	1383217	1386186	contig 1.18
1403		SusD-like	1386262	1387854	1593	+	BXY_03450	1386262	1387854	1593									BACOVA_00309	1386262	1387854	NZ_AAXF02000030	HMPREF1017_03683	1386262	1387854	contig 1.18
1404			1387892	1388785	894	+	BXY_03460	1387892	1388785	894									BACOVA_00308	1387892	1388785	NZ_AAXF02000030	HMPREF1017_03682	1387892	1388785	contig 1.18
1405			1388822	1389310	489	+	BXY_03470	1388876	1389310	435									BACOVA_00307	1388876	1389310	NZ_AAXF02000030	HMPREF1017_03681	1388822	1389310	contig 1.18
1406			1389344	1390948	1605	+	BXY_03480	1389344	1390948	1605									BACOVA_00306	1389344	1390948	NZ_AAXF02000030	HMPREF1017_03680	1389344	1390948	contig 1.18
1407			1390984	1392081	1098	+	BXY_03490	1391008	1392081	1074									BACOVA_00305	1390984	1392081	NZ_AAXF02000030	HMPREF1017_03679	1390984	1392081	contig 1.18
1408			1393504	1394529	1026	+	BXY_03520	1393504	1394529	1026
1409			1394611	1396767	2157	+	BXY_03530	1394611	1396767	2157
1410			1396867	1397985	1119	+													BACOVA_00304	1396867	1397985	NZ_AAXF02000030	HMPREF1017_03678	1396867	1397985	contig 1.18
1411			1397995	1399050	1056	+													BACOVA_00303	1397995	1399050	NZ_AAXF02000030	HMPREF1017_03677	1397995	1399050	contig 1.18
1412			1399078	1401297	2220	+													BACOVA_00302	1399078	1401297	NZ_AAXF02000030	HMPREF1017_03676	1399102	1401297	contig 1.18
1413			1401379	1403916	2538	+	BXY_03540	1401418	1403916	2499									BACOVA_00301	1401406	1403916	NZ_AAXF02000030	HMPREF1017_03675	1401379	1403916	contig 1.18
1414			1403952	1405796	1845	+	BXY_03550	1403952	1405796	1845
1415			1405896	1407740	1845	+													BACOVA_00300	1405896	1407740	NZ_AAXF02000030	HMPREF1017_03674	1405896	1407740	contig 1.18
1416			1407872	1409248	1377	+													BACOVA_00299	1407872	1409248	NZ_AAXF02000030
1417			1409262	1410524	1263	+													BACOVA_00298	1409262	1410524	NZ_AAXF02000030
1418			1410565	1410669	105	+													BACOVA_00297	1410565	1410669	NZ_AAXF02000030
1419			1410692	1411228	537	+													BACOVA_00296	1410692	1411228	NZ_AAXF02000030	HMPREF1017_03673	1410737	1411228	contig 1.18
1420			1411250	1413022	1773	+																	HMPREF1017_03672	1411250	1413022	contig 1.18
1421			1413122	1413673	552	+	BXY_03560	1413122	1413673	552									BACOVA_00295	1413305	1413673	NZ_AAXF02000030
1422			1413877	1415826	1950	+	BXY_03570	1414678	1415826	1149									BACOVA_00294	1413877	1415826	NZ_AAXF02000030	HMPREF1017_03671	1413877	1415826	contig 1.18
1423			1415853	1416626	774	+	BXY_03580	1415853	1416626	774
1424			1416726	1416845	120	+													BACOVA_00293	1416726	1416845	NZ_AAXF02000030
1425			1416945	1418720	1776	-									HMPREF0106_01770	1416945	1418720	contig 1.8
1426			1418704	1420089	1386	-									HMPREF0106_01769	1418704	1420089	contig 1.8
1427			1420092	1421003	912	-									HMPREF0106_01768	1420092	1421003	contig 1.8
1428			1421052	1421621	570	-									HMPREF0106_01767	1421052	1421621	contig 1.8
1429			1421680	1424844	3165	-									HMPREF0106_01766	1421680	1424844	contig 1.8
1430			1425321	1425809	489	-									HMPREF0106_01765	1425321	1425809	contig 1.8
1431			1426389	1426745	357	-									HMPREF0106_01764	1426389	1426745	contig 1.8
1432			1426735	1427781	1047	-									HMPREF0106_01763	1426735	1427781	contig 1.8
1433			1427977	1429296	1320	+									HMPREF0106_01762	1427977	1429296	contig 1.8
1434			1429283	1430488	1206	+									HMPREF0106_01761	1429283	1430488	contig 1.8
1435			1430656	1431858	1203	+									HMPREF0106_01760	1430656	1431858	contig 1.8
1436			1431862	1432623	762	+									HMPREF0106_01759	1431862	1432623	contig 1.8
1437			1432749	1433189	441	+									HMPREF0106_01758	1432749	1433189	contig 1.8
1438			1433256	1433930	675	+									HMPREF0106_01757	1433256	1433930	contig 1.8
1439			1434315	1434833	519	+									HMPREF0106_01756	1434315	1434833	contig 1.8	BACOVA_00292	1434315	1434833	NZ_AAXF02000030	HMPREF1017_03670	1434315	1434833	contig 1.18
1440			1434919	1435269	351	+													BACOVA_00291	1434919	1435269	NZ_AAXF02000030	HMPREF1017_03669	1434919	1435269	contig 1.18
1441			1435298	1436236	939	+													BACOVA_00290	1435298	1436236	NZ_AAXF02000030	HMPREF1017_03668	1435298	1436236	contig 1.18
1442			1436586	1437077	492	+													BACOVA_00289	1436586	1437077	NZ_AAXF02000030	HMPREF1017_03667	1436943	1437077	contig 1.18
1443			1437177	1437926	750	+	BXY_03590	1437192	1437926	735					HMPREF0106_01753	1437177	1437926	contig 1.8	BACOVA_00288	1437177	1437926	NZ_AAXF02000030	HMPREF1017_03666	1437177	1437926	contig 1.18	HMPREF9010_00966	1437180	1437926	contig 1.1
1444			1438025	1438345	321	+																					HMPREF9010_00967	1438025	1438345	contig 1.1
1445			1438348	1438746	399	+																					HMPREF9010_00968	1438348	1438746	contig 1.1
1446		GH127	1438885	1440981	2097	+	BXY_03600	1438885	1440981	2097					HMPREF0106_01752	1438885	1440981	contig 1.8	BACOVA_00287	1438885	1440981	NZ_AAXF02000030	HMPREF1017_03665	1438885	1440981	contig 1.18	HMPREF9010_00969	1438885	1440981	contig 1.1
1447		GH141	1441005	1442876	1872	+	BXY_03610	1441005	1442876	1872					HMPREF0106_01751	1441005	1442876	contig 1.8	BACOVA_00286	1441008	1442876	NZ_AAXF02000030	HMPREF1017_03664	1441020	1442876	contig 1.18	HMPREF9010_00970	1441020	1442876	contig 1.1
1448		GH78	1443042	1445246	2205	+	BXY_03620	1443042	1445246	2205					HMPREF0106_01750	1443042	1445246	contig 1.8	BACOVA_00285	1443042	1445246	NZ_AAXF02000030	HMPREF1017_03663	1443042	1445246	contig 1.18	HMPREF9010_00971	1443042	1445246	contig 1.1
1449	9	ECF-sigma	1445828	1446448	621	+	BXY_03630	1445828	1446448	621					HMPREF0106_01749	1445828	1446448	contig 1.8	BACOVA_00284	1445828	1446448	NZ_AAXF02000030
1450		anti-sigma	1446445	1447446	1002	+	BXY_03640	1446454	1447446	993					HMPREF0106_01748	1446445	1447446	contig 1.8	BACOVA_00283	1446445	1447446	NZ_AAXF02000030
1451			1447465	1448229	765	+	BXY_03650	1447465	1448229	765					HMPREF0106_01747	1447474	1448229	contig 1.8	BACOVA_00282	1447465	1448229	NZ_AAXF02000030
1452		SusC-like	1448546	1451851	3306	+									HMPREF0106_01746	1448603	1451851	contig 1.8	BACOVA_00281	1448546	1451851	NZ_AAXF02000030
1453		SusD-like	1451863	1453620	1758	+	BXY_03680	1451863	1453620	1758					HMPREF0106_01745	1451872	1453620	contig 1.8	BACOVA_00280	1451863	1453620	NZ_AAXF02000030
1454		GH165	1453637	1455319	1683	+	BXY_03690	1453637	1455319	1683					HMPREF0106_01744	1453637	1455319	contig 1.8	BACOVA_00279	1453637	1455319	NZ_AAXF02000030
1455		GH165	1455333	1457045	1713	+									HMPREF0106_01743	1455333	1457045	contig 1.8	BACOVA_00278	1455375	1457045	NZ_AAXF02000030
1456			1457049	1458620	1572	+	BXY_03720	1457049	1458620	1572					HMPREF0106_01742	1457058	1458620	contig 1.8	BACOVA_00277	1457049	1458620	NZ_AAXF02000030
1457		GH165	1458631	1460196	1566	+	BXY_03730	1458643	1460196	1554					HMPREF0106_01741	1458631	1460196	contig 1.8	BACOVA_00276	1458643	1460196	NZ_AAXF02000030
1458			1460228	1461145	918	+	BXY_03740	1460228	1461145	918					HMPREF0106_01740	1460228	1461145	contig 1.8	BACOVA_00275	1460381	1461145	NZ_AAXF02000030
1459			1461157	1462359	1203	+	BXY_03750	1461157	1462359	1203					HMPREF0106_01739	1461157	1462359	contig 1.8	BACOVA_00274	1461163	1462359	NZ_AAXF02000030
1460			1462361	1462807	447	+	BXY_03760	1462361	1462807	447					HMPREF0106_01738	1462361	1462807	contig 1.8	BACOVA_00273	1462361	1462807	NZ_AAXF02000030
1461			1462844	1464079	1236	+	BXY_03770	1462844	1464079	1236					HMPREF0106_01737	1462844	1464079	contig 1.8	BACOVA_00272	1462844	1464079	NZ_AAXF02000030
1462			1464524	1465054	531	-	BXY_03780	1464524	1465054	531					HMPREF0106_01736	1464524	1465054	contig 1.8	BACOVA_00271	1464524	1465054	NZ_AAXF02000030
1463			1465154	1468219	3066	+					BSAG_01563	1465154	1468219	contig 1.2
1464			1468696	1472103	3408	+					BSAG_01564	1468696	1472103	contig 1.2
1465			1472089	1472241	153	-					BSAG_01565	1472089	1472241	contig 1.2
1466			1472490	1472831	342	-					BSAG_01566	1472490	1472831	contig 1.2
1467		ECF-sigma	1472931	1473551	621	+																	HMPREF1017_03662	1472931	1473551	contig 1.18	HMPREF9010_00972	1472931	1473551	contig 1.1	BacD2_010100000538	1473176	1473551	NZ_ACGA01000005
1468		anti-sigma	1473559	1474566	1008	+																	HMPREF1017_03661	1473559	1474566	contig 1.18	HMPREF9010_00973	1473559	1474566	contig 1.1	BacD2_010100000533	1473574	1474566	NZ_ACGA01000005
1469			1474666	1475034	369	+					BSAG_01567	1474666	1475034	contig 1.2
1470		SusC-like	1475134	1478697	3564	+																	HMPREF1017_03660	1475197	1478697	contig 1.18	HMPREF9010_00974	1475134	1478697	contig 1.1	BacD2_010100000528	1475197	1478697	NZ_ACGA01000005
1471		SusD-like	1478703	1480478	1776	+					BSAG_01568	1478703	1480478	contig 1.2									HMPREF1017_03659	1478733	1480478	contig 1.18	HMPREF9010_00975	1478733	1480478	contig 1.1	BacD2_010100000523	1478712	1480478	NZ_ACGA01000005
1472			1480508	1481401	894	+					BSAG_01569	1480532	1481401	contig 1.2									HMPREF1017_03658	1480508	1481401	contig 1.18	HMPREF9010_00976	1480532	1481401	contig 1.1	BacD2_010100000518	1480508	1481401	NZ_ACGA01000005
1473			1481409	1483580	2172	+					BSAG_01570	1481418	1483580	contig 1.2									HMPREF1017_03657	1481418	1483580	contig 1.18	HMPREF9010_00977	1482390	1483580	contig 1.1	BacD2_010100000513	1481409	1483580	NZ_ACGA01000005
1474			1483604	1484482	879	+					BSAG_01571	1483643	1484482	contig 1.2									HMPREF1017_03656	1483604	1484482	contig 1.18					BacD2_010100000508	1483604	1484482	NZ_ACGA01000005
1475			1484998	1487430	2433	-	BXY_03790	1484998	1487430	2433	BSAG_01572	1484998	1487430	contig 1.2	HMPREF0106_01735	1484998	1487430	contig 1.8	BACOVA_00270	1484998	1487430	NZ_AAXF02000030	HMPREF1017_03655	1484998	1487430	contig 1.18	HMPREF9010_00979	1484998	1487430	contig 1.1
1476			1487571	1487795	225	+					BSAG_01573	1487571	1487795	contig 1.2					BACOVA_00269	1487643	1487795	NZ_AAXF02000030
1477		GH138	1487801	1490500	2700	+	BXY_03800	1487801	1490500	2700	BSAG_01574	1487879	1490500	contig 1.2	HMPREF0106_01734	1487879	1490500	contig 1.8	BACOVA_00268	1487879	1490500	NZ_AAXF02000030	HMPREF1017_03654	1487801	1490500	contig 1.18	HMPREF9010_00980	1487801	1490500	contig 1.1	BacD2_010100000493	1487801	1490500	NZ_ACGA01000005
1478	10		1490600	1491616	1017	-													BACOVA_00267	1490600	1491616	NZ_AAXF02000029
1479		SusD-like	1491695	1493764	2070	-													BACOVA_00266	1491695	1493764	NZ_AAXF02000029
1480		SusC-like	1493764	1496808	3045	-													BACOVA_00265	1493764	1496808	NZ_AAXF02000029
1481			1496887	1498284	1398	-													BACOVA_00264	1496887	1498284	NZ_AAXF02000029
1482			1498373	1498495	123	+													BACOVA_00263	1498373	1498495	NZ_AAXF02000029
1483			1498573	1498755	183	+													BACOVA_00262	1498573	1498755	NZ_AAXF02000029
1484		GH67	1498941	1501052	2112	-													BACOVA_00261	1498941	1501052	NZ_AAXF02000029
1485		GH3	1501073	1503601	2529	-													BACOVA_00260	1501073	1503601	NZ_AAXF02000029
1486		GH43_10	1503745	1505343	1599	-													BACOVA_00259	1503745	1505343	NZ_AAXF02000029
1487		CE6,GH95	1505364	1508666	3303	-													BACOVA_00258	1505364	1508666	NZ_AAXF02000029
1488		GH43_29,CBM6	1508715	1510091	1377	-													BACOVA_00257	1508715	1510091	NZ_AAXF02000029
1489		GH97	1510108	1512093	1986	-													BACOVA_00256	1510108	1512093	NZ_AAXF02000029
1490		Transposase	1512239	1513141	903	+													BACOVA_00255	1512239	1513141	NZ_AAXF02000029
1491			1513536	1513877	342	-													BACOVA_00254	1513536	1513877	NZ_AAXF02000029
1492			1513887	1514150	264	-													BACOVA_00253	1513887	1514150	NZ_AAXF02000029
1493			1514204	1514404	201	-													BACOVA_00252	1514204	1514404	NZ_AAXF02000029
1494			1514556	1514657	102	+													BACOVA_00251	1514556	1514657	NZ_AAXF02000029
1495	11	GH2	1514767	1517127	2361	-													BACOVA_00250	1514767	1517127	NZ_AAXF02000029
1496		GH115	1517143	1519698	2556	-													BACOVA_00249	1517143	1519698	NZ_AAXF02000029
1497		PL9	1519766	1521784	2019	-													BACOVA_00248	1519766	1521784	NZ_AAXF02000029
1498		GH10	1521815	1523569	1755	-													BACOVA_00247	1521815	1523569	NZ_AAXF02000029
1499			1523599	1524636	1038	-													BACOVA_00246	1523599	1524636	NZ_AAXF02000029
1500		SusD-like	1524684	1526456	1773	-													BACOVA_00245	1524684	1526456	NZ_AAXF02000029
1501		SusC-like	1526463	1529282	2820	-													BACOVA_00244	1526463	1529282	NZ_AAXF02000029
1502		SusD-like	1529309	1531183	1875	-													BACOVA_00243	1529309	1531183	NZ_AAXF02000029
1503		SusC-like	1531202	1534321	3120	-													BACOVA_00242	1531202	1534321	NZ_AAXF02000029
1504			1534330	1534479	150	-													BACOVA_00241	1534330	1534479	NZ_AAXF02000029
1505			1534710	1534820	111	-													BACOVA_00240	1534710	1534820	NZ_AAXF02000029
1506		HTCS	1534904	1538908	4005	-													BACOVA_00239	1534904	1538908	NZ_AAXF02000029
1507			1539129	1539317	189	-													BACOVA_00238	1539129	1539317	NZ_AAXF02000029
1508			1539320	1540603	1284	+													BACOVA_00237	1539320	1540603	NZ_AAXF02000029
1509			1540600	1540878	279	+													BACOVA_00236	1540600	1540878	NZ_AAXF02000029
1510			1540923	1541657	735	+													BACOVA_00235	1540923	1541657	NZ_AAXF02000029
1511			1541674	1542501	828	+													BACOVA_00234	1541674	1542501	NZ_AAXF02000029
1512			1542519	1543949	1431	+													BACOVA_00233	1542519	1543949	NZ_AAXF02000029
1513			1544088	1544219	132	-													BACOVA_00232	1544088	1544219	NZ_AAXF02000029
1514			1544381	1545637	1257	-													BACOVA_00231	1544381	1545637	NZ_AAXF02000029
1515			1545657	1545872	216	-													BACOVA_00230	1545657	1545872	NZ_AAXF02000029
1516		GH2GH2	1545906	1547249	1344	-													BACOVA_00229	1545906	1547249	NZ_AAXF02000029
1517			1547246	1549003	1758	-													BACOVA_00228	1547246	1549003	NZ_AAXF02000029
1518		GH43_29,CBM6	1549010	1550104	1095	-													BACOVA_00227	1549010	1550104	NZ_AAXF02000029
1519		GH137,GH2,CBM57	1550204	1554415	4212	+	BXY_03810	1550204	1554415	4212	BSAG_01575	1550204	1554415	contig 1.2	HMPREF0106_01733	1550204	1554415	contig 1.8	BACOVA_00184	1550216	1554415	NZ_AAXF02000027	HMPREF1017_03653	1550216	1554415	contig 1.18	HMPREF9010_00981	1550216	1554415	contig 1.1	BacD2_010100000488	1550216	1554415	NZ_ACGA01000004
1520			1554630	1555475	846	+					BSAG_01576	1554630	1555475	contig 1.2	HMPREF0106_01732	1554630	1555475	contig 1.8					HMPREF1017_03652	1554630	1555475	contig 1.18	HMPREF9010_00982	1554630	1555475	contig 1.1	BacD2_010100000483	1554630	1555475	NZ_ACGA01000004
1521			1555472	1557013	1542	-	BXY_03830	1555472	1557013	1542	BSAG_01577	1555514	1557013	contig 1.2	HMPREF0106_01731	1555472	1557013	contig 1.8					HMPREF1017_03651	1555511	1557013	contig 1.18	HMPREF9010_00983	1555511	1557013	contig 1.1	BacD2_010100000478	1555514	1557013	NZ_ACGA01000004
1522			1557255	1558826	1572	-					BSAG_01578	1557564	1558826	contig 1.2					BACOVA_00183	1557255	1558826	NZ_AAXF02000027	HMPREF1017_03650	1557297	1558826	contig 1.18	HMPREF9010_00984	1557270	1558826	contig 1.1	BacD2_010100000473	1557255	1558826	NZ_ACGA01000004
1523		GH2	1559076	1562471	3396	+	BXY_03840	1559217	1562471	3255	BSAG_01579	1559217	1562471	contig 1.2	HMPREF0106_01730	1559217	1562471	contig 1.8	BACOVA_00182	1559076	1562471	NZ_AAXF02000027	HMPREF1017_03649	1559235	1562471	contig 1.18	HMPREF9010_00985	1559139	1562471	contig 1.1	BacD2_010100000468	1559109	1562471	NZ_ACGA01000004
1524		GH2	1562508	1565357	2850	+	BXY_03850	1562508	1565357	2850	BSAG_01580	1562508	1565357	contig 1.2	HMPREF0106_01729	1562508	1565357	contig 1.8	BACOVA_00181	1562508	1565357	NZ_AAXF02000027	HMPREF1017_03648	1562508	1565357	contig 1.18	HMPREF9010_00986	1562508	1565357	contig 1.1
1525			1565503	1566189	687	+					BSAG_01581	1565503	1566189	contig 1.2	HMPREF0106_01728	1565503	1566189	contig 1.8	BACOVA_00180	1565503	1566189	NZ_AAXF02000027	HMPREF1017_03647	1565503	1566189	contig 1.18	HMPREF9010_00987	1565503	1566189	contig 1.1	BacD2_010100000453	1565503	1566189	NZ_ACGA01000004
1526			1566186	1567553	1368	+					BSAG_01582	1566186	1567553	contig 1.2	HMPREF0106_01727	1566186	1567553	contig 1.8	BACOVA_00179	1566186	1567553	NZ_AAXF02000027	HMPREF1017_03646	1566186	1567553	contig 1.18	HMPREF9010_00988	1566186	1567553	contig 1.1	BacD2_010100000448	1566186	1567553	NZ_ACGA01000004
1527			1567674	1570325	2652	+					BSAG_01583	1567674	1570325	contig 1.2	HMPREF0106_01726	1567674	1570325	contig 1.8	BACOVA_00178	1567674	1570325	NZ_AAXF02000027	HMPREF1017_03645	1567674	1570325	contig 1.18	HMPREF9010_00989	1567674	1570325	contig 1.1	BacD2_010100000443	1567674	1570325	NZ_ACGA01000004
1528			1570425	1570829	405	-	BXY_03860	1570425	1570829	405
1529			1570968	1572491	1524	+	BXY_03870	1570977	1572491	1515	BSAG_01584	1570977	1572491	contig 1.2									HMPREF1017_03644	1570968	1572491	contig 1.18					BacD2_010100000438	1571202	1572491	NZ_ACGA01000004
1530			1572484	1573002	519	-	BXY_03880	1572484	1573002	519	BSAG_01585	1572484	1573002	contig 1.2																	BacD2_010100000433	1572484	1573002	NZ_ACGA01000004
1531			1572992	1573504	513	-					BSAG_01586	1572992	1573504	contig 1.2
1532			1573682	1574899	1218	-	BXY_03890	1573682	1574899	1218	BSAG_01587	1574246	1574899	contig 1.2																	BacD2_010100000428	1573688	1574899	NZ_ACGA01000004
1533			1576800	1578020	1221	-	BXY_03920	1576800	1578020	1221
1534			1578120	1578311	192	-					BSAG_01588	1578120	1578311	contig 1.2
1535			1578308	1579036	729	-					BSAG_01589	1578308	1579036	contig 1.2	HMPREF0106_01725	1578401	1579036	contig 1.8	BACOVA_00177	1578308	1579036	NZ_AAXF02000027					HMPREF9010_00990	1578308	1579036	contig 1.1	BacD2_010100000423	1578308	1579036	NZ_ACGA01000004
1536			1579111	1579392	282	-					BSAG_01590	1579111	1579392	contig 1.2	HMPREF0106_01724	1579111	1579392	contig 1.8	BACOVA_00176	1579111	1579392	NZ_AAXF02000027	HMPREF1017_03643	1579111	1579392	contig 1.18	HMPREF9010_00991	1579111	1579392	contig 1.1	BacD2_010100000418	1579111	1579392	NZ_ACGA01000004
1537			1579535	1580146	612	-																					HMPREF9010_00992	1579535	1580146	contig 1.1
1538			1580246	1580764	519	-					BSAG_01591	1580246	1580764	contig 1.2
1539			1580864	1581622	759	-																	HMPREF1017_03642	1580864	1581622	contig 1.18
1540			1581763	1582452	690	-																	HMPREF1017_03641	1581763	1582452	contig 1.18
1541			1582449	1583057	609	-																	HMPREF1017_03640	1582449	1583057	contig 1.18
1542			1583158	1583640	483	-																	HMPREF1017_03639	1583158	1583640	contig 1.18
1543			1583740	1584354	615	-									HMPREF0106_01723	1583836	1584354	contig 1.8	BACOVA_00174	1583740	1584354	NZ_AAXF02000027									BacD2_010100000413	1584089	1584354	NZ_ACGA01000004
1544			1584263	1584385	123	+													BACOVA_00175	1584263	1584385	NZ_AAXF02000027
1545			1584885	1585472	588	+	BXY_03950	1584885	1585472	588	BSAG_01592	1584885	1585472	contig 1.2	HMPREF0106_01722	1584885	1585472	contig 1.8	BACOVA_00173	1584885	1585472	NZ_AAXF02000027					HMPREF9010_00993	1584885	1585472	contig 1.1	BacD2_010100000408	1584885	1585472	NZ_ACGA01000003
1546			1585480	1587021	1542	+	BXY_03960	1585480	1587021	1542	BSAG_01593	1585507	1587021	contig 1.2	HMPREF0106_01721	1585480	1587021	contig 1.8	BACOVA_00172	1585480	1587021	NZ_AAXF02000027					HMPREF9010_00994	1585480	1587021	contig 1.1	BacD2_010100000403	1585480	1587021	NZ_ACGA01000003
1547			1587080	1588684	1605	+	BXY_03970	1587095	1588684	1590	BSAG_01594	1587113	1588684	contig 1.2	HMPREF0106_01720	1587089	1588684	contig 1.8	BACOVA_00171	1587080	1588684	NZ_AAXF02000027					HMPREF9010_00995	1587095	1588684	contig 1.1	BacD2_010100000398	1587098	1588684	NZ_ACGA01000003
1548			1588688	1589659	972	+	BXY_03980	1588688	1589659	972	BSAG_01595	1588688	1589659	contig 1.2	HMPREF0106_01719	1588688	1589659	contig 1.8	BACOVA_00170	1588691	1589659	NZ_AAXF02000027					HMPREF9010_00996	1588691	1589659	contig 1.1	BacD2_010100000393	1588742	1589659	NZ_ACGA01000003
1549			1589682	1592171	2490	+	BXY_03990	1590042	1592171	2130	BSAG_01596	1589706	1592171	contig 1.2	HMPREF0106_01718	1589691	1592171	contig 1.8	BACOVA_00169	1589682	1592171	NZ_AAXF02000027					HMPREF9010_00997	1589697	1592171	contig 1.1	BacD2_010100000388	1589697	1592171	NZ_ACGA01000003
1550			1592181	1594511	2331	+	BXY_04010	1592244	1594511	2268	BSAG_01597	1592211	1594511	contig 1.2	HMPREF0106_01717	1592184	1594511	contig 1.8	BACOVA_00168	1592181	1594511	NZ_AAXF02000027					HMPREF9010_00998	1592181	1594511	contig 1.1	BacD2_010100000383	1592202	1594511	NZ_ACGA01000003
1551			1594545	1595339	795	+	BXY_04020	1594551	1595339	789	BSAG_01598	1594548	1595339	contig 1.2	HMPREF0106_01716	1594554	1595339	contig 1.8	BACOVA_00167	1594545	1595339	NZ_AAXF02000027					HMPREF9010_00999	1594545	1595339	contig 1.1	BacD2_010100000378	1594545	1595339	NZ_ACGA01000003
1552			1595399	1595782	384	+	BXY_04030	1595399	1595782	384	BSAG_01599	1595399	1595782	contig 1.2	HMPREF0106_01715	1595399	1595782	contig 1.8	BACOVA_00166	1595417	1595782	NZ_AAXF02000027					HMPREF9010_01000	1595417	1595782	contig 1.1	BacD2_010100000373	1595444	1595782	NZ_ACGA01000003
1553			1595860	1596756	897	+					BSAG_01600	1595860	1596756	contig 1.2	HMPREF0106_01714	1595860	1596756	contig 1.8	BACOVA_00165	1595863	1596756	NZ_AAXF02000027					HMPREF9010_01001	1595863	1596756	contig 1.1	BacD2_010100000368	1595863	1596756	NZ_ACGA01000003
1554			1596953	1598164	1212	+	BXY_04060	1596953	1598164	1212					HMPREF0106_01713	1596953	1598164	contig 1.8
1555			1598167	1598784	618	+	BXY_04070	1598167	1598784	618
1556		GH106	1598909	1602208	3300	+	BXY_04080	1598909	1602208	3300	BSAG_01601	1598921	1602208	contig 1.2	HMPREF0106_01712	1598909	1602208	contig 1.8	BACOVA_00164	1598909	1602208	NZ_AAXF02000027					HMPREF9010_01002	1598909	1602208	contig 1.1	BacD2_010100000363	1598909	1602208	NZ_ACGA01000003
1557			1602325	1603758	1434	+	BXY_04090	1602325	1603758	1434	BSAG_01602	1602325	1603758	contig 1.2	HMPREF0106_01711	1602325	1603758	contig 1.8	BACOVA_00163	1602325	1603758	NZ_AAXF02000027					HMPREF9010_01003	1602325	1603758	contig 1.1	BacD2_010100000358	1602355	1603758	NZ_ACGA01000003
1558		GH139	1603792	1606143	2352	+					BSAG_01603	1603815	1606143	contig 1.2	HMPREF0106_01710	1603792	1606143	contig 1.8	BACOVA_00162	1603843	1606143	NZ_AAXF02000027					HMPREF9010_01004	1603792	1606143	contig 1.1
1559		GH2	1606682	1609336	2655	+	BXY_04110	1606682	1609336	2655	BSAG_01604	1606682	1609336	contig 1.2	HMPREF0106_01709	1606682	1609336	contig 1.8	BACOVA_00788	1606682	1609336	NZ_AAXF02000037	HMPREF1017_03621	1606682	1609336	contig 1.17	HMPREF9010_01005	1606682	1609336	contig 1.1	BacD2_010100000340	1606682	1609336	NZ_ACGA01000001
1560		HTCS	1609477	1613907	4431	+	BXY_04120	1609510	1613907	4398	BSAG_01605	1609513	1613907	contig 1.2	HMPREF0106_01708	1609477	1613907	contig 1.8	BACOVA_00787	1609513	1613907	NZ_AAXF02000037	HMPREF1017_03620	1609513	1613907	contig 1.17	HMPREF9010_01006	1609477	1613907	contig 1.1	BacD2_010100000335	1609513	1613907	NZ_ACGA01000001
1561		PL1	1613966	1614702	737	+					BSAG_01606	1613966	1614702	contig 1.2
1562		PL1_2	1614745	1616427	1683	+	BXY_04130	1614745	1616427	1683	BSAG_01607	1615504	1616427	contig 1.2	HMPREF0106_01707	1614745	1616427	contig 1.8	BACOVA_00786	1614745	1616427	NZ_AAXF02000037	HMPREF1017_03619	1614745	1616427	contig 1.17	HMPREF9010_01007	1614745	1616427	contig 1.1	BacD2_010100000330	1614778	1616427	NZ_ACGA01000001
1563			1616458	1619601	3144	+	BXY_04140	1616482	1619601	3120	BSAG_01608	1616476	1619601	contig 1.2	HMPREF0106_01706	1616476	1619601	contig 1.8	BACOVA_00785	1616482	1619601	NZ_AAXF02000037	HMPREF1017_03618	1616479	1619601	contig 1.17	HMPREF9010_01008	1616482	1619601	contig 1.1	BacD2_010100000325	1616458	1619601	NZ_ACGA01000001
1564		ECF-sigma	1619778	1620329	552	+	BXY_04150	1619778	1620329	552	BSAG_01609	1619778	1620329	contig 1.2	HMPREF0106_01705	1619781	1620329	contig 1.8	BACOVA_00784	1619778	1620329	NZ_AAXF02000037	HMPREF1017_03617	1619781	1620329	contig 1.17	HMPREF9010_01009	1619778	1620329	contig 1.1	BacD2_010100000320	1619778	1620329	NZ_ACGA01000001
1565			1620412	1620663	252	+	BXY_04160	1620427	1620663	237	BSAG_01610	1620427	1620663	contig 1.2	HMPREF0106_01704	1620412	1620663	contig 1.8	BACOVA_00783	1620427	1620663	NZ_AAXF02000037	HMPREF1017_03616	1620412	1620663	contig 1.17	HMPREF9010_01010	1620427	1620663	contig 1.1	BacD2_010100000315	1620412	1620663	NZ_ACGA01000001
1566			1620782	1622035	1254	-	BXY_04170	1620782	1622035	1254	BSAG_01611	1620782	1622035	contig 1.2	HMPREF0106_01703	1620782	1622035	contig 1.8	BACOVA_00782	1620782	1622035	NZ_AAXF02000037	HMPREF1017_03615	1620782	1622035	contig 1.17	HMPREF9010_01011	1620782	1622035	contig 1.1	BacD2_010100000310	1620782	1622035	NZ_ACGA01000001
1567			1622114	1622881	768	+	BXY_04180	1622114	1622881	768	BSAG_01612	1622114	1622881	contig 1.2	HMPREF0106_01702	1622114	1622881	contig 1.8	BACOVA_00781	1622114	1622881	NZ_AAXF02000037	HMPREF1017_03614	1622114	1622881	contig 1.17	HMPREF9010_01012	1622114	1622881	contig 1.1	BacD2_010100000305	1622114	1622881	NZ_ACGA01000001
1568			1622883	1623368	486	+	BXY_04190	1622883	1623368	486	BSAG_01613	1622883	1623368	contig 1.2	HMPREF0106_01701	1622883	1623368	contig 1.8	BACOVA_00780	1622883	1623368	NZ_AAXF02000037	HMPREF1017_03613	1622883	1623368	contig 1.17	HMPREF9010_01013	1622883	1623368	contig 1.1	BacD2_010100000300	1622883	1623368	NZ_ACGA01000001
1569			1623380	1624108	729	+	BXY_04200	1623380	1624108	729	BSAG_01614	1623380	1624108	contig 1.2	HMPREF0106_01700	1623380	1624108	contig 1.8	BACOVA_00779	1623380	1624108	NZ_AAXF02000037	HMPREF1017_03612	1623380	1624108	contig 1.17	HMPREF9010_01014	1623380	1624108	contig 1.1	BacD2_010100000295	1623380	1624108	NZ_ACGA01000001
1570			1624259	1625269	1011	-	BXY_04210	1624460	1625269	810	BSAG_01615	1624460	1625269	contig 1.2	HMPREF0106_01699	1624460	1625269	contig 1.8	BACOVA_00778	1624460	1625269	NZ_AAXF02000037	HMPREF1017_03611	1624259	1625269	contig 1.17	HMPREF9010_01015	1624460	1625269	contig 1.1	BacD2_010100000290	1624460	1625269	NZ_ACGA01000001
1571			1625288	1626196	909	+																	HMPREF1017_03610	1625288	1626196	contig 1.17
1572			1626281	1626901	621	-	BXY_04220	1626281	1626901	621	BSAG_01616	1626281	1626901	contig 1.2	HMPREF0106_01698	1626281	1626901	contig 1.8	BACOVA_00777	1626281	1626901	NZ_AAXF02000037	HMPREF1017_03609	1626281	1626901	contig 1.17	HMPREF9010_01016	1626281	1626901	contig 1.1	BacD2_010100000285	1626281	1626901	NZ_ACGA01000001
1573			1627116	1628024	909	-																	HMPREF1017_03608	1627116	1628024	contig 1.17
1574			1628034	1628660	627	-																	HMPREF1017_03607	1628034	1628660	contig 1.17
1575			1628790	1629656	867	+																	HMPREF1017_03606	1628790	1629656	contig 1.17
1576			1629851	1630966	1116	+	BXY_04230	1629890	1630966	1077	BSAG_01617	1629884	1630966	contig 1.2	HMPREF0106_01697	1629851	1630966	contig 1.8	BACOVA_00776	1629878	1630966	NZ_AAXF02000037	HMPREF1017_03605	1629851	1630966	contig 1.17	HMPREF9010_01017	1629878	1630966	contig 1.1	BacD2_010100000280	1629851	1630966	NZ_ACGA01000001
1577			1632128	1632493	366	+																					HMPREF9010_01018	1632128	1632493	contig 1.1
1578			1632593	1632718	126	+					BSAG_01618	1632593	1632718	contig 1.2
1579		Transposase	1632818	1633057	240	+									HMPREF0106_01696	1632818	1633057	contig 1.8
1580			1633396	1636587	3192	+	BXY_04240	1633453	1636587	3135	BSAG_01619	1633453	1636587	contig 1.2	HMPREF0106_01695	1633450	1636587	contig 1.8	BACOVA_00775	1633396	1636587	NZ_AAXF02000037	HMPREF1017_03604	1633450	1636587	contig 1.17	HMPREF9010_01019	1633396	1636587	contig 1.1	BacD2_010100000275	1633450	1636587	NZ_ACGA01000001
1581			1636599	1636877	279	+	BXY_04250	1636632	1636877	246	BSAG_01620	1636632	1636877	contig 1.2	HMPREF0106_01694	1636599	1636877	contig 1.8	BACOVA_00774	1636599	1636877	NZ_AAXF02000037	HMPREF1017_03603	1636623	1636877	contig 1.17	HMPREF9010_01020	1636623	1636877	contig 1.1	BacD2_010100000270	1636623	1636877	NZ_ACGA01000001
1582			1636874	1637893	1020	-									HMPREF0106_01693	1636934	1637893	contig 1.8	BACOVA_00773	1636874	1637893	NZ_AAXF02000037	HMPREF1017_03602	1637018	1637893	contig 1.17	HMPREF9010_01021	1636874	1637893	contig 1.1	BacD2_010100000265	1636982	1637893	NZ_ACGA01000001
1583		Recombinase	1638093	1638443	351	+									HMPREF0106_01692	1638093	1638443	contig 1.8	BACOVA_00772	1638093	1638443	NZ_AAXF02000037					HMPREF9010_01022	1638093	1638443	contig 1.1	BacD2_010100000260	1638093	1638443	NZ_ACGA01000001
1584		ECF-sigma	1638539	1639090	552	+	BXY_04260	1638539	1639090	552	BSAG_01621	1638539	1639090	contig 1.2	HMPREF0106_01691	1638539	1639090	contig 1.8	BACOVA_00771	1638539	1639090	NZ_AAXF02000037	HMPREF1017_03601	1638539	1639090	contig 1.17	HMPREF9010_01023	1638539	1639090	contig 1.1	BacD2_010100000255	1638539	1639090	NZ_ACGA01000001
1585			1639097	1639948	852	-																	HMPREF1017_03600	1639097	1639948	contig 1.17
1586			1640002	1640574	573	-																	HMPREF1017_03599	1640002	1640574	contig 1.17
1587			1640794	1641768	975	+	BXY_04270	1640794	1641768	975	BSAG_01622	1640794	1641768	contig 1.2	HMPREF0106_01690	1640794	1641768	contig 1.8	BACOVA_00770	1640794	1641768	NZ_AAXF02000037	HMPREF1017_03598	1640794	1641768	contig 1.17	HMPREF9010_01024	1640797	1641768	contig 1.1	BacD2_010100000250	1640794	1641768	NZ_ACGA01000001
1588			1641892	1642044	153	+																									BacD2_010100000245	1641892	1642044	NZ_ACGA01000001
1589		SusC-like	1642034	1644658	2625	+	BXY_04280	1642034	1644658	2625	BSAG_01623	1642286	1644658	contig 1.2	HMPREF0106_01689	1642037	1644658	contig 1.8	BACOVA_00769	1642037	1644658	NZ_AAXF02000037	HMPREF1017_03597	1642037	1644658	contig 1.17	HMPREF9010_01025	1642037	1644658	contig 1.1	BacD2_010100000240	1642355	1644658	NZ_ACGA01000001
1590			1644807	1645910	1104	+	BXY_04290	1645440	1645910	471	BSAG_01624	1645440	1645910	contig 1.2	HMPREF0106_01688	1644807	1645910	contig 1.8	BACOVA_00768	1644807	1645910	NZ_AAXF02000037	HMPREF1017_03596	1644807	1645910	contig 1.17	HMPREF9010_01026	1644807	1645910	contig 1.1	BacD2_010100000235	1644807	1645910	NZ_ACGA01000001
1591			1646100	1647608	1509	+	BXY_04300	1646100	1647608	1509	BSAG_01625	1646100	1647608	contig 1.2	HMPREF0106_01687	1646100	1647608	contig 1.8	BACOVA_00767	1646100	1647608	NZ_AAXF02000037	HMPREF1017_03595	1646100	1647608	contig 1.17	HMPREF9010_01027	1646100	1647608	contig 1.1	BacD2_010100000230	1646100	1647608	NZ_ACGA01000001
1592			1647628	1649031	1404	+	BXY_04310	1647628	1649031	1404	BSAG_01626	1647628	1649031	contig 1.2	HMPREF0106_01686	1647628	1649031	contig 1.8	BACOVA_00766	1647628	1649031	NZ_AAXF02000037	HMPREF1017_03594	1647628	1649031	contig 1.17	HMPREF9010_01028	1647628	1649031	contig 1.1	BacD2_010100000225	1647628	1649031	NZ_ACGA01000001
1593			1649040	1649492	453	+	BXY_04320	1649073	1649492	420	BSAG_01627	1649040	1649492	contig 1.2	HMPREF0106_01685	1649073	1649492	contig 1.8	BACOVA_00765	1649073	1649492	NZ_AAXF02000037	HMPREF1017_03593	1649073	1649492	contig 1.17	HMPREF9010_01029	1649073	1649492	contig 1.1	BacD2_010100000220	1649073	1649492	NZ_ACGA01000001
1594			1649523	1651412	1890	+									HMPREF0106_01684	1649580	1651412	contig 1.8	BACOVA_00764	1649580	1651412	NZ_AAXF02000037	HMPREF1017_03592	1649523	1651412	contig 1.17	HMPREF9010_01030	1649580	1651412	contig 1.1	BacD2_010100000215	1649523	1651412	NZ_ACGA01000001
1595			1651526	1652038	513	+									HMPREF0106_04617	1651526	1652038	contig 1.35	BACOVA_00763	1651526	1652038	NZ_AAXF02000037	HMPREF1017_03591	1651526	1652038	contig 1.17	HMPREF9010_01031	1651526	1652038	contig 1.1	BacD2_010100000210	1651526	1652038	NZ_ACGA01000001
1596			1652009	1652119	111	-													BACOVA_00762	1652009	1652119	NZ_AAXF02000037
1597			1652170	1656162	3993	-					BSAG_01628	1653601	1656162	contig 1.2	HMPREF0106_04618	1652176	1656162	contig 1.35	BACOVA_00761	1652176	1656162	NZ_AAXF02000037	HMPREF1017_03590	1652173	1656162	contig 1.17	HMPREF9010_01032	1652170	1656162	contig 1.1	BacD2_010100000205	1652173	1656162	NZ_ACGA01000001
1598			1656184	1657642	1459	-					BSAG_01629	1656184	1657642	contig 1.2
1599			1657884	1659068	1185	-					BSAG_01630	1657896	1659068	contig 1.2	HMPREF0106_04619	1657884	1659068	contig 1.35	BACOVA_00760	1657884	1659068	NZ_AAXF02000037	HMPREF1017_03589	1657884	1659068	contig 1.17					BacD2_010100000200	1657884	1659068	NZ_ACGA01000001
1600			1659052	1660236	1185	-	BXY_04350	1659175	1660236	1062					HMPREF0106_04620	1659052	1660236	contig 1.35	BACOVA_00759	1659175	1660236	NZ_AAXF02000037	HMPREF1017_03588	1659052	1660236	contig 1.17					BacD2_010100000195	1659052	1660236	NZ_ACGA01000001
1601			1660382	1661368	987	-					BSAG_01631	1660382	1661368	contig 1.2	HMPREF0106_04621	1660382	1661368	contig 1.35	BACOVA_00758	1660382	1661368	NZ_AAXF02000037	HMPREF1017_03587	1660382	1661368	contig 1.17	HMPREF9010_01034	1660382	1661368	contig 1.1	BacD2_010100000190	1660382	1661368	NZ_ACGA01000001
1602			1661375	1662787	1413	-	BXY_04380	1661375	1662787	1413	BSAG_01632	1661375	1662787	contig 1.2	HMPREF0106_04622	1661375	1662787	contig 1.35	BACOVA_00757	1661375	1662787	NZ_AAXF02000037	HMPREF1017_03586	1661375	1662787	contig 1.17	HMPREF9010_01035	1661411	1662787	contig 1.1	BacD2_010100000185	1661405	1662787	NZ_ACGA01000001
1603			1663019	1663091	73	+	BXY_T_48890	1663019	1663091	73
1604			1663191	1663263	73	+																	HMPREF1017_05142	1663191	1663263	contig 1.17
1605			1663363	1663435	73	+																									BacD2_010100t00353	1663363	1663435	NZ_ACGA01000001
1606			1663535	1663607	73	+					BSAG_05521	1663535	1663607	contig 1.2
1607			1663707	1663841	135	+													BACOVA_00756	1663707	1663841	NZ_AAXF02000037
1608			1663941	1664013	73	+									HMPREF0106_10055	1663941	1664013	contig 1.35
1609			1664113	1664185	73	+													BACOVA_00755	1664113	1664185	NZ_AAXF02000037
1610			1664323	1664751	429	+									HMPREF0106_04623	1664323	1664751	contig 1.35	BACOVA_00754	1664323	1664751	NZ_AAXF02000037	HMPREF1017_03585	1664323	1664751	contig 1.17	HMPREF9010_01036	1664323	1664751	contig 1.1	BacD2_010100000180	1664323	1664751	NZ_ACGA01000001
1611			1664745	1664849	105	+													BACOVA_00753	1664745	1664849	NZ_AAXF02000037
1612			1664922	1666415	1494	+	BXY_04390	1664922	1666415	1494	BSAG_01633	1664922	1666415	contig 1.2	HMPREF0106_04624	1664922	1666415	contig 1.35	BACOVA_00752	1664922	1666415	NZ_AAXF02000037	HMPREF1017_03584	1664922	1666415	contig 1.17	HMPREF9010_01037	1664922	1666415	contig 1.1	BacD2_010100000175	1664922	1666415	NZ_ACGA01000001
1613			1666433	1666531	99	-																									BacD2_010100000170	1666433	1666531	NZ_ACGA01000001
1614			1666630	1667307	678	+	BXY_04400	1666630	1667307	678	BSAG_01634	1666630	1667307	contig 1.2	HMPREF0106_04625	1666630	1667307	contig 1.35	BACOVA_00751	1666630	1667307	NZ_AAXF02000037	HMPREF1017_03583	1666630	1667307	contig 1.17	HMPREF9010_01038	1666630	1667307	contig 1.1	BacD2_010100000165	1666630	1667307	NZ_ACGA01000001
1615			1667330	1668604	1275	+	BXY_04410	1667330	1668604	1275	BSAG_01635	1667747	1668604	contig 1.2	HMPREF0106_04626	1667330	1668604	contig 1.35	BACOVA_00750	1667330	1668604	NZ_AAXF02000037	HMPREF1017_03582	1667330	1668604	contig 1.17	HMPREF9010_01039	1667330	1668604	contig 1.1	BacD2_010100000160	1667330	1668604	NZ_ACGA01000001
1616			1668734	1669711	978	-	BXY_04420	1668755	1669711	957	BSAG_01636	1668755	1669711	contig 1.2	HMPREF0106_04627	1668755	1669711	contig 1.35	BACOVA_00749	1668755	1669711	NZ_AAXF02000037	HMPREF1017_03581	1668734	1669711	contig 1.17	HMPREF9010_01040	1668755	1669711	contig 1.1	BacD2_010100000155	1668755	1669711	NZ_ACGA01000001
1617			1669704	1670450	747	-	BXY_04430	1669704	1670450	747	BSAG_01637	1669707	1670450	contig 1.2	HMPREF0106_04628	1669707	1670450	contig 1.35	BACOVA_00748	1669707	1670450	NZ_AAXF02000037	HMPREF1017_03580	1669707	1670450	contig 1.17	HMPREF9010_01041	1669707	1670450	contig 1.1	BacD2_010100000150	1669707	1670450	NZ_ACGA01000001
1618			1670454	1671644	1191	-	BXY_04440	1670550	1671644	1095	BSAG_01638	1670454	1671644	contig 1.2	HMPREF0106_04629	1670493	1671644	contig 1.35	BACOVA_00747	1670493	1671644	NZ_AAXF02000037	HMPREF1017_03579	1670493	1671644	contig 1.17	HMPREF9010_01042	1670493	1671644	contig 1.1	BacD2_010100000145	1670493	1671644	NZ_ACGA01000001
1619			1672023	1672460	438	+	BXY_04450	1672023	1672460	438	BSAG_01639	1672023	1672460	contig 1.2	HMPREF0106_04630	1672023	1672460	contig 1.35	BACOVA_00746	1672023	1672460	NZ_AAXF02000037	HMPREF1017_03578	1672023	1672460	contig 1.17	HMPREF9010_01043	1672023	1672460	contig 1.1	BacD2_010100000140	1672023	1672460	NZ_ACGA01000001
1620			1672482	1673339	858	+	BXY_04460	1672482	1673339	858	BSAG_01640	1672482	1673339	contig 1.2	HMPREF0106_04631	1672482	1673339	contig 1.35	BACOVA_00745	1672482	1673339	NZ_AAXF02000037	HMPREF1017_03577	1672482	1673339	contig 1.17	HMPREF9010_01044	1672482	1673339	contig 1.1	BacD2_010100000135	1672482	1673339	NZ_ACGA01000001
1621			1673428	1677885	4458	-	BXY_04470	1673431	1677885	4455	BSAG_01641	1673431	1677885	contig 1.2	HMPREF0106_04632	1673431	1677885	contig 1.35	BACOVA_00744	1673431	1677885	NZ_AAXF02000037	HMPREF1017_03576	1673431	1677885	contig 1.17	HMPREF9010_01045	1673431	1677885	contig 1.1	BacD2_010100000130	1673428	1677885	NZ_ACGA01000001
1622			1678086	1679105	1020	+	BXY_04480	1678086	1679105	1020	BSAG_01642	1678086	1679105	contig 1.2	HMPREF0106_04633	1678086	1679105	contig 1.35	BACOVA_00743	1678086	1679105	NZ_AAXF02000037	HMPREF1017_03575	1678086	1679105	contig 1.17	HMPREF9010_01046	1678086	1679105	contig 1.1	BacD2_010100000125	1678086	1679105	NZ_ACGA01000001
1623			1679150	1680382	1233	+	BXY_04490	1679150	1680382	1233	BSAG_01643	1679150	1680382	contig 1.2	HMPREF0106_04634	1679150	1680382	contig 1.35	BACOVA_00742	1679150	1680382	NZ_AAXF02000037	HMPREF1017_03574	1679150	1680382	contig 1.17	HMPREF9010_01047	1679150	1680382	contig 1.1	BacD2_010100000120	1679150	1680382	NZ_ACGA01000001
1624			1680505	1680765	261	+	BXY_04500	1680505	1680765	261	BSAG_01644	1680505	1680765	contig 1.2	HMPREF0106_04635	1680505	1680765	contig 1.35	BACOVA_00741	1680505	1680765	NZ_AAXF02000037	HMPREF1017_03573	1680505	1680765	contig 1.17	HMPREF9010_01048	1680505	1680765	contig 1.1	BacD2_010100000115	1680505	1680765	NZ_ACGA01000001
1625			1680787	1680975	189	+	BXY_04510	1680787	1680975	189	BSAG_01645	1680787	1680975	contig 1.2	HMPREF0106_04636	1680787	1680975	contig 1.35	BACOVA_00740	1680787	1680975	NZ_AAXF02000037	HMPREF1017_03572	1680787	1680975	contig 1.17	HMPREF9010_01049	1680787	1680975	contig 1.1	BacD2_010100000110	1680787	1680975	NZ_ACGA01000001
1626			1680993	1681151	159	+	BXY_04520	1680993	1681151	159	BSAG_01646	1680993	1681151	contig 1.2	HMPREF0106_04637	1680993	1681151	contig 1.35	BACOVA_00739	1680993	1681151	NZ_AAXF02000037	HMPREF1017_03571	1680993	1681151	contig 1.17	HMPREF9010_01050	1680993	1681151	contig 1.1	BacD2_010100000105	1680993	1681151	NZ_ACGA01000001
1627			1681290	1682249	960	+	BXY_04530	1681290	1682249	960	BSAG_01647	1681290	1682249	contig 1.2	HMPREF0106_04638	1681290	1682249	contig 1.35	BACOVA_00738	1681290	1682249	NZ_AAXF02000037	HMPREF1017_03570	1681290	1682249	contig 1.17	HMPREF9010_01051	1681290	1682249	contig 1.1	BacD2_010100000100	1681290	1682249	NZ_ACGA01000001
1628			1682246	1683556	1311	+	BXY_04540	1682246	1683556	1311	BSAG_01648	1682246	1683556	contig 1.2	HMPREF0106_04639	1682246	1683556	contig 1.35	BACOVA_00737	1682246	1683556	NZ_AAXF02000037	HMPREF1017_03569	1682246	1683556	contig 1.17	HMPREF9010_01052	1682246	1683556	contig 1.1	BacD2_010100000095	1682246	1683556	NZ_ACGA01000001
1629			1683543	1683821	279	+	BXY_04550	1683543	1683821	279	BSAG_01649	1683549	1683821	contig 1.2	HMPREF0106_04640	1683543	1683821	contig 1.35	BACOVA_00736	1683543	1683821	NZ_AAXF02000037	HMPREF1017_03568	1683549	1683821	contig 1.17	HMPREF9010_01053	1683543	1683821	contig 1.1	BacD2_010100000090	1683549	1683821	NZ_ACGA01000001
1630			1683835	1685253	1419	+					BSAG_01650	1683835	1685253	contig 1.2	HMPREF0106_04641	1683835	1685253	contig 1.35	BACOVA_00735	1683838	1685253	NZ_AAXF02000037	HMPREF1017_03567	1683838	1685253	contig 1.17	HMPREF9010_01054	1683838	1685253	contig 1.1	BacD2_010100000085	1683841	1685253	NZ_ACGA01000001
1631			1685494	1686489	996	+	BXY_04580	1685494	1686489	996	BSAG_01651	1685494	1686489	contig 1.2	HMPREF0106_04642	1685494	1686489	contig 1.35	BACOVA_00734	1685494	1686489	NZ_AAXF02000037	HMPREF1017_03566	1685494	1686489	contig 1.17	HMPREF9010_01055	1685494	1686489	contig 1.1	BacD2_010100000080	1685494	1686489	NZ_ACGA01000001
1632			1686573	1687442	870	+	BXY_04590	1686573	1687442	870	BSAG_01652	1686573	1687442	contig 1.2	HMPREF0106_04643	1686573	1687442	contig 1.35	BACOVA_00733	1686573	1687442	NZ_AAXF02000037	HMPREF1017_03565	1686573	1687442	contig 1.17	HMPREF9010_01056	1686573	1687442	contig 1.1	BacD2_010100000075	1686573	1687442	NZ_ACGA01000001
1633			1687442	1688530	1089	+	BXY_04600	1687442	1688530	1089	BSAG_01653	1687442	1688530	contig 1.2	HMPREF0106_04644	1687442	1688530	contig 1.35	BACOVA_00732	1687442	1688530	NZ_AAXF02000037	HMPREF1017_03564	1687454	1688530	contig 1.17	HMPREF9010_01057	1687442	1688530	contig 1.1	BacD2_010100000070	1687442	1688530	NZ_ACGA01000001
1634			1688580	1689563	984	+	BXY_04610	1688580	1689563	984	BSAG_01654	1688580	1689563	contig 1.2	HMPREF0106_04645	1688580	1689563	contig 1.35	BACOVA_00731	1688580	1689563	NZ_AAXF02000037	HMPREF1017_03563	1688580	1689563	contig 1.17	HMPREF9010_01058	1688580	1689563	contig 1.1	BacD2_010100000065	1688580	1689563	NZ_ACGA01000001
1635			1689609	1690637	1029	+	BXY_04630	1690287	1690637	351	BSAG_01655	1689609	1690637	contig 1.2	HMPREF0106_04646	1689609	1690637	contig 1.35	BACOVA_00730	1689609	1690637	NZ_AAXF02000037	HMPREF1017_03562	1689609	1690637	contig 1.17	HMPREF9010_01059	1689609	1690637	contig 1.1	BacD2_010100000060	1689609	1690637	NZ_ACGA01000001
1636			1690646	1690960	315	+																					HMPREF9010_01060	1690646	1690960	contig 1.1
1637			1690951	1691673	723	+	BXY_04640	1690951	1691673	723	BSAG_01656	1690951	1691673	contig 1.2	HMPREF0106_04647	1690951	1691673	contig 1.35	BACOVA_00729	1690951	1691673	NZ_AAXF02000037	HMPREF1017_03561	1690951	1691673	contig 1.17	HMPREF9010_01061	1691254	1691673	contig 1.1	BacD2_010100000055	1690951	1691673	NZ_ACGA01000001
1638			1691705	1693534	1830	+	BXY_04650	1691714	1693534	1821	BSAG_01657	1691714	1693534	contig 1.2	HMPREF0106_04648	1691714	1693534	contig 1.35	BACOVA_00728	1691705	1693534	NZ_AAXF02000037	HMPREF1017_03560	1691705	1693534	contig 1.17	HMPREF9010_01062	1691705	1693534	contig 1.1	BacD2_010100000050	1691705	1693534	NZ_ACGA01000001
1639			1693553	1694386	834	+					BSAG_01658	1693553	1694386	contig 1.2	HMPREF0106_04649	1693553	1694386	contig 1.35	BACOVA_00727	1693553	1694386	NZ_AAXF02000037	HMPREF1017_03559	1693586	1694386	contig 1.17	HMPREF9010_01063	1693553	1694386	contig 1.1	BacD2_010100000045	1693553	1694386	NZ_ACGA01000001
1640			1694515	1694805	291	+					BSAG_01659	1694515	1694805	contig 1.2	HMPREF0106_04650	1694515	1694805	contig 1.35	BACOVA_00726	1694515	1694805	NZ_AAXF02000037	HMPREF1017_03558	1694515	1694805	contig 1.17	HMPREF9010_01064	1694515	1694805	contig 1.1	BacD2_010100000040	1694515	1694805	NZ_ACGA01000001
1641			1694883	1696004	1122	+					BSAG_01660	1694883	1696004	contig 1.2	HMPREF0106_04651	1694883	1696004	contig 1.35	BACOVA_00725	1694883	1696004	NZ_AAXF02000037	HMPREF1017_03557	1694883	1696004	contig 1.17	HMPREF9010_01065	1694883	1696004	contig 1.1	BacD2_010100000035	1694883	1696004	NZ_ACGA01000001
1642			1696035	1696145	111	-													BACOVA_00724	1696035	1696145	NZ_AAXF02000037
1643			1696246	1697460	1215	-	BXY_04670	1696267	1697460	1194	BSAG_01661	1696246	1697460	contig 1.2	HMPREF0106_04652	1696246	1697460	contig 1.35	BACOVA_00723	1696246	1697460	NZ_AAXF02000037	HMPREF1017_03556	1696246	1697460	contig 1.17	HMPREF9010_01066	1696246	1697460	contig 1.1	BacD2_010100000030	1696246	1697460	NZ_ACGA01000001
1644			1697514	1700090	2577	-	BXY_04680	1697514	1700090	2577	BSAG_01662	1697514	1700090	contig 1.2	HMPREF0106_04653	1697514	1700090	contig 1.35	BACOVA_00722	1697514	1700090	NZ_AAXF02000037	HMPREF1017_03555	1697514	1700090	contig 1.17	HMPREF9010_01067	1697514	1700090	contig 1.1	BacD2_010100000025	1697514	1700090	NZ_ACGA01000001
1645			1700448	1702976	2529	+	BXY_04690	1700448	1702976	2529	BSAG_01663	1700448	1702976	contig 1.2	HMPREF0106_04654	1700448	1702976	contig 1.35	BACOVA_00721	1700448	1702976	NZ_AAXF02000037	HMPREF1017_03554	1700448	1702976	contig 1.17	HMPREF9010_01068	1700448	1702976	contig 1.1	BacD2_010100000020	1700448	1702976	NZ_ACGA01000001
1646			1703111	1705156	2046	+	BXY_04700	1703111	1705156	2046	BSAG_01664	1703111	1705156	contig 1.2	HMPREF0106_04655	1703111	1705156	contig 1.35	BACOVA_00720	1703111	1705156	NZ_AAXF02000037	HMPREF1017_03553	1703111	1705156	contig 1.17	HMPREF9010_01069	1703111	1705156	contig 1.1	BacD2_010100000015	1703111	1705156	NZ_ACGA01000001
1647			1705328	1707628	2301	+	BXY_04710	1705328	1707628	2301	BSAG_01665	1705346	1707628	contig 1.2	HMPREF0106_04656	1705328	1707628	contig 1.35	BACOVA_00719	1705331	1707628	NZ_AAXF02000037	HMPREF1017_03552	1705331	1707628	contig 1.17	HMPREF9010_01070	1705331	1707628	contig 1.1	BacD2_010100000010	1705331	1707628	NZ_ACGA01000001
1648			1707905	1707981	77	-																	HMPREF1017_05139	1707905	1707981	contig 1.17
1649			1707802	1707875	74	-																	HMPREF1017_05140	1707802	1707875	contig 1.17
1650			1707708	1707781	74	-																	HMPREF1017_05141	1707708	1707781	contig 1.17
1651			1707881	1707954	74	+									HMPREF0106_10056	1707881	1707954	contig 1.35
1652			1707787	1707860	74	+									HMPREF0106_10057	1707787	1707860	contig 1.35
1653			1707960	1708033	74	+													BACOVA_00718	1707960	1708033	NZ_AAXF02000037
1654			1708054	1708127	74	+													BACOVA_00717	1708054	1708127	NZ_AAXF02000037
1655			1708157	1708230	74	+													BACOVA_00716	1708157	1708230	NZ_AAXF02000037
1656			1708328	1708435	108	-													BACOVA_00715	1708328	1708435	NZ_AAXF02000037
1657			1708527	1708760	234	-													BACOVA_00714	1708527	1708760	NZ_AAXF02000037
1658			1708860	1708933	74	+					BSAG_05522	1708860	1708933	contig 1.2
1659			1708954	1709027	74	+					BSAG_05523	1708954	1709027	contig 1.2
1660			1709049	1709122	74	+					BSAG_05524	1709049	1709122	contig 1.2
1661			1709222	1709295	74	+																									BacD2_010100t00351	1709222	1709295	NZ_ACGA01000001
1662			1709317	1709390	74	+																									BacD2_010100t00349	1709317	1709390	NZ_ACGA01000001
1663			1709420	1709496	77	+																									BacD2_010100t00347	1709420	1709496	NZ_ACGA01000001
1664			1709591	1709848	258	-																									BacD2_010100000005	1709591	1709848	NZ_ACGA01000001
1665			1709948	1710021	74	+	BXY_T_48900	1709948	1710021	74
1666			1710453	1710526	74	+	BXY_T_48910	1710453	1710526	74
1667			1710626	1710945	320	-																	HMPREF1017_00612	1710626	1710945	contig 1.2
1668			1711045	1711426	382	-													BACOVA_02621	1711045	1711426	NZ_AAXF02000048
1669			1711453	1711803	351	-													BACOVA_02620	1711453	1711803	NZ_AAXF02000048
1670			1711791	1712195	405	-													BACOVA_02619	1711791	1712195	NZ_AAXF02000048
1671			1712186	1712302	117	-													BACOVA_02618	1712186	1712302	NZ_AAXF02000048
1672			1712582	1713475	894	-	BXY_04730	1712582	1713475	894	BSAG_04166	1712582	1713475	contig 1.16	HMPREF0106_04472	1712582	1713475	contig 1.32	BACOVA_02617	1712582	1713475	NZ_AAXF02000048	HMPREF1017_00613	1712582	1713475	contig 1.2	HMPREF9010_01071	1712582	1713475	contig 1.1	BacD2_010100024481	1712582	1713475	NZ_ACGA01000070
1673			1713535	1715535	2001	-	BXY_04740	1713535	1715535	2001	BSAG_04167	1713535	1715535	contig 1.16	HMPREF0106_04473	1713535	1715535	contig 1.32	BACOVA_02616	1713535	1715535	NZ_AAXF02000048	HMPREF1017_00614	1713535	1715535	contig 1.2	HMPREF9010_01072	1713535	1715535	contig 1.1	BacD2_010100024476	1713535	1715535	NZ_ACGA01000070
1674			1715611	1716288	678	+	BXY_04750	1715611	1716288	678	BSAG_04168	1715611	1716288	contig 1.16	HMPREF0106_04474	1715611	1716288	contig 1.32	BACOVA_02615	1715611	1716288	NZ_AAXF02000048	HMPREF1017_00615	1715611	1716288	contig 1.2	HMPREF9010_01073	1715611	1716288	contig 1.1	BacD2_010100024471	1715611	1716288	NZ_ACGA01000070
1675			1716505	1717416	912	-	BXY_04760	1716505	1717416	912	BSAG_04169	1716505	1717416	contig 1.16	HMPREF0106_04475	1716505	1717416	contig 1.32	BACOVA_02614	1716505	1717416	NZ_AAXF02000048	HMPREF1017_00616	1716505	1717416	contig 1.2	HMPREF9010_01074	1716505	1717416	contig 1.1	BacD2_010100024466	1716505	1717416	NZ_ACGA01000070
1676			1717404	1718180	777	-					BSAG_04170	1717404	1718180	contig 1.16	HMPREF0106_04476	1717404	1718180	contig 1.32	BACOVA_02613	1717404	1718180	NZ_AAXF02000048	HMPREF1017_00617	1717404	1718180	contig 1.2	HMPREF9010_01075	1717404	1718180	contig 1.1	BacD2_010100024461	1717404	1718180	NZ_ACGA01000070
1677			1718257	1718727	471	-	BXY_04780	1718257	1718727	471	BSAG_04171	1718257	1718727	contig 1.16	HMPREF0106_04477	1718257	1718727	contig 1.32	BACOVA_02612	1718257	1718727	NZ_AAXF02000048	HMPREF1017_00618	1718257	1718727	contig 1.2	HMPREF9010_01076	1718257	1718727	contig 1.1	BacD2_010100024456	1718257	1718727	NZ_ACGA01000070
1678			1719200	1719319	120	-													BACOVA_02611	1719200	1719319	NZ_AAXF02000048
1679			1719937	1720956	1020	-	BXY_04790	1719937	1720956	1020	BSAG_04172	1719937	1720956	contig 1.16	HMPREF0106_04478	1719937	1720956	contig 1.32	BACOVA_02610	1719937	1720956	NZ_AAXF02000048	HMPREF1017_00619	1719937	1720956	contig 1.2	HMPREF9010_01077	1719937	1720956	contig 1.1	BacD2_010100024451	1719937	1720956	NZ_ACGA01000070
1680			1720981	1721757	777	-	BXY_04800	1720981	1721757	777	BSAG_04173	1720981	1721757	contig 1.16	HMPREF0106_04479	1720981	1721757	contig 1.32	BACOVA_02609	1720981	1721757	NZ_AAXF02000048	HMPREF1017_00620	1720981	1721757	contig 1.2	HMPREF9010_01078	1720981	1721757	contig 1.1	BacD2_010100024446	1720981	1721757	NZ_ACGA01000070
1681			1721821	1722270	450	+	BXY_04810	1721821	1722270	450	BSAG_04174	1721821	1722270	contig 1.16	HMPREF0106_04480	1721821	1722270	contig 1.32	BACOVA_02608	1721821	1722270	NZ_AAXF02000048	HMPREF1017_00621	1721821	1722270	contig 1.2	HMPREF9010_01079	1721821	1722270	contig 1.1	BacD2_010100024441	1721821	1722270	NZ_ACGA01000070
1682			1722439	1725594	3156	-	BXY_04820	1722439	1725594	3156	BSAG_04175	1722439	1725594	contig 1.16	HMPREF0106_04481	1722439	1725594	contig 1.32	BACOVA_02607	1722445	1725594	NZ_AAXF02000048	HMPREF1017_00622	1722445	1725594	contig 1.2	HMPREF9010_01080	1722445	1725594	contig 1.1	BacD2_010100024436	1722439	1725594	NZ_ACGA01000070
1683			1725735	1726868	1134	-	BXY_04830	1725735	1726868	1134	BSAG_04176	1725747	1726868	contig 1.16	HMPREF0106_04482	1725747	1726868	contig 1.32	BACOVA_02606	1725735	1726868	NZ_AAXF02000048	HMPREF1017_00623	1725735	1726868	contig 1.2	HMPREF9010_01081	1725735	1726868	contig 1.1	BacD2_010100024431	1725735	1726868	NZ_ACGA01000070
1684			1726915	1728312	1398	-	BXY_04840	1726948	1728312	1365	BSAG_04177	1726915	1728312	contig 1.16	HMPREF0106_04483	1726915	1728312	contig 1.32	BACOVA_02605	1726915	1728312	NZ_AAXF02000048	HMPREF1017_00624	1726915	1728312	contig 1.2	HMPREF9010_01082	1726915	1728312	contig 1.1	BacD2_010100024426	1726915	1728312	NZ_ACGA01000070
1685			1728566	1729396	831	-	BXY_04850	1728566	1729396	831	BSAG_04178	1728566	1729396	contig 1.16	HMPREF0106_04484	1728566	1729396	contig 1.32	BACOVA_02604	1728566	1729396	NZ_AAXF02000048	HMPREF1017_00625	1728566	1729396	contig 1.2	HMPREF9010_01083	1728566	1729396	contig 1.1	BacD2_010100024421	1728566	1729396	NZ_ACGA01000070
1686			1729402	1730496	1095	-	BXY_04860	1729402	1730496	1095	BSAG_04179	1729402	1730496	contig 1.16	HMPREF0106_04485	1729402	1730496	contig 1.32	BACOVA_02603	1729402	1730496	NZ_AAXF02000048	HMPREF1017_00626	1729402	1730496	contig 1.2	HMPREF9010_01084	1729402	1730496	contig 1.1	BacD2_010100024416	1729402	1730496	NZ_ACGA01000070
1687		ECF-sigma	1730777	1731280	504	+	BXY_04870	1730777	1731280	504	BSAG_04180	1730777	1731280	contig 1.16	HMPREF0106_04486	1730777	1731280	contig 1.32					HMPREF1017_00627	1730777	1731280	contig 1.2	HMPREF9010_01085	1730777	1731280	contig 1.1	BacD2_010100024411	1730777	1731280	NZ_ACGA01000070
1688			1732947	1733360	414	+	BXY_04880	1732947	1733360	414	BSAG_04181	1732947	1733360	contig 1.16	HMPREF0106_04487	1732947	1733360	contig 1.32					HMPREF1017_00628	1732947	1733360	contig 1.2
1689			1733414	1733692	279	-	BXY_04890	1733414	1733692	279	BSAG_04182	1733414	1733692	contig 1.16	HMPREF0106_04488	1733432	1733692	contig 1.32					HMPREF1017_00629	1733414	1733692	contig 1.2
1690			1733792	1734088	297	+													BACOVA_02602	1733792	1734088	NZ_AAXF02000048
1691			1734120	1734296	177	+													BACOVA_02601	1734120	1734296	NZ_AAXF02000048
1692			1734528	1734941	414	+													BACOVA_02600	1734528	1734941	NZ_AAXF02000048									BacD2_010100024406	1734528	1734941	NZ_ACGA01000070
1693			1734961	1735257	297	-													BACOVA_02599	1734961	1735257	NZ_AAXF02000048					HMPREF9010_01087	1734961	1735257	contig 1.1	BacD2_010100024401	1734961	1735257	NZ_ACGA01000070
1694			1735254	1736048	795	-					BSAG_04183	1735254	1736048	contig 1.16	HMPREF0106_04489	1735254	1736048	contig 1.32	BACOVA_02598	1735254	1736048	NZ_AAXF02000048	HMPREF1017_00630	1735254	1736048	contig 1.2	HMPREF9010_01088	1735254	1736048	contig 1.1	BacD2_010100024396	1735302	1736048	NZ_ACGA01000070
1695			1736096	1736224	129	-													BACOVA_02597	1736096	1736224	NZ_AAXF02000048
1696			1736202	1736822	621	-	BXY_04910	1736202	1736822	621	BSAG_04184	1736202	1736822	contig 1.16	HMPREF0106_04490	1736202	1736822	contig 1.32	BACOVA_02596	1736307	1736822	NZ_AAXF02000048	HMPREF1017_00631	1736202	1736822	contig 1.2	HMPREF9010_01089	1736202	1736822	contig 1.1	BacD2_010100024391	1736202	1736822	NZ_ACGA01000070
1697			1736978	1737889	912	+	BXY_04920	1736978	1737889	912	BSAG_04185	1736978	1737889	contig 1.16
1698			1737912	1738151	240	+	BXY_04930	1737912	1738151	240	BSAG_04186	1737912	1738151	contig 1.16
1699			1738471	1738695	225	+	BXY_04940	1738471	1738695	225
1700			1738688	1739182	495	+	BXY_04950	1738688	1739182	495
1701			1739197	1740048	852	+	BXY_04960	1739197	1740048	852	BSAG_04187	1739197	1740048	contig 1.16
1702			1740082	1740747	666	+	BXY_04970	1740082	1740747	666	BSAG_04188	1740082	1740747	contig 1.16
1703			1740883	1741635	753	+	BXY_04980	1740883	1741635	753	BSAG_04189	1740883	1741635	contig 1.16
1704			1741735	1743291	1557	-													BACOVA_02595	1741735	1743291	NZ_AAXF02000048	HMPREF1017_00632	1743184	1743291	contig 1.2	HMPREF9010_01090	1741735	1743291	contig 1.1	BacD2_010100024386	1741735	1743291	NZ_ACGA01000070
1705			1743432	1743581	150	-																									BacD2_010100024381	1743432	1743581	NZ_ACGA01000070
1706			1743631	1743810	180	-																									BacD2_010100024376	1743631	1743810	NZ_ACGA01000070
1707			1743807	1743995	189	-																									BacD2_010100024371	1743807	1743995	NZ_ACGA01000070
1708			1743992	1744189	198	-																									BacD2_010100024366	1743992	1744189	NZ_ACGA01000070
1709			1744202	1744609	408	-																									BacD2_010100024361	1744202	1744609	NZ_ACGA01000070
1710			1744606	1745007	402	-																									BacD2_010100024356	1744606	1745007	NZ_ACGA01000070
1711			1745090	1745269	180	-																									BacD2_010100024351	1745090	1745269	NZ_ACGA01000070
1712			1745369	1745581	213	-																									BacD2_010100024346	1745369	1745581	NZ_ACGA01000069
1713			1745612	1746097	486	-																									BacD2_010100024341	1745612	1746097	NZ_ACGA01000069
1714			1746758	1747216	459	-																									BacD2_010100024336	1746758	1747216	NZ_ACGA01000069
1715			1747499	1747684	186	-																									BacD2_010100024331	1747499	1747684	NZ_ACGA01000069
1716			1747719	1748261	543	+	BXY_04990	1747719	1748261	543	BSAG_04190	1747719	1748261	contig 1.16	HMPREF0106_04491	1747719	1748261	contig 1.32	BACOVA_02594	1747719	1748261	NZ_AAXF02000048	HMPREF1017_00633	1747719	1748261	contig 1.2	HMPREF9010_01091	1747719	1748261	contig 1.1	BacD2_010100024326	1747719	1748261	NZ_ACGA01000069
1717			1748345	1749466	1122	+	BXY_05000	1748351	1749466	1116	BSAG_04191	1748351	1749466	contig 1.16	HMPREF0106_04492	1748351	1749466	contig 1.32	BACOVA_02593	1748345	1749466	NZ_AAXF02000048	HMPREF1017_00634	1748345	1749466	contig 1.2	HMPREF9010_01092	1748345	1749466	contig 1.1	BacD2_010100024321	1748345	1749466	NZ_ACGA01000069
1718			1749535	1750419	885	+	BXY_05010	1749535	1750419	885	BSAG_04192	1749535	1750419	contig 1.16	HMPREF0106_04493	1749535	1750419	contig 1.32	BACOVA_02592	1749535	1750419	NZ_AAXF02000048	HMPREF1017_00635	1749535	1750419	contig 1.2	HMPREF9010_01093	1749535	1750419	contig 1.1	BacD2_010100024316	1749535	1750419	NZ_ACGA01000069
1719			1750714	1751103	390	-					BSAG_04193	1750759	1751103	contig 1.16	HMPREF0106_04494	1750714	1751103	contig 1.32	BACOVA_02591	1750714	1751103	NZ_AAXF02000048	HMPREF1017_00636	1750759	1751103	contig 1.2	HMPREF9010_01094	1750714	1751103	contig 1.1	BacD2_010100024311	1750714	1751103	NZ_ACGA01000069
1720			1751100	1752935	1836	-					BSAG_04194	1751172	1752935	contig 1.16	HMPREF0106_04495	1751172	1752935	contig 1.32	BACOVA_02590	1751100	1752935	NZ_AAXF02000048	HMPREF1017_00637	1751172	1752935	contig 1.2	HMPREF9010_01095	1751172	1752935	contig 1.1	BacD2_010100024306	1751172	1752935	NZ_ACGA01000069
1721			1753044	1754096	1053	-	BXY_05040	1753071	1754096	1026	BSAG_04195	1753083	1754096	contig 1.16	HMPREF0106_04496	1753044	1754096	contig 1.32	BACOVA_02589	1753071	1754096	NZ_AAXF02000048	HMPREF1017_00638	1753071	1754096	contig 1.2	HMPREF9010_01096	1753083	1754096	contig 1.1	BacD2_010100024301	1753071	1754096	NZ_ACGA01000069
1722			1754329	1755513	1185	+					BSAG_04196	1754329	1755513	contig 1.16	HMPREF0106_04497	1754329	1755513	contig 1.32	BACOVA_02588	1754329	1755513	NZ_AAXF02000048	HMPREF1017_00639	1754329	1755513	contig 1.2	HMPREF9010_01097	1754329	1755513	contig 1.1	BacD2_010100024296	1754329	1755513	NZ_ACGA01000069
1723			1755603	1756178	576	+																									BacD2_010100024291	1755603	1756178	NZ_ACGA01000069
1724			1756350	1757964	1615	-																									BacD2_010100024286	1756350	1757964	NZ_ACGA01000069
1725			1758064	1760472	2409	-																									BacD2_010100024277	1758064	1760472	NZ_ACGA01000068
1726			1760489	1762816	2328	-					BSAG_04197	1760495	1762816	contig 1.16					BACOVA_02587	1760495	1762816	NZ_AAXF02000048	HMPREF1017_00640	1762301	1762816	contig 1.2					BacD2_010100024272	1760489	1762816	NZ_ACGA01000068
1727			1763287	1763391	105	+																	HMPREF1017_00641	1763287	1763391	contig 1.2
1728			1763491	1765836	2346	-					BSAG_04198	1763494	1765836	contig 1.16	HMPREF0106_04499	1763491	1765836	contig 1.32									HMPREF9010_01098	1763494	1765836	contig 1.1
1729			1765864	1766538	675	-					BSAG_04199	1765864	1766538	contig 1.16	HMPREF0106_04500	1765864	1766538	contig 1.32	BACOVA_02586	1765864	1766538	NZ_AAXF02000048					HMPREF9010_01099	1765864	1766538	contig 1.1	BacD2_010100024267	1765864	1766538	NZ_ACGA01000068
1730			1766565	1766714	150	-					BSAG_04200	1766565	1766714	contig 1.16
1731			1766814	1769210	2397	-									HMPREF0106_04501	1766814	1769210	contig 1.32	BACOVA_02585	1766814	1769210	NZ_AAXF02000048					HMPREF9010_01100	1766814	1769210	contig 1.1
1732			1769223	1771601	2379	-					BSAG_04201	1769223	1771601	contig 1.16					BACOVA_02584	1769223	1771601	NZ_AAXF02000048					HMPREF9010_01101	1769223	1771601	contig 1.1
1733			1771627	1772877	1251	-					BSAG_04202	1771627	1772877	contig 1.16	HMPREF0106_04502	1771627	1772877	contig 1.32	BACOVA_02583	1771627	1772877	NZ_AAXF02000048					HMPREF9010_01102	1771627	1772877	contig 1.1	BacD2_010100024262	1771627	1772877	NZ_ACGA01000068
1734			1772953	1774452	1500	-					BSAG_04203	1772980	1774452	contig 1.16	HMPREF0106_04503	1772980	1774452	contig 1.32	BACOVA_02582	1772953	1774452	NZ_AAXF02000048					HMPREF9010_01103	1772980	1774452	contig 1.1	BacD2_010100024257	1772980	1774452	NZ_ACGA01000068
1735			1774587	1775993	1407	+					BSAG_04204	1774617	1775993	contig 1.16					BACOVA_02581	1774587	1775993	NZ_AAXF02000048					HMPREF9010_01104	1774617	1775993	contig 1.1	BacD2_010100024252	1774617	1775993	NZ_ACGA01000068
1736			1775990	1777279	1290	+					BSAG_04205	1775990	1777279	contig 1.16	HMPREF0106_04505	1775990	1777279	contig 1.32	BACOVA_02580	1776008	1777279	NZ_AAXF02000048					HMPREF9010_01105	1776008	1777279	contig 1.1	BacD2_010100024247	1776008	1777279	NZ_ACGA01000068
1737			1777343	1777549	207	-	BXY_05070	1777343	1777549	207	BSAG_04206	1777355	1777549	contig 1.16	HMPREF0106_04506	1777343	1777549	contig 1.32	BACOVA_02579	1777343	1777549	NZ_AAXF02000048	HMPREF1017_00642	1777355	1777549	contig 1.2	HMPREF9010_01106	1777343	1777549	contig 1.1	BacD2_010100024242	1777343	1777549	NZ_ACGA01000068
1738			1777939	1778106	168	-																					HMPREF9010_01107	1777939	1778106	contig 1.1
1739			1778206	1778958	753	+	BXY_05080	1778206	1778958	753	BSAG_04207	1778206	1778958	contig 1.16	HMPREF0106_04507	1778221	1778958	contig 1.32					HMPREF1017_00643	1778209	1778958	contig 1.2					BacD2_010100024237	1778209	1778958	NZ_ACGA01000068
1740		Recombinase	1780038	1781249	1212	+	BXY_05090	1780038	1781249	1212																	HMPREF9010_01108	1780038	1781249	contig 1.1
1741			1781349	1781426	78	+																	HMPREF1017_05107	1781349	1781426	contig 1.2
1742			1781459	1781536	78	+																	HMPREF1017_05108	1781459	1781536	contig 1.2
1743			1781636	1781713	78	+																									BacD2_010100t24286	1781636	1781713	NZ_ACGA01000068
1744			1781746	1781823	78	+																									BacD2_010100t24284	1781746	1781823	NZ_ACGA01000068
1745		Transposase	1782072	1783328	1257	+																	HMPREF1017_00644	1782072	1783328	contig 1.2					BacD2_010100024232	1782148	1783328	NZ_ACGA01000068
1746			1783428	1783554	127	+																									BacD2_010100024225	1783428	1783554	NZ_ACGA01000067
1747			1783666	1784781	1116	+																	HMPREF1017_00645	1783666	1784781	contig 1.2					BacD2_010100024220	1783666	1784781	NZ_ACGA01000067
1748			1784786	1785187	402	+																	HMPREF1017_00646	1784795	1785187	contig 1.2					BacD2_010100024215	1784786	1785187	NZ_ACGA01000067
1749			1785184	1786467	1284	+																	HMPREF1017_00647	1785184	1786467	contig 1.2					BacD2_010100024210	1785256	1786467	NZ_ACGA01000067
1750			1786510	1787202	693	+																	HMPREF1017_00648	1786510	1787202	contig 1.2
1751			1787297	1787794	498	+																	HMPREF1017_00649	1787297	1787794	contig 1.2
1752			1787828	1789402	1575	+																	HMPREF1017_00650	1787828	1789402	contig 1.2
1753			1789502	1790395	894	+																									BacD2_010100024205	1789502	1790395	NZ_ACGA01000067
1754			1790385	1791092	708	+																									BacD2_010100024200	1790385	1791092	NZ_ACGA01000067
1755			1791181	1791744	564	+																	HMPREF1017_00651	1791181	1791744	contig 1.2					BacD2_010100024195	1791181	1791744	NZ_ACGA01000067
1756			1791761	1792273	513	+																	HMPREF1017_00652	1791824	1792273	contig 1.2					BacD2_010100024190	1791761	1792273	NZ_ACGA01000067
1757			1792351	1792608	258	+																	HMPREF1017_00653	1792351	1792608	contig 1.2
1758			1792595	1793446	852	+																	HMPREF1017_00654	1792595	1793446	contig 1.2
1759			1793546	1793875	330	+																									BacD2_010100024185	1793546	1793875	NZ_ACGA01000067
1760			1793844	1794761	918	+																									BacD2_010100024180	1793844	1794761	NZ_ACGA01000067
1761			1794766	1795098	333	+																									BacD2_010100024175	1794766	1795098	NZ_ACGA01000067
1762			1795085	1795630	546	+																									BacD2_010100024170	1795085	1795630	NZ_ACGA01000067
1763			1795585	1796178	594	+																									BacD2_010100024165	1795585	1796178	NZ_ACGA01000067
1764			1796182	1796676	495	+																	HMPREF1017_00655	1796182	1796676	contig 1.2					BacD2_010100024160	1796182	1796676	NZ_ACGA01000067
1765			1796657	1798102	1446	+																	HMPREF1017_00656	1796657	1798102	contig 1.2					BacD2_010100024155	1796657	1798102	NZ_ACGA01000067
1766			1798220	1798660	441	+																	HMPREF1017_00657	1798220	1798660	contig 1.2
1767			1798760	1798876	117	-																									BacD2_010100024150	1798760	1798876	NZ_ACGA01000067
1768			1799173	1800621	1449	+																	HMPREF1017_00658	1799173	1800621	contig 1.2					BacD2_010100024145	1799173	1800621	NZ_ACGA01000067
1769			1800625	1803033	2409	+																	HMPREF1017_00659	1801375	1803033	contig 1.2					BacD2_010100024140	1800625	1803033	NZ_ACGA01000067
1770			1803030	1803233	204	-																	HMPREF1017_00660	1803030	1803233	contig 1.2
1771			1803333	1803596	264	-																									BacD2_010100024135	1803333	1803596	NZ_ACGA01000067
1772			1803680	1804462	783	+																	HMPREF1017_00661	1803680	1804462	contig 1.2					BacD2_010100024130	1803758	1804462	NZ_ACGA01000067
1773			1804482	1805066	585	+																	HMPREF1017_00662	1804482	1805066	contig 1.2					BacD2_010100024125	1804482	1805066	NZ_ACGA01000067
1774			1805088	1806209	1122	+																	HMPREF1017_00663	1805088	1806209	contig 1.2					BacD2_010100024120	1805088	1806209	NZ_ACGA01000067
1775			1806216	1806548	333	+																	HMPREF1017_00664	1806216	1806548	contig 1.2					BacD2_010100024115	1806216	1806548	NZ_ACGA01000067
1776			1806542	1806853	312	+																	HMPREF1017_00665	1806542	1806853	contig 1.2					BacD2_010100024110	1806542	1806853	NZ_ACGA01000067
1777			1806850	1807305	456	+																	HMPREF1017_00666	1806850	1807305	contig 1.2					BacD2_010100024105	1806850	1807305	NZ_ACGA01000067
1778			1807308	1807691	384	+																	HMPREF1017_00667	1807308	1807691	contig 1.2					BacD2_010100024100	1807311	1807691	NZ_ACGA01000067
1779			1807694	1808308	615	+																	HMPREF1017_00668	1807694	1808308	contig 1.2					BacD2_010100024095	1807709	1808308	NZ_ACGA01000067
1780			1808316	1808393	78	+																	HMPREF1017_05109	1808316	1808393	contig 1.2
1781			1808493	1808564	72	+																									BacD2_010100t24232	1808493	1808564	NZ_ACGA01000067
1782			1808654	1809190	537	+																									BacD2_010100024090	1808654	1809190	NZ_ACGA01000067
1783			1809214	1809627	414	+																	HMPREF1017_00669	1809214	1809627	contig 1.2					BacD2_010100024085	1809409	1809627	NZ_ACGA01000067
1784			1809728	1809922	195	-																	HMPREF1017_00670	1809728	1809922	contig 1.2					BacD2_010100024080	1809728	1809922	NZ_ACGA01000067
1785			1809921	1810172	252	+																									BacD2_010100024075	1809921	1810172	NZ_ACGA01000067
1786			1810186	1814820	4635	+																	HMPREF1017_00671	1813453	1814820	contig 1.2					BacD2_010100024070	1810186	1814820	NZ_ACGA01000067
1787			1814810	1818127	3318	+																	HMPREF1017_00672	1814810	1818127	contig 1.2
1788			1818124	1819089	966	+																	HMPREF1017_00673	1818136	1819089	contig 1.2					BacD2_010100024065	1818124	1819089	NZ_ACGA01000067
1789			1819097	1819318	222	+																	HMPREF1017_00674	1819097	1819318	contig 1.2
1790			1819324	1822581	3258	+																	HMPREF1017_00675	1819324	1822581	contig 1.2					BacD2_010100024060	1819900	1822581	NZ_ACGA01000067
1791			1822598	1823128	531	+																	HMPREF1017_00676	1822598	1823128	contig 1.2					BacD2_010100024055	1822598	1823128	NZ_ACGA01000067
1792			1823086	1823628	543	-																	HMPREF1017_00677	1823086	1823628	contig 1.2					BacD2_010100024050	1823098	1823628	NZ_ACGA01000067
1793			1823645	1823905	261	-																	HMPREF1017_00678	1823645	1823905	contig 1.2
1794			1824005	1824442	438	-																									BacD2_010100024045	1824005	1824442	NZ_ACGA01000067
1795			1824433	1824843	411	-																									BacD2_010100024040	1824433	1824843	NZ_ACGA01000067
1796			1824858	1825268	411	-																									BacD2_010100024035	1824858	1825268	NZ_ACGA01000067
1797			1825293	1825667	375	-																									BacD2_010100024030	1825293	1825667	NZ_ACGA01000067
1798			1825764	1829762	3999	+																	HMPREF1017_00679	1825809	1829762	contig 1.2					BacD2_010100024025	1825764	1829762	NZ_ACGA01000067
1799			1829768	1830097	330	+																	HMPREF1017_00680	1829774	1830097	contig 1.2					BacD2_010100024020	1829768	1830097	NZ_ACGA01000067
1800			1830094	1830360	267	+																	HMPREF1017_00681	1830094	1830360	contig 1.2					BacD2_010100024015	1830094	1830360	NZ_ACGA01000067
1801			1830381	1830845	465	+																	HMPREF1017_00682	1830381	1830845	contig 1.2
1802			1830945	1831295	351	+																									BacD2_010100024010	1830945	1831295	NZ_ACGA01000067
1803			1831395	1831889	495	+																	HMPREF1017_00683	1831395	1831889	contig 1.2	HMPREF9010_01110	1831395	1831889	contig 1.1
1804			1831886	1832395	510	+																	HMPREF1017_00684	1831886	1832395	contig 1.2	HMPREF9010_01109	1831889	1832395	contig 1.1	BacD2_010100024000	1831892	1832395	NZ_ACGA01000067
1805			1832509	1833420	912	+																									BacD2_010100023995	1832509	1833420	NZ_ACGA01000067
1806			1833520	1833903	384	+																	HMPREF1017_00685	1833520	1833903	contig 1.2
1807			1834054	1835946	1893	+																	HMPREF1017_00686	1834054	1835946	contig 1.2
1808			1836311	1837015	705	+																	HMPREF1017_00687	1836311	1837015	contig 1.2
1809			1837008	1837496	489	+																	HMPREF1017_00688	1837008	1837496	contig 1.2
1810			1837573	1838877	1305	+																	HMPREF1017_00689	1837573	1838877	contig 1.2					BacD2_010100023990	1837573	1838877	NZ_ACGA01000067
1811			1838888	1839175	288	-																	HMPREF1017_00690	1838888	1839175	contig 1.2					BacD2_010100023985	1838888	1839175	NZ_ACGA01000067
1812			1839280	1839753	474	-																	HMPREF1017_00691	1839349	1839753	contig 1.2					BacD2_010100023980	1839280	1839753	NZ_ACGA01000067
1813			1839827	1840069	243	-																	HMPREF1017_00692	1839827	1840069	contig 1.2
1814			1840169	1840603	435	-																									BacD2_010100023975	1840169	1840603	NZ_ACGA01000067
1815			1840751	1841170	420	-																	HMPREF1017_00693	1840775	1841170	contig 1.2					BacD2_010100023970	1840751	1841170	NZ_ACGA01000067
1816			1841192	1841407	216	-																	HMPREF1017_00694	1841192	1841407	contig 1.2
1817			1841428	1841550	123	-																	HMPREF1017_00695	1841428	1841550	contig 1.2
1818			1841601	1841750	150	-																	HMPREF1017_00696	1841601	1841750	contig 1.2
1819			1841772	1842206	435	-																	HMPREF1017_00697	1841772	1842206	contig 1.2
1820			1842436	1842545	110	+																	HMPREF1017_05091	1842436	1842545	contig 1.2
1821			1842663	1843037	375	-																	HMPREF1017_00698	1842663	1843037	contig 1.2
1822			1843114	1843356	243	+																	HMPREF1017_00699	1843114	1843356	contig 1.2
1823			1843456	1843641	186	-																									BacD2_010100023965	1843456	1843641	NZ_ACGA01000067
1824			1843891	1844646	756	-																									BacD2_010100023960	1843891	1844646	NZ_ACGA01000067
1825			1844689	1845336	648	-																									BacD2_010100023955	1844689	1845336	NZ_ACGA01000067
1826			1845348	1845512	165	-																									BacD2_010100023950	1845348	1845512	NZ_ACGA01000067
1827			1845493	1847166	1674	-																	HMPREF1017_00700	1845499	1847166	contig 1.2					BacD2_010100023945	1845493	1847166	NZ_ACGA01000067
1828			1847217	1847816	600	-																	HMPREF1017_00701	1847217	1847816	contig 1.2					BacD2_010100023940	1847217	1847816	NZ_ACGA01000067
1829			1847797	1847982	186	-																	HMPREF1017_00702	1847797	1847982	contig 1.2					BacD2_010100023935	1847797	1847982	NZ_ACGA01000067
1830			1847988	1848401	414	-																	HMPREF1017_00703	1847988	1848401	contig 1.2					BacD2_010100023930	1847988	1848401	NZ_ACGA01000067
1831			1848424	1849083	660	-																	HMPREF1017_00704	1848424	1849083	contig 1.2					BacD2_010100023925	1848424	1849083	NZ_ACGA01000067
1832			1849086	1850285	1200	-																	HMPREF1017_00705	1849086	1850285	contig 1.2					BacD2_010100023920	1849086	1850285	NZ_ACGA01000067
1833			1850314	1851288	975	-																	HMPREF1017_00706	1850347	1851288	contig 1.2					BacD2_010100023915	1850314	1851288	NZ_ACGA01000067
1834			1851310	1851519	210	-																	HMPREF1017_00707	1851310	1851519	contig 1.2					BacD2_010100023910	1851313	1851519	NZ_ACGA01000067
1835			1851516	1851818	303	-																	HMPREF1017_00708	1851516	1851818	contig 1.2					BacD2_010100023905	1851516	1851818	NZ_ACGA01000067
1836			1851924	1852289	366	-																	HMPREF1017_00709	1851924	1852289	contig 1.2					BacD2_010100023900	1851924	1852289	NZ_ACGA01000067
1837			1852273	1852533	261	-																	HMPREF1017_00710	1852279	1852533	contig 1.2					BacD2_010100023895	1852273	1852533	NZ_ACGA01000067
1838			1852601	1852801	201	-																	HMPREF1017_00711	1852601	1852801	contig 1.2
1839			1852805	1853011	207	-																	HMPREF1017_00712	1852805	1853011	contig 1.2
1840			1853032	1853181	150	-																	HMPREF1017_00713	1853032	1853181	contig 1.2
1841			1853355	1853747	393	+																	HMPREF1017_00714	1853355	1853747	contig 1.2
1842			1853823	1854518	696	+																	HMPREF1017_00715	1853823	1854518	contig 1.2
1843			1854523	1854780	258	+																	HMPREF1017_00716	1854523	1854780	contig 1.2
1844			1854773	1855105	333	-																	HMPREF1017_00717	1854773	1855105	contig 1.2
1845			1855138	1855659	522	+																	HMPREF1017_00718	1855138	1855659	contig 1.2
1846			1855759	1856007	249	-																									BacD2_010100023890	1855759	1856007	NZ_ACGA01000067
1847			1856017	1856271	255	-																									BacD2_010100023885	1856017	1856271	NZ_ACGA01000067
1848			1856444	1857115	672	+																									BacD2_010100023880	1856444	1857115	NZ_ACGA01000067
1849			1857142	1857600	459	+																									BacD2_010100023875	1857142	1857600	NZ_ACGA01000067
1850			1857653	1858090	438	+																									BacD2_010100023870	1857653	1858090	NZ_ACGA01000067
1851			1858093	1858395	303	+																									BacD2_010100023865	1858093	1858395	NZ_ACGA01000067
1852			1858699	1859223	525	-																									BacD2_010100023860	1858699	1859223	NZ_ACGA01000067
1853			1859323	1859826	504	-	BXY_05100	1859323	1859826	504
1854			1859823	1860332	510	-	BXY_05110	1859823	1860332	510
1855			1860338	1860688	351	-	BXY_05120	1860338	1860688	351
1856			1860697	1861893	1197	-	BXY_05130	1860697	1861893	1197
1857			1861895	1862980	1086	-	BXY_05140	1861895	1862980	1086
1858			1862958	1864046	1089	-	BXY_05150	1862958	1864046	1089
1859			1864060	1866306	2247	-	BXY_05160	1864060	1866306	2247
1860			1866406	1866792	387	-																					HMPREF9010_01111	1866406	1866792	contig 1.1
1861			1866820	1869186	2367	-																					HMPREF9010_01112	1866820	1869186	contig 1.1
1862			1869201	1873031	3831	-																					HMPREF9010_01113	1869201	1873031	contig 1.1
1863			1873024	1873713	690	-																					HMPREF9010_01114	1873024	1873713	contig 1.1
1864			1873717	1873989	273	-	BXY_05170	1873717	1873989	273																	HMPREF9010_01115	1873717	1873989	contig 1.1
1865			1876426	1878408	1983	-	BXY_05210	1876426	1878408	1983
1866			1878508	1882611	4104	-																					HMPREF9010_01116	1878508	1882611	contig 1.1
1867			1882712	1884577	1866	-	BXY_05220	1882712	1884577	1866																	HMPREF9010_01117	1882712	1884577	contig 1.1
1868			1884570	1885019	450	-	BXY_05230	1884570	1885019	450																	HMPREF9010_01118	1884570	1885019	contig 1.1
1869			1885022	1886011	990	-	BXY_05240	1885022	1886011	990																	HMPREF9010_01119	1885022	1886011	contig 1.1
1870			1886008	1886928	921	-	BXY_05250	1886008	1886928	921																	HMPREF9010_01120	1886008	1886928	contig 1.1
1871			1886939	1887784	846	-	BXY_05260	1886939	1887784	846																	HMPREF9010_01121	1886939	1887784	contig 1.1
1872			1887787	1889145	1359	-	BXY_05270	1887787	1889145	1359																	HMPREF9010_01122	1887787	1889145	contig 1.1
1873			1889138	1889698	561	-	BXY_05280	1889138	1889698	561																	HMPREF9010_01123	1889255	1889698	contig 1.1
1874			1889831	1890052	222	-	BXY_05290	1889831	1890052	222																	HMPREF9010_01124	1889831	1890052	contig 1.1
1875			1890039	1890248	210	-	BXY_05300	1890039	1890248	210																	HMPREF9010_01125	1890039	1890248	contig 1.1
1876			1890245	1890454	210	-	BXY_05310	1890245	1890454	210																	HMPREF9010_01126	1890245	1890454	contig 1.1
1877			1890451	1890711	261	-																					HMPREF9010_01127	1890451	1890711	contig 1.1
1878			1890956	1891369	414	-																					HMPREF9010_01128	1890956	1891369	contig 1.1
1879			1891672	1891914	243	+																					HMPREF9010_01129	1891672	1891914	contig 1.1
1880			1892005	1892379	375	-																					HMPREF9010_01130	1892005	1892379	contig 1.1
1881			1892692	1893360	669	-																					HMPREF9010_01131	1892692	1893360	contig 1.1
1882			1893361	1894323	963	-																					HMPREF9010_01132	1893361	1894323	contig 1.1
1883			1894611	1895651	1041	-																					HMPREF9010_01133	1894611	1895651	contig 1.1
1884			1896267	1898021	1755	-																					HMPREF9010_01134	1896267	1898021	contig 1.1
1885			1897987	1898610	624	-																					HMPREF9010_01135	1897987	1898610	contig 1.1
1886			1898603	1898965	363	-																					HMPREF9010_01136	1898603	1898965	contig 1.1
1887			1898937	1899497	561	-																					HMPREF9010_01137	1898937	1899497	contig 1.1
1888			1899494	1899904	411	-																					HMPREF9010_01138	1899494	1899904	contig 1.1
1889			1900174	1901049	876	-																					HMPREF9010_01139	1900174	1901049	contig 1.1
1890			1901169	1901756	588	-																					HMPREF9010_01140	1901169	1901756	contig 1.1
1891			1901778	1903250	1473	-																					HMPREF9010_01141	1901778	1903250	contig 1.1
1892			1903253	1904167	915	-																					HMPREF9010_01142	1903253	1904167	contig 1.1
1893			1904220	1904636	417	-																					HMPREF9010_01143	1904220	1904636	contig 1.1
1894			1904741	1905235	495	-																					HMPREF9010_01144	1904741	1905235	contig 1.1
1895			1905549	1906787	1239	-																					HMPREF9010_01145	1905549	1906787	contig 1.1
1896			1906780	1907490	711	-																					HMPREF9010_01146	1906780	1907490	contig 1.1
1897			1907474	1907932	459	-																					HMPREF9010_01147	1907474	1907932	contig 1.1
1898			1908133	1908312	180	-																					HMPREF9010_01148	1908133	1908312	contig 1.1
1899			1908315	1908563	249	-																					HMPREF9010_01149	1908315	1908563	contig 1.1
1900			1908594	1908815	222	-																					HMPREF9010_01150	1908594	1908815	contig 1.1
1901			1908828	1909040	213	-																					HMPREF9010_01151	1908828	1909040	contig 1.1
1902			1909058	1909288	231	-																					HMPREF9010_01152	1909058	1909288	contig 1.1
1903			1909336	1909506	171	-																					HMPREF9010_01153	1909336	1909506	contig 1.1
1904			1909529	1911091	1563	-																					HMPREF9010_01154	1909529	1911091	contig 1.1
1905			1911361	1911744	384	-																					HMPREF9010_01155	1911361	1911744	contig 1.1
1906			1911747	1912079	333	-																					HMPREF9010_01156	1911747	1912079	contig 1.1
1907			1912146	1912706	561	-																					HMPREF9010_01157	1912146	1912706	contig 1.1
1908			1913006	1913398	393	+																					HMPREF9010_01158	1913006	1913398	contig 1.1
1909			1913407	1914291	885	+																					HMPREF9010_01159	1913407	1914291	contig 1.1
1910			1914391	1914666	276	-	BXY_05320	1914391	1914666	276
1911			1914719	1914880	162	+	BXY_05330	1914719	1914880	162
1912			1915324	1915695	372	+	BXY_05350	1915324	1915695	372
1913			1915679	1916050	372	+	BXY_05360	1915679	1916050	372
1914			1916124	1917101	978	+	BXY_05370	1916124	1917101	978
1915			1917073	1917696	624	+	BXY_05380	1917073	1917696	624
1916			1917796	1917963	168	+																	HMPREF1017_00719	1917826	1917963	contig 1.2					BacD2_010100023855	1917796	1917963	NZ_ACGA01000067
1917			1918063	1918191	129	+													BACOVA_02578	1918063	1918191	NZ_AAXF02000048
1918			1918354	1918521	168	-													BACOVA_02577	1918354	1918521	NZ_AAXF02000048
1919			1918665	1918739	75	+													BACOVA_02576	1918665	1918739	NZ_AAXF02000048
1920			1918775	1918849	75	+													BACOVA_02575	1918775	1918849	NZ_AAXF02000048
1921			1919076	1919372	297	+													BACOVA_02574	1919076	1919372	NZ_AAXF02000048	HMPREF1017_00720	1919154	1919372	contig 1.2					BacD2_010100023850	1919154	1919372	NZ_ACGA01000067
1922			1919386	1919895	510	+													BACOVA_02573	1919386	1919895	NZ_AAXF02000048	HMPREF1017_00721	1919389	1919895	contig 1.2	HMPREF9010_01161	1919386	1919895	contig 1.1	BacD2_010100023845	1919386	1919895	NZ_ACGA01000067
1923			1919995	1920072	78	+					BSAG_05553	1919995	1920072	contig 1.16
1924			1920104	1920181	78	+					BSAG_05554	1920104	1920181	contig 1.16
1925			1920281	1920358	78	+									HMPREF0106_10051	1920281	1920358	contig 1.32
1926			1920390	1920467	78	+									HMPREF0106_10052	1920390	1920467	contig 1.32
1927			1920597	1920959	363	+					BSAG_04208	1920597	1920959	contig 1.16	HMPREF0106_04508	1920597	1920959	contig 1.32
1928			1922484	1922852	369	+					BSAG_04209	1922484	1922852	contig 1.16	HMPREF0106_04509	1922484	1922852	contig 1.32
1929			1922917	1923627	711	-	BXY_05390	1922917	1923627	711	BSAG_04210	1922917	1923627	contig 1.16	HMPREF0106_04510	1922917	1923627	contig 1.32	BACOVA_02572	1922917	1923627	NZ_AAXF02000048	HMPREF1017_00722	1922917	1923627	contig 1.2	HMPREF9010_01162	1922917	1923627	contig 1.1	BacD2_010100023840	1922917	1923627	NZ_ACGA01000067
1930			1923843	1926308	2466	+	BXY_05400	1923843	1926308	2466	BSAG_04211	1923843	1926308	contig 1.16	HMPREF0106_04511	1923843	1926308	contig 1.32	BACOVA_02571	1923843	1926308	NZ_AAXF02000048	HMPREF1017_00723	1923843	1926308	contig 1.2	HMPREF9010_01163	1923843	1926308	contig 1.1	BacD2_010100023835	1923843	1926308	NZ_ACGA01000067
1931			1926305	1927435	1131	+	BXY_05410	1926305	1927435	1131	BSAG_04212	1926305	1927435	contig 1.16	HMPREF0106_04512	1926305	1927435	contig 1.32	BACOVA_02570	1926305	1927435	NZ_AAXF02000048	HMPREF1017_00724	1926305	1927435	contig 1.2	HMPREF9010_01164	1926305	1927435	contig 1.1	BacD2_010100023830	1926305	1927435	NZ_ACGA01000067
1932			1927439	1928536	1098	+	BXY_05420	1927439	1928536	1098	BSAG_04213	1927439	1928536	contig 1.16	HMPREF0106_04513	1927439	1928536	contig 1.32	BACOVA_02569	1927439	1928536	NZ_AAXF02000048	HMPREF1017_00725	1927439	1928536	contig 1.2	HMPREF9010_01165	1927439	1928536	contig 1.1	BacD2_010100023825	1927439	1928536	NZ_ACGA01000067
1933			1928787	1929290	504	-					BSAG_04214	1928787	1929290	contig 1.16	HMPREF0106_04514	1928787	1929290	contig 1.32	BACOVA_02568	1928787	1929290	NZ_AAXF02000048	HMPREF1017_00726	1928787	1929290	contig 1.2	HMPREF9010_01166	1928787	1929290	contig 1.1	BacD2_010100023820	1928787	1929290	NZ_ACGA01000067
1934			1929558	1930787	1230	+	BXY_05450	1929558	1930787	1230	BSAG_04215	1929558	1930787	contig 1.16	HMPREF0106_04515	1929558	1930787	contig 1.32	BACOVA_02567	1929558	1930787	NZ_AAXF02000048	HMPREF1017_00727	1929558	1930787	contig 1.2	HMPREF9010_01167	1929558	1930787	contig 1.1	BacD2_010100023815	1929558	1930787	NZ_ACGA01000067
1935			1930834	1932102	1269	+					BSAG_04216	1930840	1932102	contig 1.16	HMPREF0106_04516	1930840	1932102	contig 1.32	BACOVA_02566	1930834	1932102	NZ_AAXF02000048	HMPREF1017_00728	1930834	1932102	contig 1.2	HMPREF9010_01168	1930834	1932102	contig 1.1	BacD2_010100023810	1930834	1932102	NZ_ACGA01000067
1936			1932153	1932385	233	-																									BacD2_010100023805	1932153	1932385	NZ_ACGA01000067
1937			1932485	1933282	798	-	BXY_05480	1932485	1933282	798	BSAG_04217	1932485	1933282	contig 1.16	HMPREF0106_04517	1932485	1933282	contig 1.32	BACOVA_02565	1932485	1933282	NZ_AAXF02000048	HMPREF1017_00729	1932488	1933282	contig 1.2	HMPREF9010_01169	1932485	1933282	contig 1.1	BacD2_010100023800	1932790	1933282	NZ_ACGA01000066
1938			1933322	1934635	1314	-	BXY_05490	1933322	1934635	1314	BSAG_04218	1933322	1934635	contig 1.16	HMPREF0106_04518	1933322	1934635	contig 1.32	BACOVA_02564	1933322	1934635	NZ_AAXF02000048	HMPREF1017_00730	1933322	1934635	contig 1.2	HMPREF9010_01170	1933322	1934635	contig 1.1	BacD2_010100023795	1933322	1934635	NZ_ACGA01000066
1939			1934662	1935210	549	-	BXY_05500	1934662	1935210	549	BSAG_04219	1934662	1935210	contig 1.16	HMPREF0106_04519	1934662	1935210	contig 1.32	BACOVA_02563	1934662	1935210	NZ_AAXF02000048	HMPREF1017_00731	1934662	1935210	contig 1.2	HMPREF9010_01171	1934662	1935210	contig 1.1	BacD2_010100023790	1934662	1935210	NZ_ACGA01000066
1940			1935301	1935634	334	+																									BacD2_010100023785	1935301	1935634	NZ_ACGA01000066
1941			1935734	1936837	1104	+	BXY_05510	1935734	1936837	1104	BSAG_04220	1935734	1936837	contig 1.16	HMPREF0106_04520	1935734	1936837	contig 1.32	BACOVA_02562	1935752	1936837	NZ_AAXF02000048	HMPREF1017_00732	1935752	1936837	contig 1.2	HMPREF9010_01172	1935752	1936837	contig 1.1
1942			1936927	1937040	114	-	BXY_05520	1936927	1937040	114
1943			1937140	1937673	534	+					BSAG_04221	1937146	1937673	contig 1.16	HMPREF0106_04521	1937140	1937673	contig 1.32	BACOVA_02561	1937140	1937673	NZ_AAXF02000048	HMPREF1017_00733	1937140	1937673	contig 1.2	HMPREF9010_01173	1937140	1937673	contig 1.1
1944			1937902	1938408	507	-					BSAG_04222	1937902	1938408	contig 1.16
1945			1938390	1938629	240	-					BSAG_04223	1938390	1938629	contig 1.16
1946			1938886	1939533	648	-					BSAG_04224	1938886	1939533	contig 1.16
1947			1939545	1941308	1764	-					BSAG_04225	1939545	1941308	contig 1.16
1948			1941373	1941858	486	-					BSAG_04226	1941373	1941858	contig 1.16
1949			1942312	1943751	1440	-	BXY_05540	1942312	1943751	1440	BSAG_04227	1942312	1943751	contig 1.16	HMPREF0106_04522	1942312	1943751	contig 1.32	BACOVA_02560	1942312	1943751	NZ_AAXF02000048	HMPREF1017_00734	1942312	1943751	contig 1.2	HMPREF9010_01174	1942312	1943751	contig 1.1	BacD2_010100023776	1942552	1943751	NZ_ACGA01000065
1950			1943778	1944845	1068	-	BXY_05550	1943778	1944845	1068	BSAG_04228	1943778	1944845	contig 1.16	HMPREF0106_04523	1943778	1944845	contig 1.32	BACOVA_02559	1943778	1944845	NZ_AAXF02000048	HMPREF1017_00735	1943778	1944845	contig 1.2	HMPREF9010_01175	1943778	1944845	contig 1.1	BacD2_010100023771	1943778	1944845	NZ_ACGA01000065
1951			1945044	1946450	1407	+	BXY_05560	1945935	1946450	516	BSAG_04229	1945044	1946450	contig 1.16	HMPREF0106_04524	1945044	1946450	contig 1.32	BACOVA_02558	1945044	1946450	NZ_AAXF02000048	HMPREF1017_00736	1945044	1946450	contig 1.2	HMPREF9010_01176	1945044	1946450	contig 1.1	BacD2_010100023766	1945044	1946450	NZ_ACGA01000065
1952			1946602	1946677	76	-																									BacD2_010100t23785	1946602	1946677	NZ_ACGA01000065
1953			1946707	1946782	76	-																									BacD2_010100t23783	1946707	1946782	NZ_ACGA01000065
1954			1946882	1947391	510	-	BXY_05580	1946882	1947391	510					HMPREF0106_04525	1946882	1947391	contig 1.32
1955			1947445	1947655	211	-									HMPREF0106_04526	1947445	1947655	contig 1.32
1956			1947755	1948714	960	-																	HMPREF1017_00737	1947755	1948714	contig 1.2
1957			1948786	1949298	513	-																	HMPREF1017_00738	1948786	1949298	contig 1.2
1958			1949932	1950219	288	+																	HMPREF1017_00739	1949932	1950219	contig 1.2
1959			1950216	1950443	228	+																	HMPREF1017_00740	1950216	1950443	contig 1.2
1960			1951110	1951298	189	+																	HMPREF1017_00741	1951110	1951298	contig 1.2
1961			1951316	1951462	147	+																	HMPREF1017_00742	1951316	1951462	contig 1.2
1962			1951459	1952244	786	+																	HMPREF1017_00743	1951459	1952244	contig 1.2
1963			1952262	1953023	762	+																	HMPREF1017_00744	1952262	1953023	contig 1.2
1964			1953020	1955056	2037	+																	HMPREF1017_00745	1953020	1955056	contig 1.2
1965			1955058	1955252	195	+																	HMPREF1017_00746	1955058	1955252	contig 1.2
1966			1955372	1955977	606	+																	HMPREF1017_00747	1955372	1955977	contig 1.2
1967			1955990	1956283	294	+																	HMPREF1017_00748	1955990	1956283	contig 1.2
1968			1956805	1957557	753	+																	HMPREF1017_00749	1956805	1957557	contig 1.2
1969			1957652	1958149	498	+																	HMPREF1017_00750	1957652	1958149	contig 1.2
1970			1958261	1959016	756	+																	HMPREF1017_00751	1958261	1959016	contig 1.2
1971			1958961	1959779	819	+																	HMPREF1017_00752	1958961	1959779	contig 1.2
1972			1959799	1960275	477	+																	HMPREF1017_00753	1959799	1960275	contig 1.2
1973			1960272	1961159	888	+																	HMPREF1017_00754	1960272	1961159	contig 1.2
1974			1961226	1961720	495	+																	HMPREF1017_00755	1961226	1961720	contig 1.2
1975			1961738	1961923	186	+																	HMPREF1017_00756	1961738	1961923	contig 1.2
1976			1962112	1962222	111	+																	HMPREF1017_00757	1962112	1962222	contig 1.2
1977			1962226	1962651	426	+																	HMPREF1017_00758	1962226	1962651	contig 1.2
1978			1962695	1963057	363	+																	HMPREF1017_00759	1962695	1963057	contig 1.2
1979			1963059	1963253	195	+																	HMPREF1017_00760	1963059	1963253	contig 1.2
1980			1963256	1963429	174	+																	HMPREF1017_00761	1963256	1963429	contig 1.2
1981			1963432	1963782	351	+																	HMPREF1017_00762	1963432	1963782	contig 1.2
1982			1963785	1964213	429	+																	HMPREF1017_00763	1963785	1964213	contig 1.2
1983			1964215	1964634	420	+																	HMPREF1017_00764	1964215	1964634	contig 1.2
1984			1964672	1964926	255	+																	HMPREF1017_00765	1964672	1964926	contig 1.2
1985			1964938	1965312	375	+																	HMPREF1017_00766	1964938	1965312	contig 1.2
1986			1965370	1966356	987	+																	HMPREF1017_00767	1965370	1966356	contig 1.2
1987			1966368	1966928	561	+																	HMPREF1017_00768	1966368	1966928	contig 1.2
1988			1966940	1967200	261	+																	HMPREF1017_00769	1966940	1967200	contig 1.2
1989			1967244	1967666	423	+																	HMPREF1017_00770	1967244	1967666	contig 1.2
1990			1967683	1968018	336	+																	HMPREF1017_00771	1967683	1968018	contig 1.2
1991			1967999	1970728	2730	+																	HMPREF1017_00772	1967999	1970728	contig 1.2
1992			1970770	1971270	501	-																	HMPREF1017_00773	1970770	1971270	contig 1.2
1993			1971267	1971770	504	-																	HMPREF1017_00774	1971267	1971770	contig 1.2
1994			1971798	1972277	480	-																	HMPREF1017_00775	1971798	1972277	contig 1.2
1995			1972589	1973029	441	+																	HMPREF1017_00776	1972589	1973029	contig 1.2
[truncated: 10,965 more rows]

## Sheet: Table S2b
Table S2b. Polysaccharide utilization loci (PULs) in the 7 B. ovatus and B. xylanisolvens strains that were used for pangenome reconstruction.
Genes in column A that are in bold/underline are core genes for the 7 strains analyzed and correspond to gene numbers in Table S2.
PULs restricted to one or more non mucin-degraders
PULs shared between mucin degraders and nin-degraders
PULs unique to one or more mucin-degraders
Stretches of candidate PUL genes occurring adjacent to one another (0-1 genes separating PUL genes) were counted as the same PUL, but given tentative sub-delineations (a,b,c,etc) based on
differential representation across individual genomes. PULs separated by 2 or more genes were given different numbers.
				Non mucin-degraders				Mucin-degraders
Gene Number (according to entire pangenome)			Overall Annotation	XB1A Gene	D1 Gene	8483 Gene	3_8_47FAA Gene	3_1_23 Gene	D2 Gene	D22 Gene
59		1				BACOVA_00057
60			SusD-like			BACOVA_00058
61			SusC-like			BACOVA_00059
62						BACOVA_00060
63						BACOVA_00061
101		2				BACOVA_03862		HMPREF9010_04958	BacD2_010100025592
102						BACOVA_03861		HMPREF9010_04957	BacD2_010100025597
103						BACOVA_03860		HMPREF9010_04956	BacD2_010100025602
104			SusD-like			BACOVA_03859		HMPREF9010_04955	BacD2_010100025607
105			SusC-like			BACOVA_03858		HMPREF9010_04954	BacD2_010100025612
106			SusC-like			BACOVA_03857
107			anti-sigma			BACOVA_03856		HMPREF9010_04953	BacD2_010100025617
108			ECF-sigma			BACOVA_03855		HMPREF9010_04952	BacD2_010100025622
256		3	HTCS						BacD2_010100025694
257			SusC-like						BacD2_010100025699
258			SusD-like						BacD2_010100025704
259			SusC-like						BacD2_010100025709
260			SusD-like						BacD2_010100025714
261			GH16						BacD2_010100025719
262			CBM32,GH2						BacD2_010100025724
263			GH95						BacD2_010100025729
356		4		BXY_00580	BSAG_03862	BACOVA_03818	HMPREF1017_01367	HMPREF9010_04916	BacD2_010100025849	HMPREF0106_03249
357			SusC-like						BacD2_010100025854
358			SusD-like						BacD2_010100025859
359									BacD2_010100025864
360									BacD2_010100025869
361									BacD2_010100025874
422		5	HTCS						BacD2_010100026094
423			GH2						BacD2_010100026099
424			SusC-like						BacD2_010100026104
425			SusD-like						BacD2_010100026109
426			GH5,CBM35						BacD2_010100026114
427			CBM35						BacD2_010100026119
428			GH5						BacD2_010100026124
429			GH3						BacD2_010100026129
507		6	HTCS				HMPREF1017_01270
508							HMPREF1017_01269
509							HMPREF1017_01268
510			GH2				HMPREF1017_01267
511							HMPREF1017_01266
512							HMPREF1017_01265
513			SusC-like				HMPREF1017_01264
514			SusD-like				HMPREF1017_01263
515			SusC-like				HMPREF1017_01262
516			SusD-like				HMPREF1017_01261
517							HMPREF1017_01260
518							HMPREF1017_01259
519							HMPREF1017_01258
520							HMPREF1017_01257
1225		7	ECF-sigma			BACOVA_02488	HMPREF1017_00966	HMPREF9010_01404	BacD2_010100022844	HMPREF0106_01658
1226			anti-sigma			BACOVA_02489	HMPREF1017_00965	HMPREF9010_01403	BacD2_010100022849	HMPREF0106_01659
1227			SusC-like			BACOVA_02490	HMPREF1017_00964	HMPREF9010_01402	BacD2_010100022854	HMPREF0106_01660
1228			SusD-like			BACOVA_02491	HMPREF1017_00963	HMPREF9010_01401	BacD2_010100022859	HMPREF0106_01661
1229						BACOVA_02492	HMPREF1017_00962	HMPREF9010_01400	BacD2_010100022864	HMPREF0106_01662
1230			GH2			BACOVA_02493	HMPREF1017_00961	HMPREF9010_01399	BacD2_010100022869	HMPREF0106_01663
1402		8	SusC-like	BXY_03440		BACOVA_00310	HMPREF1017_03684
1403			SusD-like	BXY_03450		BACOVA_00309	HMPREF1017_03683
1404				BXY_03460		BACOVA_00308	HMPREF1017_03682
1405				BXY_03470		BACOVA_00307	HMPREF1017_03681
1406				BXY_03480		BACOVA_00306	HMPREF1017_03680
1407				BXY_03490		BACOVA_00305	HMPREF1017_03679
1449		9a	ECF-sigma	BXY_03630		BACOVA_00284				HMPREF0106_01749
1450			anti-sigma	BXY_03640		BACOVA_00283				HMPREF0106_01748
1451				BXY_03650		BACOVA_00282				HMPREF0106_01747
1452			SusC-like			BACOVA_00281				HMPREF0106_01746
1453			SusD-like	BXY_03680		BACOVA_00280				HMPREF0106_01745
1454				BXY_03690		BACOVA_00279				HMPREF0106_01744
1455						BACOVA_00278				HMPREF0106_01743
1456				BXY_03720		BACOVA_00277				HMPREF0106_01742
1457				BXY_03730		BACOVA_00276				HMPREF0106_01741
1458				BXY_03740		BACOVA_00275				HMPREF0106_01740
1459				BXY_03750		BACOVA_00274				HMPREF0106_01739
1460				BXY_03760		BACOVA_00273				HMPREF0106_01738
1461				BXY_03770		BACOVA_00272				HMPREF0106_01737
1462				BXY_03780		BACOVA_00271				HMPREF0106_01736
1463		9b			BSAG_01563
1464					BSAG_01564
1465					BSAG_01565
1466					BSAG_01566
1467			ECF-sigma				HMPREF1017_03662	HMPREF9010_00972	BacD2_010100000538
1468			anti-sigma				HMPREF1017_03661	HMPREF9010_00973	BacD2_010100000533
1469					BSAG_01567
1470			SusC-like				HMPREF1017_03660	HMPREF9010_00974	BacD2_010100000528
1471			SusD-like		BSAG_01568		HMPREF1017_03659	HMPREF9010_00975	BacD2_010100000523
1472					BSAG_01569		HMPREF1017_03658	HMPREF9010_00976	BacD2_010100000518
1473					BSAG_01570		HMPREF1017_03657	HMPREF9010_00977	BacD2_010100000513
1474					BSAG_01571		HMPREF1017_03656		BacD2_010100000508
1478		10				BACOVA_00267
1479			SusD-like			BACOVA_00266
1480			SusC-like			BACOVA_00265
1481						BACOVA_00264
1482						BACOVA_00263
1483						BACOVA_00262
1484			GH67			BACOVA_00261
1485			GH3			BACOVA_00260
1486			GH43			BACOVA_00259
1487			CE6,GH95			BACOVA_00258
1488			GH43,CBM6			BACOVA_00257
1489			GH97			BACOVA_00256
1495		11	GH2			BACOVA_00250
1496			GH115			BACOVA_00249
1497						BACOVA_00248
1498			GH10			BACOVA_00247
1499						BACOVA_00246
1500			SusD-like			BACOVA_00245
1501			SusC-like			BACOVA_00244
1502			SusD-like			BACOVA_00243
1503			SusC-like			BACOVA_00242
1504						BACOVA_00241
1505						BACOVA_00240
1506			HTCS			BACOVA_00239
2437		12a		BXY_06400	BSAG_01551	BACOVA_04123	HMPREF1017_03706	HMPREF9010_00946	BacD2_010100000808
2438			GH28	BXY_06410	BSAG_01550	BACOVA_04122	HMPREF1017_03707	HMPREF9010_00945	BacD2_010100000813	HMPREF0106_01783
2439			GH78	BXY_06420	BSAG_01549	BACOVA_04121	HMPREF1017_03708	HMPREF9010_00944	BacD2_010100000818	HMPREF0106_01784
2440					BSAG_01548	BACOVA_04120	HMPREF1017_03709	HMPREF9010_00943	BacD2_010100000823	HMPREF0106_01785
2441			GH43	BXY_06440	BSAG_01547	BACOVA_04119	HMPREF1017_03710	HMPREF9010_00942	BacD2_010100000828	HMPREF0106_01786
2442				BXY_06450	BSAG_01546	BACOVA_04118	HMPREF1017_03711	HMPREF9010_00941	BacD2_010100000833	HMPREF0106_01787
2443			PL1	BXY_06460	BSAG_01545	BACOVA_04117	HMPREF1017_03712	HMPREF9010_00940	BacD2_010100000838	HMPREF0106_01788
2444				BXY_06470				HMPREF9010_00939		HMPREF0106_01789
2445				BXY_06480				HMPREF9010_00938
2446			SusD-like	BXY_06490	BSAG_01544	BACOVA_04116	HMPREF1017_03713	HMPREF9010_00937	BacD2_010100000843	HMPREF0106_01790
2447			SusC-like	BXY_06500	BSAG_01543	BACOVA_04115	HMPREF1017_03714	HMPREF9010_00936	BacD2_010100000848	HMPREF0106_01791
2448					BSAG_01542	BACOVA_04114	HMPREF1017_03715	HMPREF9010_00935	BacD2_010100000853	HMPREF0106_01792
2449				BXY_06530	BSAG_01541	BACOVA_04113	HMPREF1017_03716	HMPREF9010_00934	BacD2_010100000858	HMPREF0106_01793
2451			GH92	BXY_06540	BSAG_01540	BACOVA_04111	HMPREF1017_03717	HMPREF9010_00933	BacD2_010100000863	HMPREF0106_01794
2452			GH130		BSAG_01539	BACOVA_04110	HMPREF1017_03718	HMPREF9010_00932	BacD2_010100000868	HMPREF0106_01795
2453				BXY_06560	BSAG_01538	BACOVA_04109	HMPREF1017_03719	HMPREF9010_00931	BacD2_010100000873	HMPREF0106_01796
2454			CBM32	BXY_06570	BSAG_01537	BACOVA_04108	HMPREF1017_03720	HMPREF9010_00930		HMPREF0106_01797
2455		12b		BXY_06580
2456									BacD2_010100000883
2457				BXY_06590
2458			GH18	BXY_06600					BacD2_010100000888
2459			SusD-like	BXY_06610					BacD2_010100000893
2460			SusC-like						BacD2_010100000898
2461					BSAG_01536	BACOVA_04107	HMPREF1017_03721	HMPREF9010_00929		HMPREF0106_01798
2462					BSAG_01535	BACOVA_04106	HMPREF1017_03722	HMPREF9010_00928		HMPREF0106_01799
2463			GH18		BSAG_01534	BACOVA_04105	HMPREF1017_03723
2464			GH18							HMPREF0106_01800
2465			SusD-like		BSAG_01533	BACOVA_04104	HMPREF1017_03724	HMPREF9010_00926		HMPREF0106_01801
2466			SusC-like				HMPREF1017_03725
2467			SusC-like		BSAG_01532	BACOVA_04103		HMPREF9010_00925		HMPREF0106_01802
2468					BSAG_01531
2469								HMPREF9010_00924
2470									BacD2_010100000903
2471			GH18						BacD2_010100000908
2472			SusD-like						BacD2_010100000913
2473			SusC-like						BacD2_010100000918
2480		13		BXY_06640
2481			SusC-like		BSAG_01527	BACOVA_04099	HMPREF1017_03728	HMPREF9010_00921	BacD2_010100000938	HMPREF0106_01804
2482			SusD-like	BXY_06650	BSAG_01526	BACOVA_04098	HMPREF1017_03729	HMPREF9010_00920	BacD2_010100000943	HMPREF0106_01805
2483			GH18						BacD2_010100000948
2905		14				BACOVA_00425
2906			GH3			BACOVA_00426
2907						BACOVA_00427
2908						BACOVA_00428
2909						BACOVA_00429
2910						BACOVA_00430
2911						BACOVA_00431
2912						BACOVA_00432
2913			SusD-like			BACOVA_00433
2914			SusC-like			BACOVA_00434
2915			anti-sigma			BACOVA_00435
2916			ECF-sigma			BACOVA_00436
3081		15					HMPREF1017_05078
3082							HMPREF1017_05079
3083			SusC-like				HMPREF1017_05080
3084			SusD-like				HMPREF1017_05081
3085							HMPREF1017_05082
3121		16				BACOVA_00556
3122			SusD-like	BXY_09290		BACOVA_00557
3123			SusC-like	BXY_09300		BACOVA_00558
3124			GH20	BXY_09310		BACOVA_00559
3125			GH20	BXY_09320		BACOVA_00560
3126			GH2	BXY_09330		BACOVA_00562
3127						BACOVA_00561
3128			GH33	BXY_09340		BACOVA_00563
3167		17a							BacD2_010100021116
3168			SusD-like						BacD2_010100021111
3169			SusC-like						BacD2_010100021106
3170			anti-sigma						BacD2_010100021101
3171		17b			BSAG_04689
3172				BXY_09500	BSAG_04688			HMPREF9010_03405		HMPREF0106_03596
3173			SusD-like	BXY_09510	BSAG_04687			HMPREF9010_03406		HMPREF0106_03597
3174			SusC-like	BXY_09520	BSAG_04686			HMPREF9010_03407		HMPREF0106_03598
3175			anti-sigma	BXY_09530				HMPREF9010_03408		HMPREF0106_03599
3176			ECF-sigma	BXY_09540	BSAG_04685			HMPREF9010_03409	BacD2_010100021096	HMPREF0106_03600
3252		18	ECF-sigma		BSAG_04052
3253			anti-sigma		BSAG_04053
3254			SusC-like		BSAG_04054
3255			SusD-like		BSAG_04055
3256					BSAG_04056
3257					BSAG_04057
3258					BSAG_04058
3259					BSAG_04059
3260					BSAG_04060
3310		19	ECF-sigma						BacD2_010100020776	HMPREF0106_03650
3311			anti-sigma						BacD2_010100020771	HMPREF0106_03651
3312			SusC-like						BacD2_010100020766	HMPREF0106_03652
3313			SusD-like						BacD2_010100020761	HMPREF0106_03653
3314									BacD2_010100020756	HMPREF0106_03654
3315									BacD2_010100020751	HMPREF0106_03655
3316			GH65						BacD2_010100020746	HMPREF0106_03656
3317									BacD2_010100020741
3318										HMPREF0106_03657
3332		20	SusD-like	BXY_10320	BSAG_04149	BACOVA_03062	HMPREF1017_03946	HMPREF9010_03463	BacD2_010100020701	HMPREF0106_03666
3333			SusC-like		BSAG_04150	BACOVA_03063	HMPREF1017_03947	HMPREF9010_03464	BacD2_010100020696	HMPREF0106_03667
3394		21a					HMPREF1017_03968	HMPREF9010_03486	BacD2_010100020541
3395							HMPREF1017_03969	HMPREF9010_03487	BacD2_010100020536
3396			SusD-like				HMPREF1017_03970	HMPREF9010_03488	BacD2_010100020531
3397			SusC-like				HMPREF1017_03971	HMPREF9010_03489	BacD2_010100020526
3398			anti-sigma				HMPREF1017_03972	HMPREF9010_03490	BacD2_010100020521
3399			ECF-sigma				HMPREF1017_03973	HMPREF9010_03491	BacD2_010100020516
3400			SusD-like				HMPREF1017_03974	HMPREF9010_03492	BacD2_010100020511
3401			SusC-like				HMPREF1017_03975	HMPREF9010_03493	BacD2_010100020506
3402							HMPREF1017_03976
3403		21b	SusD-like	BXY_10450		BACOVA_03078		HMPREF9010_03494	BacD2_010100020501	HMPREF0106_04791
3404			SusC-like			BACOVA_03079		HMPREF9010_03495	BacD2_010100020496	HMPREF0106_04792
3410		22	SusC-like			BACOVA_03082		HMPREF9010_03497		HMPREF0106_04795
3411			SusD-like	BXY_10480		BACOVA_03083		HMPREF9010_03498		HMPREF0106_04796
3412			SusC-like				HMPREF1017_03977		BacD2_010100020486
3413			SusD-like				HMPREF1017_03978		BacD2_010100020481
3414							HMPREF1017_03979		BacD2_010100020476
3415				BXY_10490		BACOVA_03084	HMPREF1017_03980	HMPREF9010_03499		HMPREF0106_04797
3416				BXY_10500		BACOVA_03085	HMPREF1017_03981	HMPREF9010_03500	BacD2_010100020461	HMPREF0106_04798
3417						BACOVA_03086		HMPREF9010_03501
3418				BXY_10510		BACOVA_03087	HMPREF1017_03982	HMPREF9010_03502	BacD2_010100020456
3427		23	HTCS	BXY_10590	BSAG_02750	BACOVA_03096	HMPREF1017_03990		BacD2_010100020416	HMPREF0106_04142
3428			SusC-like	BXY_10600	BSAG_02749	BACOVA_03097	HMPREF1017_03991	HMPREF9010_03512	BacD2_010100020411	HMPREF0106_04141
3429			SusD-like	BXY_10610	BSAG_02748	BACOVA_03098	HMPREF1017_03992	HMPREF9010_03513	BacD2_010100020406	HMPREF0106_04140
3430				BXY_10620	BSAG_02747	BACOVA_03099	HMPREF1017_03993	HMPREF9010_03514	BacD2_010100020401	HMPREF0106_04139
3431			GH2,CBM57	BXY_10630	BSAG_02746	BACOVA_03100	HMPREF1017_03994	HMPREF9010_03515	BacD2_010100020396	HMPREF0106_04138
3432			GH50	BXY_10640	BSAG_02745	BACOVA_03101	HMPREF1017_03995	HMPREF9010_03516	BacD2_010100020391	HMPREF0106_04137
3433			GH50	BXY_10650	BSAG_02744	BACOVA_03102	HMPREF1017_03996	HMPREF9010_03517	BacD2_010100020386	HMPREF0106_04136
3451		24a					HMPREF1017_04012	HMPREF9010_03531
3452							HMPREF1017_04013	HMPREF9010_03532
3453							HMPREF1017_04014	HMPREF9010_03533
3454			CBM61,GH53				HMPREF1017_04015	HMPREF9010_03534
3455							HMPREF1017_04016	HMPREF9010_03535
3456			SusC-like				HMPREF1017_04017	HMPREF9010_03536
3457			SusD-like				HMPREF1017_04018	HMPREF9010_03537
3458							HMPREF1017_04019	HMPREF9010_03538
3459			GH35				HMPREF1017_04020	HMPREF9010_03539
3460							HMPREF1017_04021	HMPREF9010_03540
3461		24b	GH78						BacD2_010100020316
3462			GH106			BACOVA_03118
3463						BACOVA_03119			BacD2_010100020311
3464			GH78			BACOVA_03120
3465			GH20			BACOVA_03121			BacD2_010100020296
3466						BACOVA_03122			BacD2_010100020291
3467						BACOVA_03123			BacD2_010100020286
3468						BACOVA_03124			BacD2_010100020281
3469			SusD-like			BACOVA_03125			BacD2_010100020276
3470			SusC-like			BACOVA_03127			BacD2_010100020271
3471						BACOVA_03126
3472			anti-sigma			BACOVA_03128			BacD2_010100020266
3473			ECF-sigma			BACOVA_03129			BacD2_010100020261
3474						BACOVA_03130			BacD2_010100020256
3475						BACOVA_03131			BacD2_010100020251
3498		25	SusD-like	BXY_10950	BSAG_02711	BACOVA_03153				HMPREF0106_04107
3499			SusC-like	BXY_10960	BSAG_02710	BACOVA_03154				HMPREF0106_04106
3672		26	GH105		BSAG_02610					HMPREF0106_00225
3673					BSAG_02609					HMPREF0106_00224
3674					BSAG_02608					HMPREF0106_00223
3675					BSAG_02607					HMPREF0106_00222
3676			CBM32,GH43		BSAG_02606					HMPREF0106_00221
3677										HMPREF0106_00220
3678					BSAG_02605
3679			GH88							HMPREF0106_00219
3680			GH50		BSAG_02604					HMPREF0106_00218
3681					BSAG_02603					HMPREF0106_00217
3682			SusD-like		BSAG_02602					HMPREF0106_00216
3683			SusC-like		BSAG_02601					HMPREF0106_00215
3684					BSAG_02600					HMPREF0106_00214
3685					BSAG_02599					HMPREF0106_00213
3686			GH2		BSAG_02598					HMPREF0106_00212
3687			HTCS		BSAG_02597					HMPREF0106_00211
3713		27		BXY_11830	BSAG_02584	BACOVA_03250	HMPREF1017_04116	HMPREF9010_03635	BacD2_010100019799	HMPREF0106_00195
3714				BXY_11840	BSAG_02583	BACOVA_03252	HMPREF1017_04117	HMPREF9010_03636	BacD2_010100019794	HMPREF0106_00194
3715									BacD2_010100019789
3716			SusC-like	BXY_11850	BSAG_02582	BACOVA_03253	HMPREF1017_04118	HMPREF9010_03637	BacD2_010100019784	HMPREF0106_00193
3717			SusD-like	BXY_11860	BSAG_02581	BACOVA_03254	HMPREF1017_04119	HMPREF9010_03638	BacD2_010100019779	HMPREF0106_00192
3718									BacD2_010100019774
3719				BXY_11870	BSAG_02580	BACOVA_03255	HMPREF1017_04120	HMPREF9010_03639		HMPREF0106_00191
3720			GH76	BXY_11880	BSAG_02579	BACOVA_03256	HMPREF1017_04121	HMPREF9010_03640		HMPREF0106_00190
3721			GH76	BXY_11890	BSAG_02578	BACOVA_03257	HMPREF1017_04122	HMPREF9010_03641		HMPREF0106_00189
3722			GH92	BXY_11900	BSAG_02577	BACOVA_03258	HMPREF1017_04123	HMPREF9010_03642		HMPREF0106_00188
3723					BSAG_02576	BACOVA_03259	HMPREF1017_04124	HMPREF9010_03643	BacD2_010100019769	HMPREF0106_00187
3724			GH92						BacD2_010100019764
3775		28	ECF-sigma	BXY_12040	BSAG_02563		HMPREF1017_04147			HMPREF0106_00174
3776			anti-sigma		BSAG_02562		HMPREF1017_04148			HMPREF0106_00173
3777			SusC-like	BXY_12060	BSAG_02561		HMPREF1017_04149			HMPREF0106_00172
3778			SusD-like	BXY_12070	BSAG_02560		HMPREF1017_04150			HMPREF0106_00171
3779				BXY_12080	BSAG_02559		HMPREF1017_04151			HMPREF0106_00170
3780				BXY_12090	BSAG_02558					HMPREF0106_00169
3781			GH18	BXY_12100
3782					BSAG_02557
3783			GH18		BSAG_02556
3784				BXY_12110	BSAG_02555
3785				BXY_12120	BSAG_02554					HMPREF0106_00167
3786				BXY_12130	BSAG_02553
3787							HMPREF1017_04152
3788			GH18				HMPREF1017_04153			HMPREF0106_00168
3792		29	ECF-sigma			BACOVA_03283		HMPREF9010_03664
3793						BACOVA_03284
3794			anti-sigma			BACOVA_03285		HMPREF9010_03665
3795						BACOVA_03286		HMPREF9010_03666
3796			SusC-like			BACOVA_03287		HMPREF9010_03667
3797			SusD-like			BACOVA_03288		HMPREF9010_03668
3798						BACOVA_03289		HMPREF9010_03669
3864		30				BACOVA_00654	HMPREF1017_04196		BacD2_010100019357
3865						BACOVA_00655	HMPREF1017_04197		BacD2_010100019352
3866						BACOVA_00656	HMPREF1017_04198		BacD2_010100019347
3867			SusC-like			BACOVA_00657	HMPREF1017_04199		BacD2_010100019342
3868			SusD-like			BACOVA_00658	HMPREF1017_04200		BacD2_010100019337
3869						BACOVA_00659	HMPREF1017_04201		BacD2_010100019332
3870						BACOVA_00660	HMPREF1017_04202		BacD2_010100019327
3884		31		BXY_12640	BSAG_03322	BACOVA_00674	HMPREF1017_04215	HMPREF9010_03728	BacD2_010100019267	HMPREF0106_00118
3885				BXY_12650	BSAG_03323	BACOVA_00675	HMPREF1017_04216	HMPREF9010_03729	BacD2_010100019262	HMPREF0106_00117
3958		32	ECF-sigma	BXY_13000	BSAG_03352	BACOVA_00098	HMPREF1017_04261		BacD2_010100019052	HMPREF0106_00078
3959			anti-sigma	BXY_13010	BSAG_03353	BACOVA_00099	HMPREF1017_04262		BacD2_010100019047	HMPREF0106_00077
3960						BACOVA_00100
3961			SusC-like	BXY_13020	BSAG_03354	BACOVA_00101	HMPREF1017_04263		BacD2_010100019042	HMPREF0106_00076
3962			SusD-like	BXY_13030	BSAG_03355	BACOVA_00102	HMPREF1017_04264		BacD2_010100019037	HMPREF0106_00075
3963				BXY_13040	BSAG_03356	BACOVA_00103	HMPREF1017_04265		BacD2_010100019032	HMPREF0106_00074
3964						BACOVA_00104
3965						BACOVA_00105
3966						BACOVA_00106
3983		33	SusD-like			BACOVA_01384	HMPREF1017_04275	HMPREF9010_03769	BacD2_010100019002
3984						BACOVA_01385
3985			SusC-like			BACOVA_01386	HMPREF1017_04276	HMPREF9010_03770	BacD2_010100018997
4014		34	SusC-like	BXY_13280	BSAG_03382	BACOVA_01405		HMPREF9010_03785
4015			SusD-like	BXY_13290	BSAG_03383	BACOVA_01406		HMPREF9010_03786
4016					BSAG_03384	BACOVA_01408
4017				BXY_13300	BSAG_03385	BACOVA_01407		HMPREF9010_03787
4018				BXY_13310	BSAG_03386	BACOVA_01409		HMPREF9010_03788
4019				BXY_13320	BSAG_03387	BACOVA_01410		HMPREF9010_03789
4020				BXY_13330	BSAG_03388	BACOVA_01411		HMPREF9010_03790
4021				BXY_13340	BSAG_03389	BACOVA_01412		HMPREF9010_03791
4022				BXY_13350	BSAG_03390	BACOVA_01413		HMPREF9010_03792
4179							HMPREF1017_04496	HMPREF9010_04497	BacD2_010100016180
4180						BACOVA_04497
4181				BXY_14290					BacD2_010100016175
4182				BXY_14300	BSAG_03707	BACOVA_04498	HMPREF1017_04497	HMPREF9010_04498	BacD2_010100016170	HMPREF0106_01215
4183				BXY_14310	BSAG_03708	BACOVA_04500	HMPREF1017_04498	HMPREF9010_04499	BacD2_010100016165	HMPREF0106_01214
4184							HMPREF1017_04499			HMPREF0106_01213
4185						BACOVA_04499
4186			GH32	BXY_14320	BSAG_03709	BACOVA_04501	HMPREF1017_04500	HMPREF9010_04500	BacD2_010100016160	HMPREF0106_01212
4187		35a	GH32		BSAG_03710		HMPREF1017_04501	HMPREF9010_04501	BacD2_010100016155	HMPREF0106_01211
4188			GH91	BXY_14340		BACOVA_04503
4189			GH91	BXY_14330	BSAG_03711	BACOVA_04502	HMPREF1017_04502	HMPREF9010_04502	BacD2_010100016150	HMPREF0106_01210
4190			SusD-like	BXY_14350	BSAG_03712	BACOVA_04504	HMPREF1017_04503	HMPREF9010_04503	BacD2_010100016145	HMPREF0106_01209
4191			SusC-like	BXY_14360	BSAG_03713	BACOVA_04505	HMPREF1017_04504	HMPREF9010_04504	BacD2_010100016140	HMPREF0106_01208
4192					BSAG_03714
4193							HMPREF1017_04505		BacD2_010100016135
4194				BXY_14370	BSAG_03715	BACOVA_04506	HMPREF1017_04506	HMPREF9010_04505	BacD2_010100016130	HMPREF0106_01207
4195			GH32	BXY_14380	BSAG_03716	BACOVA_04507	HMPREF1017_04507	HMPREF9010_04506	BacD2_010100016125	HMPREF0106_01206
4197			CBM6,GH43				HMPREF1017_04509	HMPREF9010_04508	BacD2_010100016115
4198			GH2				HMPREF1017_04510	HMPREF9010_04509	BacD2_010100016110
4199			GH92				HMPREF1017_04511	HMPREF9010_04510	BacD2_010100016105
4200							HMPREF1017_04512	HMPREF9010_04511	BacD2_010100016100
4201			SusC-like				HMPREF1017_04513	HMPREF9010_04512	BacD2_010100016095
4202			SusD-like				HMPREF1017_04514	HMPREF9010_04513	BacD2_010100016090
4203							HMPREF1017_04515	HMPREF9010_04514	BacD2_010100016085
4204							HMPREF1017_04516	HMPREF9010_04515	BacD2_010100016080
4205							HMPREF1017_04517	HMPREF9010_04516	BacD2_010100016075
4206		35b	Transposase					HMPREF9010_04517
4207								HMPREF9010_04518
4208			GH2				HMPREF1017_04518	HMPREF9010_04519	BacD2_010100016070
4209			GH95				HMPREF1017_04519	HMPREF9010_04520	BacD2_010100016065
4210			GH3				HMPREF1017_04520	HMPREF9010_04521	BacD2_010100016060
4211							HMPREF1017_04521	HMPREF9010_04522	BacD2_010100016055
4212			GH43,CBM32				HMPREF1017_04522	HMPREF9010_04523	BacD2_010100016050
4213							HMPREF1017_04523	HMPREF9010_04524	BacD2_010100016045
4214			GH3				HMPREF1017_04524	HMPREF9010_04525	BacD2_010100016040
4215			GH43				HMPREF1017_04525	HMPREF9010_04526	BacD2_010100016035
4360		36								HMPREF0106_01109
4361			GH110							HMPREF0106_01108
4362			GH97							HMPREF0106_01107
4363										HMPREF0106_01106
4364										HMPREF0106_01105
4365										HMPREF0106_01104
4366										HMPREF0106_01103
4367										HMPREF0106_01102
4368			SusD-like							HMPREF0106_01101
4369			SusC-like							HMPREF0106_01100
4370			HTCS							HMPREF0106_01099
4371			SusC-like							HMPREF0106_01097
4372			SusD-like							HMPREF0106_01096
4373			Transposase							HMPREF0106_01095
4374			GH20							HMPREF0106_01092
4375			GH3							HMPREF0106_01091
4376			GH20							HMPREF0106_01090
4377			GH28							HMPREF0106_01089
4378			SusD-like							HMPREF0106_01088
4379			SusC-like							HMPREF0106_01087
4380			SusD-like							HMPREF0106_01086
4381			SusC-like							HMPREF0106_01085
4382										HMPREF0106_01084
4383			HTCS							HMPREF0106_01083
4384										HMPREF0106_01082
4385										HMPREF0106_01081
4386			SusC-like							HMPREF0106_01080
4387			SusD-like							HMPREF0106_01079
4388										HMPREF0106_01078
4389			GH33,GH78							HMPREF0106_01077
4390			GH3							HMPREF0106_01076
4391			PL10							HMPREF0106_01075
4392			CE8							HMPREF0106_01074
4393			PL1							HMPREF0106_01073
4394			GH105							HMPREF0106_01072
4395										HMPREF0106_01071
4396										HMPREF0106_01070
4397			PL10							HMPREF0106_01069
4398			GH28							HMPREF0106_01068
4399										HMPREF0106_01067
4400			CE8							HMPREF0106_01066
4401										HMPREF0106_01065
4402										HMPREF0106_01064
4403			SusD-like							HMPREF0106_01063
4404			SusC-like							HMPREF0106_01062
4494		37				BACOVA_01662		HMPREF9010_01745
4495						BACOVA_01663		HMPREF9010_01744	BacD2_010100003489
4496						BACOVA_01664		HMPREF9010_01743	BacD2_010100003484
4497						BACOVA_01665		HMPREF9010_01742	BacD2_010100003479
4498			SusD-like			BACOVA_01666		HMPREF9010_01741	BacD2_010100003474
4499			SusC-like			BACOVA_01667		HMPREF9010_01740	BacD2_010100003469
4500						BACOVA_01668		HMPREF9010_01739	BacD2_010100003464
4501						BACOVA_01669
4502						BACOVA_01670		HMPREF9010_01738	BacD2_010100003459
4503			GH2			BACOVA_01671		HMPREF9010_01737	BacD2_010100003454
4504			GH88			BACOVA_01672		HMPREF9010_01736	BacD2_010100003449
4505			HTCS			BACOVA_01673		HMPREF9010_01735	BacD2_010100003444
4518		38	ECF-sigma			BACOVA_01682	HMPREF1017_05028	HMPREF9010_01726	BacD2_010100003392
4519			anti-sigma			BACOVA_01683	HMPREF1017_05027	HMPREF9010_01725	BacD2_010100003387
4520			SusC-like			BACOVA_01684	HMPREF1017_05026	HMPREF9010_01724	BacD2_010100003382
4521			SusD-like			BACOVA_01685	HMPREF1017_05025	HMPREF9010_01723	BacD2_010100003377
4522						BACOVA_01686	HMPREF1017_05024	HMPREF9010_01722	BacD2_010100003372
4523			GH88						BacD2_010100003367
4524			GH88,GH92			BACOVA_01687	HMPREF1017_05023		BacD2_010100003362
4581		39	GH43	BXY_15650					BacD2_010100003287
4582				BXY_15660					BacD2_010100003282
4583			SusD-like	BXY_15670					BacD2_010100003277
4584			SusC-like	BXY_15680					BacD2_010100003272
4585			HTCS						BacD2_010100003267
4809		40a	SusC-like				HMPREF1017_04640
4810			SusD-like				HMPREF1017_04639
4811							HMPREF1017_04638
4812							HMPREF1017_04637
4813							HMPREF1017_04636
4814							HMPREF1017_04635
4815							HMPREF1017_04634
4816							HMPREF1017_04633
4817							HMPREF1017_04632
4818		40b			BSAG_01245
4819			SusC-like		BSAG_01246
4820			SusD-like		BSAG_01247
4821					BSAG_01248
4822					BSAG_01249
4823			GH89		BSAG_01250
4824			GH3		BSAG_01251
4825					BSAG_01252
4826								HMPREF9010_04835
4827						BACOVA_01795		HMPREF9010_04836
4828			SusC-like			BACOVA_01796		HMPREF9010_04837
4829			SusD-like			BACOVA_01797		HMPREF9010_04838
4830		40c				BACOVA_01798		HMPREF9010_04839
4831						BACOVA_01799		HMPREF9010_04840
4832						BACOVA_01800		HMPREF9010_04841
4833						BACOVA_01801		HMPREF9010_04842
4834						BACOVA_01802		HMPREF9010_04843
4835						BACOVA_01803		HMPREF9010_04844
4836		40d				BACOVA_01804
4837						BACOVA_01805
4838						BACOVA_01806
4839						BACOVA_01807
4840						BACOVA_01808
4841						BACOVA_01809
4842						BACOVA_01810
4843						BACOVA_01811
4844						BACOVA_01812
4845						BACOVA_01813
4846			SusD-like			BACOVA_01814
4847			SusC-like			BACOVA_01815
4848						BACOVA_01816
4849						BACOVA_01817
4850						BACOVA_01818
4851						BACOVA_01819
4852		40e							BacD2_010100002827
4853									BacD2_010100002822
4854			SusC-like						BacD2_010100002817
4855			SusD-like						BacD2_010100002812
4856									BacD2_010100002807
4857									BacD2_010100002802
4858									BacD2_010100002797
4859									BacD2_010100002792
4860									BacD2_010100002787
4861									BacD2_010100002782
4862									BacD2_010100002777
4863									BacD2_010100002772
4864									BacD2_010100002767
4865			SusD-like						BacD2_010100002762
4866			SusC-like						BacD2_010100002757
4867									BacD2_010100002752
4868								HMPREF9010_04845
4869		40f	GH27				HMPREF1017_04631
4870							HMPREF1017_04630
4871							HMPREF1017_04629	HMPREF9010_04846
4872							HMPREF1017_04628	HMPREF9010_04847
4873			GH89				HMPREF1017_04627	HMPREF9010_04848
4874			GH97				HMPREF1017_04626	HMPREF9010_04849
4875							HMPREF1017_04625	HMPREF9010_04850
4876							HMPREF1017_04624	HMPREF9010_04851
4877			GH97				HMPREF1017_04623	HMPREF9010_04852
4878								HMPREF9010_04853
4879								HMPREF9010_04854
4880							HMPREF1017_04622
4881							HMPREF1017_04621
4882							HMPREF1017_04620
4883			SusD-like				HMPREF1017_04619
4884			SusC-like				HMPREF1017_04618
4885							HMPREF1017_04617	HMPREF9010_04855
4886		40g			BSAG_01253
4887					BSAG_01254
4888					BSAG_01255
4889					BSAG_01256
4890					BSAG_01257
4891					BSAG_01258
4892					BSAG_01259
4893					BSAG_01260
4894			SusD-like		BSAG_01261
4895			SusC-like		BSAG_01262
4896		40f						HMPREF9010_04856
4897								HMPREF9010_04857
4898			SusD-like					HMPREF9010_04858
4899			SusC-like					HMPREF9010_04859
4908		41a								HMPREF0106_01289
4909										HMPREF0106_01290
4910										HMPREF0106_01291
4911			GH33							HMPREF0106_01292
4912			GH33							HMPREF0106_01293
4913			SusC-like							HMPREF0106_01294
4914			SusD-like							HMPREF0106_01295
4915										HMPREF0106_01296
4917			SusC-like							HMPREF0106_01301
4918			SusD-like							HMPREF0106_01302
4919			GH33		BSAG_01265		HMPREF1017_04614	HMPREF9010_04862	BacD2_010100002727	HMPREF0106_01303
4920								HMPREF9010_04863
4921			GH20							HMPREF0106_01304
4922										HMPREF0106_01305
4923										HMPREF0106_01306
4924		41b	GH2		BSAG_01266		HMPREF1017_04613	HMPREF9010_04864	BacD2_010100002722	HMPREF0106_01307
4925			GH20		BSAG_01267		HMPREF1017_04612	HMPREF9010_04865	BacD2_010100002717	HMPREF0106_01308
4926			GH20		BSAG_01268		HMPREF1017_04611	HMPREF9010_04866	BacD2_010100002712	HMPREF0106_01309
4927			SusC-like		BSAG_01269		HMPREF1017_04610	HMPREF9010_04867	BacD2_010100002707	HMPREF0106_01310
4928			SusD-like		BSAG_01270		HMPREF1017_04609	HMPREF9010_04868	BacD2_010100002702	HMPREF0106_01311
5015		42	GH78						BacD2_010100025358
5016									BacD2_010100025353
5017			GH92						BacD2_010100025348
5018									BacD2_010100025343
5019									BacD2_010100025338
5020			SusD-like						BacD2_010100025333
5021			SusC-like						BacD2_010100025328
5022			putative reg						BacD2_010100025323
5053		43				BACOVA_01611
5054			CBM35			BACOVA_01610			BacD2_010100025193
5055			GH27			BACOVA_01609			BacD2_010100025188
5056						BACOVA_01608			BacD2_010100025183
5057			SusD-like			BACOVA_01607			BacD2_010100025178
5058			SusC-like			BACOVA_01606			BacD2_010100025173
5059			anti-sigma			BACOVA_01605			BacD2_010100025168
5060			ECF-sigma			BACOVA_01604			BacD2_010100025163
5079		44	GH2						BacD2_010100025131
5080									BacD2_010100025126
5081			GH43						BacD2_010100025121
5082			HTCS						BacD2_010100025116
5083									BacD2_010100025111
5084									BacD2_010100025106
5085			SusD-like						BacD2_010100025101
5086			SusC-like						BacD2_010100025096
5087			SusD-like						BacD2_010100025091
5088			SusC-like						BacD2_010100025086
5089									BacD2_010100025081
5090									BacD2_010100025076
5091									BacD2_010100025071
5274		45a					HMPREF1017_04446
5275			SusC-like				HMPREF1017_04447
5276			SusD-like				HMPREF1017_04448
5277			SusC-like				HMPREF1017_04449
5278			SusD-like				HMPREF1017_04450
5279			CBM32				HMPREF1017_04451
5280							HMPREF1017_04452
5281			GH2				HMPREF1017_04453
5282			GH92				HMPREF1017_04454
5283			GH39				HMPREF1017_04455
5284			GH92				HMPREF1017_04456
5285							HMPREF1017_04457
5286			GH16				HMPREF1017_04458
5287		45b	anti-sigma	BXY_17790	BSAG_03509	BACOVA_02943	HMPREF1017_04459	HMPREF9010_04725	BacD2_010100024671	HMPREF0106_02792
5288			ECF-sigma	BXY_17800	BSAG_03508	BACOVA_02944	HMPREF1017_04460	HMPREF9010_04726	BacD2_010100024666	HMPREF0106_02793
5289			SusC-like	BXY_17810	BSAG_03507	BACOVA_02945	HMPREF1017_04461	HMPREF9010_04727	BacD2_010100024661	HMPREF0106_02794
5290			SusD-like	BXY_17820	BSAG_03506	BACOVA_02946	HMPREF1017_04462	HMPREF9010_04728	BacD2_010100024656	HMPREF0106_02795
5291				BXY_17830	BSAG_03505	BACOVA_02947	HMPREF1017_04463	HMPREF9010_04729	BacD2_010100024651	HMPREF0106_02796
5292				BXY_17840	BSAG_03504	BACOVA_02948	HMPREF1017_04464	HMPREF9010_04730	BacD2_010100024646	HMPREF0106_02797
5293			GH5	BXY_17850	BSAG_03503	BACOVA_02949	HMPREF1017_04465	HMPREF9010_04731	BacD2_010100024641	HMPREF0106_02798
5294			GH20	BXY_17860	BSAG_03502	BACOVA_02950	HMPREF1017_04466	HMPREF9010_04732	BacD2_010100024636	HMPREF0106_02799
5297		46							BacD2_010100024621
5298									BacD2_010100024616
5299									BacD2_010100024611
5300			SusC-like						BacD2_010100024606
5301			SusD-like						BacD2_010100024601
5302									BacD2_010100024596
5303									BacD2_010100024591
5304									BacD2_010100024586
5305									BacD2_010100024581
5306									BacD2_010100024576
5307									BacD2_010100024571
5308									BacD2_010100024566
5309									BacD2_010100024561
5310									BacD2_010100024556
5322		47	ECF-sigma	BXY_17930	BSAG_03498	BACOVA_02951	HMPREF1017_04474	HMPREF9010_04735	BacD2_010100024551	HMPREF0106_02803
5323					BSAG_03497
5324			anti-sigma	BXY_17940	BSAG_03496	BACOVA_02952	HMPREF1017_04475	HMPREF9010_04736	BacD2_010100024546	HMPREF0106_02804
5325				BXY_17950		BACOVA_02953				HMPREF0106_02805
5326			SusC-like	BXY_17960	BSAG_03495	BACOVA_02954	HMPREF1017_04476	HMPREF9010_04737	BacD2_010100024541	HMPREF0106_02806
5327			SusD-like	BXY_17970	BSAG_03494	BACOVA_02955	HMPREF1017_04477	HMPREF9010_04738	BacD2_010100024536	HMPREF0106_02807
5328			GH43	BXY_17980	BSAG_03493	BACOVA_02956	HMPREF1017_04478	HMPREF9010_04739	BacD2_010100024531	HMPREF0106_02808
5329				BXY_17990	BSAG_03492	BACOVA_02957	HMPREF1017_04479	HMPREF9010_04740	BacD2_010100024526	HMPREF0106_02809
5330			GH42				HMPREF1017_04480	HMPREF9010_04741	BacD2_010100024521	HMPREF0106_02810
5331					BSAG_03491
5332			GH42		BSAG_03490
5380		48	HTCS			BACOVA_00976
5381			CBM35			BACOVA_00977
5382			SusC-like			BACOVA_00978
5383			SusD-like			BACOVA_00979
5384			CBM12,CE4			BACOVA_00980
5385			GH43			BACOVA_00981
5386			GH115			BACOVA_00982
5529		49a	HTCS	BXY_18870	BSAG_00847
5530				BXY_18880	BSAG_00846
5531				BXY_18890	BSAG_00845
5532				BXY_18900	BSAG_00844
5533				BXY_18910	BSAG_00843
5534			SusD-like	BXY_18920	BSAG_00842
5535			SusC-like	BXY_18930	BSAG_00841
5536				BXY_18940	BSAG_00840
5537			GH43	BXY_18950	BSAG_00839
5538				BXY_18960
5539			GH43	BXY_18970	BSAG_00838
5540			GH42		BSAG_00837
5541			GH3	BXY_19000	BSAG_00836
5542				BXY_19010	BSAG_00835
5543			GH78	BXY_19020	BSAG_00834
5544			GH36	BXY_19030	BSAG_00833
5546		49b							BacD2_010100026214
5547									BacD2_010100026209
5548			SusD-like						BacD2_010100026204
5549			SusC-like						BacD2_010100026199
5550			anti-sigma						BacD2_010100026194
5551			ECF-sigma						BacD2_010100026189
5557		50	SusC-like							HMPREF0106_03492
5558			SusD-like							HMPREF0106_03491
5559										HMPREF0106_03490
5560										HMPREF0106_03489
5561										HMPREF0106_03488
5562										HMPREF0106_03487
5563										HMPREF0106_03486
5564										HMPREF0106_03485
5565										HMPREF0106_03484
5637							HMPREF1017_00059
5638							HMPREF1017_00058
5639							HMPREF1017_00057
5640		51					HMPREF1017_00056
5641			SusC-like				HMPREF1017_00055
5642			SusD-like				HMPREF1017_00054
5643							HMPREF1017_00053
5644							HMPREF1017_00052
5734		52	GntR						BacD2_010100015425
5735									BacD2_010100015420
5736			GH3						BacD2_010100015415
5737									BacD2_010100015410
5738									BacD2_010100015405
5739									BacD2_010100015400
5740									BacD2_010100015395
5741			SusD-like						BacD2_010100015390
5742			SusC-like						BacD2_010100015385
5743			LacI-like						BacD2_010100015380
5744									BacD2_010100015375
5745			GH43						BacD2_010100015370
5748		53			BSAG_00790			HMPREF9010_00132	BacD2_010100015355
5749			ECF-sigma		BSAG_00789			HMPREF9010_00133	BacD2_010100015350
5750					BSAG_00788			HMPREF9010_00134	BacD2_010100015345
5751					BSAG_00787			HMPREF9010_00135	BacD2_010100015340
5752					BSAG_00786			HMPREF9010_00136	BacD2_010100015335
5753			GH5		BSAG_00785			HMPREF9010_00137	BacD2_010100015330
5754			SusD-like		BSAG_00784			HMPREF9010_00138	BacD2_010100015325
5755			SusC-like		BSAG_00783			HMPREF9010_00139	BacD2_010100015320
5756									BacD2_010100015315
5757			anti-sigma		BSAG_00782			HMPREF9010_00140	BacD2_010100015310
5763		54	anti-sigma	BXY_19390	BSAG_00778	BACOVA_02036	HMPREF1017_00065	HMPREF9010_00144	BacD2_010100015290	HMPREF0106_00556
5764			ECF-sigma	BXY_19400	BSAG_00777	BACOVA_02037	HMPREF1017_00066	HMPREF9010_00145	BacD2_010100015285	HMPREF0106_00555
5765			GH89	BXY_19410	BSAG_00776	BACOVA_02038	HMPREF1017_00067	HMPREF9010_00146	BacD2_010100015280	HMPREF0106_00554
5766				BXY_19420	BSAG_00775	BACOVA_02039	HMPREF1017_00068	HMPREF9010_00147	BacD2_010100015275	HMPREF0106_00553
5767				BXY_19430	BSAG_00774	BACOVA_02040	HMPREF1017_00069	HMPREF9010_00148	BacD2_010100015270	HMPREF0106_00552
5768							HMPREF1017_00070
5769				BXY_19440	BSAG_00773	BACOVA_02041	HMPREF1017_00071	HMPREF9010_00149	BacD2_010100015265	HMPREF0106_00551
5770			GH89	BXY_19450	BSAG_00772	BACOVA_02042	HMPREF1017_00072	HMPREF9010_00150	BacD2_010100015260	HMPREF0106_00550
5771				BXY_19460	BSAG_00771	BACOVA_02043	HMPREF1017_00073	HMPREF9010_00151	BacD2_010100015255	HMPREF0106_00549
5772			SusD-like	BXY_19470	BSAG_00770	BACOVA_02044	HMPREF1017_00074	HMPREF9010_00152	BacD2_010100015250	HMPREF0106_00548
5773			SusC-like	BXY_19480	BSAG_00769	BACOVA_02045	HMPREF1017_00075	HMPREF9010_00153	BacD2_010100015245	HMPREF0106_00547
5777		55	GH127					HMPREF9010_00155
5778								HMPREF9010_00156
5779								HMPREF9010_00157
5780			SusD-like					HMPREF9010_00158
5781			SusC-like					HMPREF9010_00159
5782			HTCS					HMPREF9010_00160
5799		56a	SusC-like				HMPREF1017_00084	HMPREF9010_00165
5800			SusD-like				HMPREF1017_00085	HMPREF9010_00166
5801							HMPREF1017_00086	HMPREF9010_00167
5802							HMPREF1017_00087	HMPREF9010_00168
5803							HMPREF1017_00088	HMPREF9010_00169
5804								HMPREF9010_00170
5805								HMPREF9010_00171
5806		56b	SusC-like	BXY_19530		BACOVA_02051			BacD2_010100015190	HMPREF0106_00544
5807			SusD-like	BXY_19540		BACOVA_02052			BacD2_010100015185	HMPREF0106_00543
5808				BXY_19550		BACOVA_02053			BacD2_010100015180	HMPREF0106_00542
5809				BXY_19560		BACOVA_02054			BacD2_010100015175	HMPREF0106_00541
5810				BXY_19570		BACOVA_02055			BacD2_010100015170	HMPREF0106_00540
5811			CE1			BACOVA_02056			BacD2_010100015165	HMPREF0106_00539
5812			CE1	BXY_19590		BACOVA_02057			BacD2_010100015160	HMPREF0106_00538
5813				BXY_19600		BACOVA_02058	HMPREF1017_00089		BacD2_010100015155	HMPREF0106_00537
5814							HMPREF1017_00090
5815				BXY_19610		BACOVA_02059			BacD2_010100015150	HMPREF0106_00536
5816		56c	SusC-like		BSAG_00757
5817			SusD-like		BSAG_00756
5818					BSAG_00755
5819					BSAG_00754
5820					BSAG_00753
5821					BSAG_00752
5822					BSAG_00751
5823		56d		BXY_19620	BSAG_00750	BACOVA_02060	HMPREF1017_00091	HMPREF9010_00172	BacD2_010100015145	HMPREF0106_00535
5824					BSAG_00749	BACOVA_02061	HMPREF1017_00092	HMPREF9010_00173	BacD2_010100015140	HMPREF0106_00534
5825					BSAG_00748	BACOVA_02062	HMPREF1017_00093	HMPREF9010_00174	BacD2_010100015135	HMPREF0106_00533
5826			SusD-like		BSAG_00747	BACOVA_02063	HMPREF1017_00094	HMPREF9010_00175	BacD2_010100015130	HMPREF0106_00532
5827			SusC-like		BSAG_00746	BACOVA_02064	HMPREF1017_00095	HMPREF9010_00176	BacD2_010100015125	HMPREF0106_00531
5828			Transposase							HMPREF0106_00530
5829										HMPREF0106_00529
5830			HTCS		BSAG_00745	BACOVA_02065	HMPREF1017_00096	HMPREF9010_00177	BacD2_010100015120	HMPREF0106_00528
5831										HMPREF0106_00527
5832					BSAG_00744	BACOVA_02066	HMPREF1017_00097	HMPREF9010_00178	BacD2_010100015115	HMPREF0106_00526
5833			GH95						BacD2_010100015110
5836			SusC-like						BacD2_010100015095
5837			SusD-like						BacD2_010100015090
5838									BacD2_010100015085
5839		57	HTCS						BacD2_010100015080
5840			GH31						BacD2_010100015075
5841									BacD2_010100015070
5849		58	GH97	BXY_19700	BSAG_00736
5850				BXY_19710	BSAG_00735
5851			GH3	BXY_19720	BSAG_00734
5852			GH2		BSAG_00733
5853				BXY_19740	BSAG_00732
5854			GH36	BXY_19750	BSAG_00731
5855			GH2	BXY_19760	BSAG_00730
5856				BXY_19770	BSAG_00729
5857				BXY_19780	BSAG_00728
5858			CBM32	BXY_19790	BSAG_00727
5859			SusD-like		BSAG_00726
5860			SusC-like	BXY_19820	BSAG_00725
5861			GH29,CBM32	BXY_19830	BSAG_00724
5862				BXY_19840	BSAG_00723
5863					BSAG_00722
5864							HMPREF1017_00104			HMPREF0106_00520
5865				BXY_19860	BSAG_00721		HMPREF1017_00105			HMPREF0106_00519
5866			HTCS	BXY_19870	BSAG_00720
5921		59	HTCS						BacD2_010100014790
5922									BacD2_010100014785
5923									BacD2_010100014780
5924			SusD-like						BacD2_010100014775
5925			SusC-like						BacD2_010100014770
5926									BacD2_010100014765
5927									BacD2_010100014760
5928			SusD-like						BacD2_010100014755
5929			SusC-like						BacD2_010100014750
5930									BacD2_010100014745
5931			GH28						BacD2_010100014740
5932			PL11						BacD2_010100014735
5933			CE12						BacD2_010100014730
5934									BacD2_010100014725
5935									BacD2_010100014720
5936									BacD2_010100014715
5937									BacD2_010100014710
5938			PL11						BacD2_010100014705
5939			CE12						BacD2_010100014700
5940			GH115						BacD2_010100014695
5941			PL11						BacD2_010100014690
5942			GH2						BacD2_010100014685
5943			GH2						BacD2_010100014680
5944									BacD2_010100014675
6036		60	SusD-like				HMPREF1017_00119	HMPREF9010_00198	BacD2_010100014630
6037			SusC-like				HMPREF1017_00120	HMPREF9010_00199
6041		61				BACOVA_02088				HMPREF0106_00428
6042						BACOVA_02089				HMPREF0106_00427
6043			GH130			BACOVA_02090				HMPREF0106_00426
6044			GH36			BACOVA_02091
6045			GH36							HMPREF0106_00425
6046			GH26			BACOVA_02092				HMPREF0106_00424
6047			GH26			BACOVA_02093				HMPREF0106_00423
6048						BACOVA_02094				HMPREF0106_00422
6049			SusD-like			BACOVA_02095				HMPREF0106_00421
6050			SusC-like			BACOVA_02096				HMPREF0106_00420
6051			HTCS			BACOVA_02097				HMPREF0106_00419
6057		62a	GH3				HMPREF1017_00123	HMPREF9010_00200	BacD2_010100014608
6058			GH3				HMPREF1017_00124	HMPREF9010_00201	BacD2_010100014603
6059						BACOVA_02102
6060				BXY_20010	BSAG_00705	BACOVA_02103	HMPREF1017_00125	HMPREF9010_00202	BacD2_010100014598	HMPREF0106_00418
6061							HMPREF1017_00126	HMPREF9010_00203	BacD2_010100014593	HMPREF0106_00417
6062			GH2	BXY_20020	BSAG_00704	BACOVA_02104	HMPREF1017_00127	HMPREF9010_00204	BacD2_010100014588	HMPREF0106_00416
6063			CE7	BXY_20030	BSAG_00703	BACOVA_02105	HMPREF1017_00128	HMPREF9010_00205	BacD2_010100014583	HMPREF0106_00415
6064			GH36	BXY_20040	BSAG_00702	BACOVA_02106	HMPREF1017_00129	HMPREF9010_00206	BacD2_010100014578	HMPREF0106_00414
6065				BXY_20050	BSAG_00701	BACOVA_02107	HMPREF1017_00130	HMPREF9010_00207	BacD2_010100014573	HMPREF0106_00413
6066							HMPREF1017_00131	HMPREF9010_00208	BacD2_010100014568
6067							HMPREF1017_00132	HMPREF9010_00209	BacD2_010100014563
6068			SusD-like				HMPREF1017_00133	HMPREF9010_00210	BacD2_010100014558
6069			SusC-like				HMPREF1017_00134	HMPREF9010_00211	BacD2_010100014553
6070							HMPREF1017_00135	HMPREF9010_00212	BacD2_010100014548
6071									BacD2_010100014543
6072			anti-sigma				HMPREF1017_00136	HMPREF9010_00213	BacD2_010100014538
6073			ECF-sigma				HMPREF1017_00137	HMPREF9010_00214	BacD2_010100014533
6074		62b	GH105	BXY_20060	BSAG_00700	BACOVA_02108	HMPREF1017_00138	HMPREF9010_00215	BacD2_010100014528	HMPREF0106_00412
6075					BSAG_00699
6076			GH3	BXY_20070	BSAG_00698	BACOVA_02109	HMPREF1017_00139		BacD2_010100014523	HMPREF0106_00411
6077				BXY_20080
6078			GH3	BXY_20090	BSAG_00697	BACOVA_02110	HMPREF1017_00140		BacD2_010100014518	HMPREF0106_00410
6079				BXY_20100
6080				BXY_20110	BSAG_00696	BACOVA_02111	HMPREF1017_00141		BacD2_010100014513	HMPREF0106_00409
6081			GH3					HMPREF9010_00216
6082								HMPREF9010_00217
6083			GH2					HMPREF9010_00218
6084			CE15					HMPREF9010_00219
6085			GH2					HMPREF9010_00220
6086			GH36					HMPREF9010_00221
6087				BXY_20120	BSAG_00695	BACOVA_02112	HMPREF1017_00142	HMPREF9010_00222	BacD2_010100014508	HMPREF0106_00408
6088								HMPREF9010_00223
6089				BXY_20130	BSAG_00694	BACOVA_02113	HMPREF1017_00143	HMPREF9010_00224	BacD2_010100014503	HMPREF0106_00407
6090			SusD-like	BXY_20140	BSAG_00693	BACOVA_02114	HMPREF1017_00144	HMPREF9010_00225	BacD2_010100014498	HMPREF0106_00406
6091			SusC-like	BXY_20150	BSAG_00692	BACOVA_02115	HMPREF1017_00145	HMPREF9010_00226	BacD2_010100014493	HMPREF0106_00405
6092			anti-sigma	BXY_20160	BSAG_00691	BACOVA_02116	HMPREF1017_00146	HMPREF9010_00227	BacD2_010100014488	HMPREF0106_00404
6093			ECF-sigma		BSAG_00690	BACOVA_02117	HMPREF1017_00147	HMPREF9010_00228	BacD2_010100014483	HMPREF0106_00403
6140		63a				BACOVA_02156	HMPREF1017_00158		BacD2_010100014428	HMPREF0106_00390
6141				BXY_20520	BSAG_00679			HMPREF9010_00239
6142			SusD-like	BXY_20530	BSAG_00678			HMPREF9010_00240
6143			SusC-like	BXY_20540	BSAG_00677			HMPREF9010_00241
6144				BXY_20550	BSAG_00676			HMPREF9010_00242
6145				BXY_20560
6146			GH31	BXY_20570	BSAG_00675			HMPREF9010_00243
6147			GH43	BXY_20580	BSAG_00674			HMPREF9010_00244
6148				BXY_20590	BSAG_00673			HMPREF9010_00245
6149				BXY_20600	BSAG_00672			HMPREF9010_00246
6150			SusD-like	BXY_20610	BSAG_00671			HMPREF9010_00247
6151			SusC-like	BXY_20620	BSAG_00670			HMPREF9010_00248
6152		63b		BXY_20630	BSAG_00669	BACOVA_02157	HMPREF1017_00159	HMPREF9010_00249	BacD2_010100014423	HMPREF0106_00389
6153						BACOVA_02158
6154			GH105			BACOVA_02159	HMPREF1017_00160		BacD2_010100014418	HMPREF0106_00388
6155			GH2			BACOVA_02160	HMPREF1017_00161		BacD2_010100014413	HMPREF0106_00387
6156			GH130			BACOVA_02161	HMPREF1017_00162		BacD2_010100014408	HMPREF0106_00386
6157			GH2			BACOVA_02162	HMPREF1017_00163		BacD2_010100014403	HMPREF0106_00385
6158						BACOVA_02163	HMPREF1017_00164		BacD2_010100014398	HMPREF0106_00384
6159						BACOVA_02164	HMPREF1017_00165		BacD2_010100014393	HMPREF0106_00383
6160						BACOVA_02165	HMPREF1017_00166		BacD2_010100014388	HMPREF0106_00382
6161			SusD-like			BACOVA_02166	HMPREF1017_00167		BacD2_010100014383	HMPREF0106_00381
6162			SusC-like			BACOVA_02167	HMPREF1017_00168		BacD2_010100014378	HMPREF0106_00380
6163						BACOVA_02168	HMPREF1017_00169		BacD2_010100014373	HMPREF0106_00379
6164			GH43			BACOVA_02169	HMPREF1017_00170		BacD2_010100014368	HMPREF0106_00378
6165						BACOVA_02170	HMPREF1017_00171		BacD2_010100014363	HMPREF0106_00377
6166			GH105			BACOVA_02171	HMPREF1017_00172		BacD2_010100014358	HMPREF0106_00376
6167						BACOVA_02172	HMPREF1017_00173		BacD2_010100014353	HMPREF0106_00375
6168			GH115			BACOVA_02173	HMPREF1017_00174		BacD2_010100014348	HMPREF0106_00374
6169			SusD-like			BACOVA_02174	HMPREF1017_00175			HMPREF0106_00373
6170			SusC-like			BACOVA_02175	HMPREF1017_00176			HMPREF0106_00372
6171						BACOVA_02176			BacD2_010100014343
6172		63c	GH65	BXY_20640	BSAG_00668			HMPREF9010_00250
6173				BXY_20650	BSAG_00667			HMPREF9010_00251
6174			HTCS	BXY_20660	BSAG_00666			HMPREF9010_00252
6175					BSAG_00665
6176				BXY_20680	BSAG_00664		HMPREF1017_00177			HMPREF0106_00371
6177								HMPREF9010_00253
6178								HMPREF9010_00254
6179				BXY_20690	BSAG_00663	BACOVA_02177	HMPREF1017_00178	HMPREF9010_00255	BacD2_010100014338	HMPREF0106_00370
6180					BSAG_00662
6181				BXY_20700	BSAG_00661	BACOVA_02178	HMPREF1017_00179	HMPREF9010_00256	BacD2_010100014333	HMPREF0106_00369
6182				BXY_20710	BSAG_00660	BACOVA_02179	HMPREF1017_00180	HMPREF9010_00257	BacD2_010100014328
6183				BXY_20720	BSAG_00659	BACOVA_02180	HMPREF1017_00181	HMPREF9010_00258	BacD2_010100014323	HMPREF0106_00368
6184					BSAG_00658
6185			GH43	BXY_20730		BACOVA_02181	HMPREF1017_00182	HMPREF9010_00259	BacD2_010100014318	HMPREF0106_00367
6186			HTCS			BACOVA_02182	HMPREF1017_00183	HMPREF9010_00260	BacD2_010100014313	HMPREF0106_00366
6187				BXY_20740	BSAG_00657	BACOVA_02183	HMPREF1017_00184	HMPREF9010_00261	BacD2_010100014308	HMPREF0106_00365
6282		64	GH5	BXY_21090	BSAG_00623	BACOVA_02626	HMPREF1017_00230		BacD2_010100014143	HMPREF0106_00333
6283			SusC-like	BXY_21100	BSAG_00622	BACOVA_02627	HMPREF1017_00231		BacD2_010100014138	HMPREF0106_00332
6284			SusD-like	BXY_21110	BSAG_00621	BACOVA_02628	HMPREF1017_00232		BacD2_010100014133	HMPREF0106_00331
6285				BXY_21120	BSAG_00620	BACOVA_02629	HMPREF1017_00233		BacD2_010100014128	HMPREF0106_00330
6286			GH5	BXY_21130	BSAG_00619	BACOVA_02630	HMPREF1017_00234		BacD2_010100014123	HMPREF0106_00329
6287			GH2	BXY_21140	BSAG_00618	BACOVA_02631	HMPREF1017_00235		BacD2_010100014118	HMPREF0106_00328
6288					BSAG_00617
6289			GH5	BXY_21150	BSAG_00616	BACOVA_02632	HMPREF1017_00236		BacD2_010100014113	HMPREF0106_00327
6290				BXY_21160	BSAG_00615	BACOVA_02633	HMPREF1017_00237		BacD2_010100014108	HMPREF0106_00326
6291			GH130	BXY_21170	BSAG_00614	BACOVA_02634	HMPREF1017_00238		BacD2_010100014103	HMPREF0106_00325
6292				BXY_21180	BSAG_00613	BACOVA_02635	HMPREF1017_00239		BacD2_010100014098	HMPREF0106_00324
6293			GH78	BXY_21190	BSAG_00612	BACOVA_02636	HMPREF1017_00240		BacD2_010100014093	HMPREF0106_00323
6294				BXY_21200
6295				BXY_21210	BSAG_00611	BACOVA_02637	HMPREF1017_00241		BacD2_010100014088	HMPREF0106_00322
6296				BXY_21220	BSAG_00610	BACOVA_02638	HMPREF1017_00242		BacD2_010100014083	HMPREF0106_00321
6297				BXY_21230
6298					BSAG_00609	BACOVA_02639
6304		65						HMPREF9010_00329
6305								HMPREF9010_00330
6306			SusC-like					HMPREF9010_00331
6307			SusD-like					HMPREF9010_00332
6308			GH30					HMPREF9010_00333
6309			GH130					HMPREF9010_00334
6310			SusC-like					HMPREF9010_00335
6311			SusD-like					HMPREF9010_00336
6312			GH30					HMPREF9010_00337
6313								HMPREF9010_00338
6314			GH130					HMPREF9010_00339
6315								HMPREF9010_00340
6316								HMPREF9010_00341
6321			GH3			BACOVA_02644	HMPREF1017_00247	HMPREF9010_00346	BacD2_010100014058
6322			GH2			BACOVA_02645	HMPREF1017_00248	HMPREF9010_00347	BacD2_010100014053
6323			GH31			BACOVA_02646	HMPREF1017_00249	HMPREF9010_00348	BacD2_010100014048
6324			HTCS			BACOVA_02648	HMPREF1017_00250	HMPREF9010_00349	BacD2_010100014043
6325			GH5					HMPREF9010_00350
6326								HMPREF9010_00351
6327			SusD-like					HMPREF9010_00352
6328			SusC-like					HMPREF9010_00353
6329						BACOVA_02647
6330			GH9			BACOVA_02649	HMPREF1017_00251		BacD2_010100014038
6331		66	GH43,CBM6						BacD2_010100014033
6332						BACOVA_02650	HMPREF1017_00252		BacD2_010100014028
6333			SusD-like			BACOVA_02651	HMPREF1017_00253		BacD2_010100014023
6334			SusC-like			BACOVA_02652	HMPREF1017_00254		BacD2_010100014018
6335			GH5			BACOVA_02653	HMPREF1017_00255		BacD2_010100014013
6336			GH43			BACOVA_02654	HMPREF1017_00256	HMPREF9010_00354	BacD2_010100014008
6337						BACOVA_02655
6338			GH43			BACOVA_02656	HMPREF1017_00257		BacD2_010100014003
6339						BACOVA_02657
6340						BACOVA_02658			BacD2_010100013998
6341			GH3			BACOVA_02659	HMPREF1017_00258	HMPREF9010_00355	BacD2_010100013993
6344							HMPREF1017_00261		BacD2_010100013978
6345							HMPREF1017_00262		BacD2_010100013973
6346							HMPREF1017_00263		BacD2_010100013968
6347							HMPREF1017_00264		BacD2_010100013963
6348		67	GH105				HMPREF1017_00265		BacD2_010100013958
6349							HMPREF1017_00266		BacD2_010100013953
6350			SusD-like				HMPREF1017_00267		BacD2_010100013948
6351			SusC-like				HMPREF1017_00268		BacD2_010100013943
6352			HTCS				HMPREF1017_00269		BacD2_010100013938
6355			GH30			BACOVA_02661	HMPREF1017_00271	HMPREF9010_00357	BacD2_010100013933	HMPREF0106_00315
6356			GH43			BACOVA_02662		HMPREF9010_00358	BacD2_010100013928	HMPREF0106_00314
6357						BACOVA_02663		HMPREF9010_00359		HMPREF0106_00313
6358			CBM35						BacD2_010100013923
6359			SusD-like			BACOVA_02664		HMPREF9010_00360	BacD2_010100013918	HMPREF0106_00312
6360		68	SusC-like			BACOVA_02665		HMPREF9010_00361	BacD2_010100013913	HMPREF0106_00311
6361			GH30				HMPREF1017_00272
6362			SusD-like				HMPREF1017_00273
6363			SusC-like				HMPREF1017_00274
6364							HMPREF1017_00275
6365						BACOVA_02666	HMPREF1017_00276		BacD2_010100013908
6366			HTCS			BACOVA_02667	HMPREF1017_00277	HMPREF9010_00362	BacD2_010100013903	HMPREF0106_00310
6368			ECF-sigma						BacD2_010100013893
6369			anti-sigma						BacD2_010100013888
6370			SusC-like						BacD2_010100013883
6371			SusD-like						BacD2_010100013878
6372			GH18						BacD2_010100013873
6373		69							BacD2_010100013868
6374									BacD2_010100013863
6375									BacD2_010100013858
6376			GH20						BacD2_010100013853
6377									BacD2_010100013848
6429			GH106			BACOVA_02699
6430						BACOVA_02700
6431						BACOVA_02701
6432			PL11			BACOVA_02702
6433			SusD-like			BACOVA_02703
6434		70	SusC-like			BACOVA_02704
6435						BACOVA_02705
6436						BACOVA_02706
6437			SusD-like			BACOVA_02707
6438			SusC-like			BACOVA_02708
6439						BACOVA_02709
6451			CE6				HMPREF1017_00295	HMPREF9010_00388
6452							HMPREF1017_00296	HMPREF9010_00389
6453			PL11				HMPREF1017_00297	HMPREF9010_00390
6454							HMPREF1017_00298	HMPREF9010_00391
6455		71	SusD-like				HMPREF1017_00299	HMPREF9010_00392
6456			SusC-like				HMPREF1017_00300	HMPREF9010_00393
6457			CE4				HMPREF1017_00301	HMPREF9010_00394
6458							HMPREF1017_00302	HMPREF9010_00395
6478			ECF-sigma	BXY_21640	BSAG_00564	BACOVA_02727	HMPREF1017_00315	HMPREF9010_00408	BacD2_010100013718	HMPREF0106_03065
6479			anti-sigma	BXY_21650	BSAG_00563	BACOVA_02728	HMPREF1017_00316	HMPREF9010_00409	BacD2_010100013713	HMPREF0106_03064
6480			SusC-like		BSAG_00562	BACOVA_02729	HMPREF1017_00317	HMPREF9010_00410	BacD2_010100013708	HMPREF0106_03063
6481			SusD-like	BXY_21670	BSAG_00561	BACOVA_02730	HMPREF1017_00318	HMPREF9010_00411		HMPREF0106_03062
6482			SusD-like						BacD2_010100013703
6483				BXY_21680	BSAG_00560	BACOVA_02731	HMPREF1017_00319	HMPREF9010_00412		HMPREF0106_03061
6484				BXY_21690	BSAG_00559	BACOVA_02732	HMPREF1017_00320	HMPREF9010_00413		HMPREF0106_03060
6485		72		BXY_21700	BSAG_00558	BACOVA_02733	HMPREF1017_00321	HMPREF9010_00414		HMPREF0106_03059
6486				BXY_21710	BSAG_00557	BACOVA_02734	HMPREF1017_00322	HMPREF9010_00415		HMPREF0106_03058
6487				BXY_21720	BSAG_00556	BACOVA_02735	HMPREF1017_00323	HMPREF9010_00416		HMPREF0106_03057
6488									BacD2_010100013698
6489									BacD2_010100013693
6490									BacD2_010100013688
6491									BacD2_010100013683
6492				BXY_21730	BSAG_00555	BACOVA_02736	HMPREF1017_00324	HMPREF9010_00417	BacD2_010100013678	HMPREF0106_03056
6494		73a							BacD2_010100013673
6495			GH130						BacD2_010100013668
6496									BacD2_010100013663
6497									BacD2_010100013658
6498									BacD2_010100013653
6499									BacD2_010100013648
6500									BacD2_010100013643
6501			SusD-like						BacD2_010100013638
6502			SusC-like						BacD2_010100013633
6503									BacD2_010100013628
6505		73b	HTCS						BacD2_010100013618
6506			SusC-like						BacD2_010100013613
6507			SusD-like						BacD2_010100013608
6508									BacD2_010100013603
6509			GH5						BacD2_010100013598
6510			GH3						BacD2_010100013593
6512		73c	GH3	BXY_21760			HMPREF1017_00327		BacD2_010100013583	HMPREF0106_03053
6513				BXY_21770			HMPREF1017_00328		BacD2_010100013578	HMPREF0106_03052
6514			GH43,CBM32	BXY_21780			HMPREF1017_00329		BacD2_010100013573	HMPREF0106_03051
6515			SusD-like	BXY_21790			HMPREF1017_00330		BacD2_010100013568	HMPREF0106_03050
6516			SusC-like	BXY_21800			HMPREF1017_00331		BacD2_010100013563	HMPREF0106_03049
6520		74	HTCS	BXY_21820	BSAG_00551	BACOVA_02740	HMPREF1017_00333	HMPREF9010_00423	Grows!	HMPREF0106_03047
6521			GH16	BXY_21830	BSAG_00550	BACOVA_02741	HMPREF1017_00334	HMPREF9010_00424	Grows!	HMPREF0106_03046
6522			SusC-like	BXY_21840	BSAG_00549	BACOVA_02742	HMPREF1017_00335	HMPREF9010_00425	Grows!	HMPREF0106_03045
6523			SusD-like	BXY_21850	BSAG_00548	BACOVA_02743	HMPREF1017_00336	HMPREF9010_00426	Grows!	HMPREF0106_03044
6524				BXY_21860	BSAG_00547	BACOVA_02744	HMPREF1017_00337	HMPREF9010_00427	Grows!	HMPREF0106_03043
6525			GH3	BXY_21870	BSAG_00546	BACOVA_02745	HMPREF1017_00338	HMPREF9010_00428	Grows!	HMPREF0106_03042
6529						BACOVA_02748
6530						BACOVA_02749
6531						BACOVA_02750
6532			SusD-like			BACOVA_02751
6533		75	SusC-like			BACOVA_02752
6534			GH3			BACOVA_02753
6535						BACOVA_02754
6536						BACOVA_02755
6537						BACOVA_02756
6538			HTCS			BACOVA_02757
6555			GH31						BacD2_010100013538
6556								HMPREF9010_00430	BacD2_010100013533
6557								HMPREF9010_00431	BacD2_010100013528
6558								HMPREF9010_00432	BacD2_010100013523
6559								HMPREF9010_00433	BacD2_010100013518
6560								HMPREF9010_00434	BacD2_010100013513
6561								HMPREF9010_00435	BacD2_010100013508
6562			PL17					HMPREF9010_00436	BacD2_010100013503
6563			PL6					HMPREF9010_00437	BacD2_010100013498
6564								HMPREF9010_00438	BacD2_010100013493
6565			SusD-like					HMPREF9010_00439	BacD2_010100013488
6566		76	SusC-like					HMPREF9010_00440	BacD2_010100013483
6567								HMPREF9010_00441	BacD2_010100013478
6568									BacD2_010100013473
6569								HMPREF9010_00442	BacD2_010100013468
6570								HMPREF9010_00443	BacD2_010100013463
6571								HMPREF9010_00444	BacD2_010100013458
6572								HMPREF9010_00445	BacD2_010100013453
6573			SusD-like					HMPREF9010_00446	BacD2_010100013448
6574			SusC-like					HMPREF9010_00447	BacD2_010100013443
6575			GH130					HMPREF9010_00448	BacD2_010100013438
6576								HMPREF9010_00449	BacD2_010100013433
6577			GH130					HMPREF9010_00450	BacD2_010100013428
6578			HTCS					HMPREF9010_00451	BacD2_010100013423
6581			GH26	BXY_21910	BSAG_00542		HMPREF1017_00342			HMPREF0106_03038
6582				BXY_21920	BSAG_00541		HMPREF1017_00343			HMPREF0106_03037
6583				BXY_21930	BSAG_00540		HMPREF1017_00344			HMPREF0106_03036
6584				BXY_21940	BSAG_00539		HMPREF1017_00345			HMPREF0106_03035
6585			SusD-like	BXY_21950	BSAG_00538		HMPREF1017_00346			HMPREF0106_03034
6586		77	SusC-like	BXY_21960	BSAG_00537		HMPREF1017_00347			HMPREF0106_03033
6587			GH130	BXY_21970	BSAG_00536		HMPREF1017_00348			HMPREF0106_03032
6588				BXY_21980	BSAG_00535		HMPREF1017_00349			HMPREF0106_03031
6589				BXY_21990	BSAG_00534		HMPREF1017_00350			HMPREF0106_03030
6590			GH2	BXY_22000	BSAG_00533		HMPREF1017_00351			HMPREF0106_03029
6601									BacD2_010100013413
6602									BacD2_010100013408
6603									BacD2_010100013403
6604									BacD2_010100013398
6605			SusD-like						BacD2_010100013393
6606		78a	SusC-like						BacD2_010100013388
6607									BacD2_010100013383
6608			GH88						BacD2_010100013378
6609									BacD2_010100013373
6610			HTCS						BacD2_010100013368
6611			GH31	BXY_22020	BSAG_00531	BACOVA_02783	HMPREF1017_00352	HMPREF9010_00455	BacD2_010100013363	HMPREF0106_03027
6612					BSAG_00530
6613			GH66	BXY_22030	BSAG_00529	BACOVA_02784	HMPREF1017_00353	HMPREF9010_00456	BacD2_010100013358	HMPREF0106_03026
6614				BXY_22040	BSAG_00528	BACOVA_02785	HMPREF1017_00354	HMPREF9010_00457	BacD2_010100013353	HMPREF0106_03025
6615			SusD-like	BXY_22050	BSAG_00527	BACOVA_02786	HMPREF1017_00355	HMPREF9010_00458	BacD2_010100013348	HMPREF0106_03024
6616			SusC-like	BXY_22060	BSAG_00526	BACOVA_02787	HMPREF1017_00356	HMPREF9010_00459	BacD2_010100013343	HMPREF0106_03023
6617			SusR	BXY_22070	BSAG_00525	BACOVA_02788	HMPREF1017_00357	HMPREF9010_00460	BacD2_010100013338	HMPREF0106_03022
6618							HMPREF1017_00358
6619				BXY_22080	BSAG_00524		HMPREF1017_00359	HMPREF9010_00461
6620				BXY_22090
6621				BXY_22100	BSAG_00523		HMPREF1017_00360	HMPREF9010_00462
6622		78b				BACOVA_02789			BacD2_010100013333	HMPREF0106_03021
6623						BACOVA_02790
6624						BACOVA_02791			BacD2_010100013328	HMPREF0106_03020
6625						BACOVA_02792			BacD2_010100013323	HMPREF0106_03019
6626						BACOVA_02793
6627						BACOVA_02794
6628									BacD2_010100013318
6629			GH2	BXY_22110	BSAG_00522	BACOVA_02795	HMPREF1017_00361		BacD2_010100013313	HMPREF0106_03018
6630				BXY_22120	BSAG_00521	BACOVA_02796	HMPREF1017_00362	HMPREF9010_00464	BacD2_010100013308	HMPREF0106_03017
6631			GH43	BXY_22130	BSAG_00520	BACOVA_02797	HMPREF1017_00363	HMPREF9010_00465	BacD2_010100013303	HMPREF0106_03016
6632				BXY_22140	BSAG_00519	BACOVA_02798	HMPREF1017_00364	HMPREF9010_00466	BacD2_010100013298	HMPREF0106_03015
6633			GH51	BXY_22150	BSAG_00518	BACOVA_02799	HMPREF1017_00365	HMPREF9010_00467	BacD2_010100013293	HMPREF0106_03014
6641			HTCS		BSAG_00516	BACOVA_02800	HMPREF1017_00366	HMPREF9010_00468	BacD2_010100013283	HMPREF0106_03013
6642					BSAG_00515
6643				BXY_22230	BSAG_00514	BACOVA_02801	HMPREF1017_00367	HMPREF9010_00469	BacD2_010100013278	HMPREF0106_03012
6644			SusD-like		BSAG_00513	BACOVA_02802	HMPREF1017_00368	HMPREF9010_00470	BacD2_010100013273	HMPREF0106_03011
6645			SusC-like	BXY_22250	BSAG_00512	BACOVA_02803	HMPREF1017_00369	HMPREF9010_00471	BacD2_010100013268	HMPREF0106_03010
6646			SusD-like	BXY_22260	BSAG_00511	BACOVA_02804	HMPREF1017_00370	HMPREF9010_00472	BacD2_010100013263	HMPREF0106_03009
6647		79	SusC-like	BXY_22270	BSAG_00510	BACOVA_02805	HMPREF1017_00371	HMPREF9010_00473	BacD2_010100013258	HMPREF0106_03008
6648			GH43	BXY_22280	BSAG_00509	BACOVA_02806	HMPREF1017_00372	HMPREF9010_00474	BacD2_010100013253	HMPREF0106_03007
6649				BXY_22290	BSAG_00508	BACOVA_02807	HMPREF1017_00373	HMPREF9010_00475	BacD2_010100013248	HMPREF0106_03006
6650				BXY_22300	BSAG_00507	BACOVA_02808	HMPREF1017_00374	HMPREF9010_00476	BacD2_010100013243	HMPREF0106_03005
6651				BXY_22310	BSAG_00506	BACOVA_02809	HMPREF1017_00375	HMPREF9010_00477	BacD2_010100013238	HMPREF0106_03004
6652					BSAG_00505	BACOVA_02810
6653				BXY_22320	BSAG_00504	BACOVA_02811	HMPREF1017_00376	HMPREF9010_00478	BacD2_010100013233	HMPREF0106_03003
6658			GH3					HMPREF9010_00481
6659			GH10					HMPREF9010_00482
6660			GH2					HMPREF9010_00483
6661								HMPREF9010_00484
6662			GH30					HMPREF9010_00485
6663			SusD-like					HMPREF9010_00486
6664		80	SusC-like					HMPREF9010_00487
6665								HMPREF9010_00488
6666								HMPREF9010_00489
6667			ECF-sigma					HMPREF9010_00490
6668			anti-sigma					HMPREF9010_00491
6669			GH97					HMPREF9010_00492
6673			HTCS						BacD2_010100013213
6674			SusC-like						BacD2_010100013208
6675			SusD-like						BacD2_010100013203
6676		81	GH3						BacD2_010100013198
6677			GH95						BacD2_010100013193
6678			GH88						BacD2_010100013188
6679									BacD2_010100013183
6685					BSAG_00499	BACOVA_02815				HMPREF0106_03000
6686					BSAG_00498	BACOVA_02816				HMPREF0106_02999
6687			SusC-like		BSAG_00497	BACOVA_02817				HMPREF0106_02998
6688		82	SusD-like		BSAG_00496	BACOVA_02818				HMPREF0106_02997
6689					BSAG_00495	BACOVA_02819				HMPREF0106_02996
6690					BSAG_00494	BACOVA_02820				HMPREF0106_02995
6696			SusC-like	BXY_22390				HMPREF9010_00499
6697			SusD-like	BXY_22400				HMPREF9010_00500
6698				BXY_22410				HMPREF9010_00501
6699				BXY_22420				HMPREF9010_00502
6700				BXY_22430				HMPREF9010_00503
6701				BXY_22440				HMPREF9010_00504
6702		83a						HMPREF9010_00505
6703				BXY_22450
6704				BXY_22460				HMPREF9010_00506
6705				BXY_22470				HMPREF9010_00507
6706			SusD-like	BXY_22480				HMPREF9010_00508
6707			SusC-like	BXY_22490				HMPREF9010_00509
6708		83b					HMPREF1017_00385
6709			SusC-like				HMPREF1017_00386
6710			SusD-like				HMPREF1017_00387
6711							HMPREF1017_00388
6712							HMPREF1017_00389
6723								HMPREF9010_00513	BacD2_010100013138
6724								HMPREF9010_00514	BacD2_010100013133
6725			CE7					HMPREF9010_00515	BacD2_010100013128
6726								HMPREF9010_00516	BacD2_010100013123
6727			GH130					HMPREF9010_00517	BacD2_010100013118
6728			GH26					HMPREF9010_00518	BacD2_010100013113
6729		84	GH26					HMPREF9010_00519	BacD2_010100013108
6730								HMPREF9010_00520	BacD2_010100013103
6731								HMPREF9010_00521	BacD2_010100013098
6732			SusD-like					HMPREF9010_00522	BacD2_010100013093
6733			SusC-like					HMPREF9010_00523	BacD2_010100013088
6734								HMPREF9010_00524	BacD2_010100013083
6735								HMPREF9010_00525	BacD2_010100013078
6736			HTCS					HMPREF9010_00526	BacD2_010100013073
6751			GH36				HMPREF1017_00400
6752							HMPREF1017_00401
6753			GH36				HMPREF1017_00402
6754			HTCS				HMPREF1017_00403
6755		85	GH92				HMPREF1017_00404
6756			SusD-like				HMPREF1017_00405
6757			SusC-like				HMPREF1017_00406
6758			GH95				HMPREF1017_00407
6759			GH110				HMPREF1017_00408
6760			GH92				HMPREF1017_00409
6765			GH27,CBM51						BacD2_010100013016
6766									BacD2_010100013011
6767			GH105						BacD2_010100013006
6768									BacD2_010100013001
6769									BacD2_010100012996
6770			GH2						BacD2_010100012991
6771		86a	GH78						BacD2_010100012986
6772									BacD2_010100012981
6773			SusD-like						BacD2_010100012976
6774			SusC-like						BacD2_010100012971
6775			GH92						BacD2_010100012966
6776									BacD2_010100012961
6778				BXY_22650	BSAG_00473	BACOVA_02843	HMPREF1017_00413	HMPREF9010_00541	BacD2_010100012951	HMPREF0106_03692
6779					BSAG_00472	BACOVA_02844
6780			ECF-sigma	BXY_22660		BACOVA_02845	HMPREF1017_00414	HMPREF9010_00542	BacD2_010100012946	HMPREF0106_03693
6781			anti-sigma	BXY_22670	BSAG_00471	BACOVA_02846	HMPREF1017_00415	HMPREF9010_00543	BacD2_010100012941
6782			SusC-like	BXY_22680	BSAG_00470	BACOVA_02847	HMPREF1017_00416	HMPREF9010_00544	BacD2_010100012936	HMPREF0106_03695
6783			SusD-like	BXY_22690	BSAG_00469	BACOVA_02848	HMPREF1017_00417	HMPREF9010_00545	BacD2_010100012931	HMPREF0106_03696
6784		86b		BXY_22700	BSAG_00468	BACOVA_02849	HMPREF1017_00418	HMPREF9010_00546	BacD2_010100012926	HMPREF0106_03697
6785				BXY_22710	BSAG_00467	BACOVA_02850	HMPREF1017_00419	HMPREF9010_00547	BacD2_010100012921	HMPREF0106_03698
6786				BXY_22720	BSAG_00466	BACOVA_02851				HMPREF0106_03699
6787				BXY_22730	BSAG_00465	BACOVA_02852				HMPREF0106_03700
6788									BacD2_010100012916
6789							HMPREF1017_00420	HMPREF9010_00548	BacD2_010100012911
6790							HMPREF1017_00421	HMPREF9010_00549	BacD2_010100012906
6791				BXY_22740	BSAG_00464	BACOVA_02853	HMPREF1017_00422	HMPREF9010_00550	BacD2_010100012901	HMPREF0106_03701
6792				BXY_22750
6793				BXY_22770
6794				BXY_22780
6795		86c		BXY_22790
6796			SusD-like	BXY_22800
6797			SusC-like	BXY_22810
6798				BXY_22820
6805			HTCS	BXY_22850	BSAG_00462	BACOVA_02857	HMPREF1017_00423	HMPREF9010_00551	BacD2_010100012896	HMPREF0106_03703
6806				BXY_22860	BSAG_00461	BACOVA_02858	HMPREF1017_00424	HMPREF9010_00552	BacD2_010100012891	HMPREF0106_03704
6807			SusC-like	BXY_22870	BSAG_00460	BACOVA_02859	HMPREF1017_00425	HMPREF9010_00553	BacD2_010100012886	HMPREF0106_03705
6808			SusD-like	BXY_22880	BSAG_00459	BACOVA_02860	HMPREF1017_00426		BacD2_010100012881	HMPREF0106_03706
6809		87		BXY_22890	BSAG_00458	BACOVA_02861	HMPREF1017_00427	HMPREF9010_00555	BacD2_010100012876	HMPREF0106_03707
6810				BXY_22900	BSAG_00457	BACOVA_02862	HMPREF1017_00428	HMPREF9010_00556	BacD2_010100012871	HMPREF0106_03708
6811			GH88	BXY_22910	BSAG_00456	BACOVA_02863	HMPREF1017_00429	HMPREF9010_00557	BacD2_010100012866	HMPREF0106_03709
6812				BXY_22920	BSAG_00455	BACOVA_02864	HMPREF1017_00430	HMPREF9010_00558	BacD2_010100012861	HMPREF0106_03710
6813				BXY_22930	BSAG_00454	BACOVA_02865	HMPREF1017_00431	HMPREF9010_00559	BacD2_010100012856	HMPREF0106_03711
6826			HTCS	BXY_23040	BSAG_00444			HMPREF9010_00569		HMPREF0106_03720
6827			GH95	BXY_23050	BSAG_00443			HMPREF9010_00570		HMPREF0106_03721
6828				BXY_23060	BSAG_00442					HMPREF0106_03722
6829				BXY_23070	BSAG_00441					HMPREF0106_03723
6830					BSAG_00440
6831		88a								HMPREF0106_03724
6832										HMPREF0106_03725
6833			GH18	BXY_23090	BSAG_00439					HMPREF0106_03726
6834			SusC-like	BXY_23100	BSAG_00438					HMPREF0106_03727
6835			SusD-like	BXY_23110	BSAG_00437					HMPREF0106_03728
6836			GH16	BXY_23120	BSAG_00436					HMPREF0106_03729
6837			GH20	BXY_23130	BSAG_00435					HMPREF0106_03730
6838								HMPREF9010_00571
6839								HMPREF9010_00572
6840			SusC-like					HMPREF9010_00573
6841			SusD-like					HMPREF9010_00574
6842		88b	GH16					HMPREF9010_00575
6843			GH20					HMPREF9010_00576
6844								HMPREF9010_00577
6845			GH36					HMPREF9010_00578
6858			SusD-like	BXY_23200		BACOVA_02883	HMPREF1017_00440	HMPREF9010_00583
6859			SusC-like	BXY_23210	BSAG_00423	BACOVA_02884	HMPREF1017_00441	HMPREF9010_00584
6860		89		BXY_23220	BSAG_00422	BACOVA_02885	HMPREF1017_00442	HMPREF9010_00585
6861				BXY_23230	BSAG_00421	BACOVA_02886	HMPREF1017_00443	HMPREF9010_00586
6862			GH130	BXY_23240	BSAG_00420	BACOVA_02887	HMPREF1017_00444	HMPREF9010_00587
6960			HTCS			BACOVA_00136	HMPREF1017_00489	HMPREF9010_00626	BacD2_010100012591
6961		90	SusD-like			BACOVA_00137	HMPREF1017_00490	HMPREF9010_00627	BacD2_010100012586
6962			SusC-like			BACOVA_00138	HMPREF1017_00491	HMPREF9010_00628	BacD2_010100012581
6980			ECF-sigma			BACOVA_00154	HMPREF1017_00502		BacD2_010100012526
6981			anti-sigma			BACOVA_00155	HMPREF1017_00503		BacD2_010100012521
6982			SusC-like			BACOVA_00156	HMPREF1017_00504		BacD2_010100012516
6983		91	SusD-like			BACOVA_00157	HMPREF1017_00505		BacD2_010100012511
6984			GH18			BACOVA_00158	HMPREF1017_00506		BacD2_010100012506
6985			GH18			BACOVA_00159	HMPREF1017_00507		BacD2_010100012501
7114			ECF-sigma	BXY_24030	BSAG_00334	BACOVA_00883	HMPREF1017_00549	HMPREF9010_00737	BacD2_010100012346	HMPREF0106_04734
7115			anti-sigma	BXY_24040	BSAG_00333	BACOVA_00884	HMPREF1017_00550	HMPREF9010_00738	BacD2_010100012341	HMPREF0106_04735
7116			SusC-like		BSAG_00332	BACOVA_00885	HMPREF1017_00551	HMPREF9010_00739	BacD2_010100012336	HMPREF0106_04736
7117			SusD-like	BXY_24060	BSAG_00331	BACOVA_00886	HMPREF1017_00552	HMPREF9010_00740	BacD2_010100012331	HMPREF0106_04737
7118		92		BXY_24070	BSAG_00330	BACOVA_00887	HMPREF1017_00553	HMPREF9010_00741	BacD2_010100012326	HMPREF0106_04738
7119				BXY_24080	BSAG_00329	BACOVA_00888	HMPREF1017_00554	HMPREF9010_00742	BacD2_010100012321	HMPREF0106_04739
7120				BXY_24090	BSAG_00328	BACOVA_00889	HMPREF1017_00555	HMPREF9010_00743	BacD2_010100012316	HMPREF0106_04740
7121				BXY_24100	BSAG_00327	BACOVA_00890	HMPREF1017_00556		BacD2_010100012311
7122				BXY_24110	BSAG_00326	BACOVA_00891	HMPREF1017_00557	HMPREF9010_00744	BacD2_010100012306	HMPREF0106_04741
7123				BXY_24120	BSAG_00325	BACOVA_00892	HMPREF1017_00558	HMPREF9010_00745	BacD2_010100012301	HMPREF0106_04742
7153		93	SusD-like	BXY_24470
7154			SusC-like	BXY_24480
7239			GH125		BSAG_00317
7240			GH125							HMPREF0106_04281
7241			GH76							HMPREF0106_04282
7242			GH76		BSAG_00315					HMPREF0106_04283
7243		94			BSAG_00314					HMPREF0106_04284
7244			SusD-like		BSAG_00313					HMPREF0106_04285
7245			SusC-like		BSAG_00312					HMPREF0106_04286
7246										HMPREF0106_04287
7247			HTCS		BSAG_00311		HMPREF1017_00568			HMPREF0106_04288
7252			GH38,CBM32				HMPREF1017_00569
7253			GH2,CBM32				HMPREF1017_00570
7254			GH97				HMPREF1017_00571
7255			GH28				HMPREF1017_00572
7256							HMPREF1017_00573
7257		95	GH76				HMPREF1017_00574
7258			CBM32				HMPREF1017_00575
7259			SusD-like				HMPREF1017_00576
7260			SusC-like				HMPREF1017_00577
7261			GH3				HMPREF1017_00578
7262			GH43,CBM32				HMPREF1017_00579
7278				BXY_25490	BSAG_00304				BacD2_010100012191	HMPREF0106_04296
7279					BSAG_00303				BacD2_010100012186
7280					BSAG_00302				BacD2_010100012181
7281				BXY_25520	BSAG_00301				BacD2_010100012176	HMPREF0106_04298
7282			SusD-like	BXY_25530	BSAG_00300				BacD2_010100012171	HMPREF0106_04299
7283			SusC-like	BXY_25540	BSAG_00299				BacD2_010100012166	HMPREF0106_04300
7284						BACOVA_00915	HMPREF1017_00592	HMPREF9010_04212
7285		96				BACOVA_00916	HMPREF1017_00593	HMPREF9010_04213
7286						BACOVA_00917	HMPREF1017_00594	HMPREF9010_04214
7287			SusD-like			BACOVA_00918	HMPREF1017_00595	HMPREF9010_04215
7288			SusC-like			BACOVA_00919	HMPREF1017_00596	HMPREF9010_04216
7289						BACOVA_00920		HMPREF9010_04217
7290			anti-sigma	BXY_25550	BSAG_00298	BACOVA_00921	HMPREF1017_00597	HMPREF9010_04218	BacD2_010100012161	HMPREF0106_04301
7291						BACOVA_00922
7292			ECF-sigma	BXY_25560	BSAG_00297	BACOVA_00923	HMPREF1017_00598	HMPREF9010_04219	BacD2_010100012156	HMPREF0106_04302
7304						BACOVA_00932		HMPREF9010_04225		HMPREF0106_04306
7305						BACOVA_00933				HMPREF0106_04307
7306			SusC-like			BACOVA_00934		HMPREF9010_04227		HMPREF0106_04308
7307			SusD-like			BACOVA_00935		HMPREF9010_04228		HMPREF0106_04309
7308		97a				BACOVA_00936		HMPREF9010_04229		HMPREF0106_04310
7309						BACOVA_00937		HMPREF9010_04230		HMPREF0106_04311
7310						BACOVA_00938		HMPREF9010_04231		HMPREF0106_04312
7311						BACOVA_00939		HMPREF9010_04232		HMPREF0106_04313
7312			GH20			BACOVA_00940		HMPREF9010_04233		HMPREF0106_04314
7313			SusR	BXY_25610	BSAG_00293	BACOVA_00941	HMPREF1017_00604	HMPREF9010_04234	BacD2_010100012121	HMPREF0106_04315
7314			SusC-like	BXY_25620	BSAG_00292	BACOVA_00942	HMPREF1017_00605	HMPREF9010_04235	BacD2_010100012116	HMPREF0106_04316
7315			SusD-like	BXY_25630	BSAG_00291	BACOVA_00943	HMPREF1017_00606	HMPREF9010_04236	BacD2_010100012111	HMPREF0106_04317
7316			GH30	BXY_25640	BSAG_00290	BACOVA_00944	HMPREF1017_00607	HMPREF9010_04237	BacD2_010100012106	HMPREF0106_04318
7317		97b		BXY_25650
7318				BXY_25660	BSAG_00289	BACOVA_00945	HMPREF1017_00608	HMPREF9010_04238	BacD2_010100012101	HMPREF0106_04319
7319								HMPREF9010_04239
7320			GH3	BXY_25670	BSAG_00288	BACOVA_00946	HMPREF1017_00609	HMPREF9010_04240	BacD2_010100012096	HMPREF0106_04320
7371				BXY_25920	BSAG_00259	BACOVA_02002	HMPREF1017_04915	HMPREF9010_04260	BacD2_010100011961	HMPREF0106_00859
7372				BXY_25930	BSAG_00258	BACOVA_02001	HMPREF1017_04914	HMPREF9010_04261	BacD2_010100011956	HMPREF0106_00860
7373				BXY_25940	BSAG_00257	BACOVA_02000	HMPREF1017_04913	HMPREF9010_04262	BacD2_010100011951	HMPREF0106_00861
7374		98a	SusD-like	BXY_25950	BSAG_00256	BACOVA_01999	HMPREF1017_04912	HMPREF9010_04263	BacD2_010100011946	HMPREF0106_00862
7375			SusC-like	BXY_25960	BSAG_00255	BACOVA_01998	HMPREF1017_04911	HMPREF9010_04264	BacD2_010100011941	HMPREF0106_00863
7376							HMPREF1017_04910
7377				BXY_25970	BSAG_00254	BACOVA_01997	HMPREF1017_04909	HMPREF9010_04265	BacD2_010100011936	HMPREF0106_00864
7378			HTCS		BSAG_00253	BACOVA_01996	HMPREF1017_04908	HMPREF9010_04266	BacD2_010100011931	HMPREF0106_00865
7379			CE7	BXY_25990				HMPREF9010_04267	BacD2_010100011926	HMPREF0106_00866
7380				BXY_26000				HMPREF9010_04268	BacD2_010100011921	HMPREF0106_00867
7381			SusD-like	BXY_26010				HMPREF9010_04269	BacD2_010100011916	HMPREF0106_00868
7382			SusC-like	BXY_26020				HMPREF9010_04270	BacD2_010100011911	HMPREF0106_00869
7383			SusD-like	BXY_26030				HMPREF9010_04271	BacD2_010100011906	HMPREF0106_00870
7384			SusC-like	BXY_26040				HMPREF9010_04272	BacD2_010100011901	HMPREF0106_00871
7385				BXY_26050
7386				BXY_26060				HMPREF9010_04273	BacD2_010100011896	HMPREF0106_00872
7387		98b	GH36	BXY_26070				HMPREF9010_04274	BacD2_010100011891	HMPREF0106_00873
7388			GH36	BXY_26080				HMPREF9010_04275	BacD2_010100011886	HMPREF0106_00874
7389				BXY_26090				HMPREF9010_04276	BacD2_010100011881
7390				BXY_26100				HMPREF9010_04277	BacD2_010100011876	HMPREF0106_00876
7391				BXY_26110				HMPREF9010_04278	BacD2_010100011871	HMPREF0106_00877
7392				BXY_26120				HMPREF9010_04279	BacD2_010100011866	HMPREF0106_00878
7393			GH2	BXY_26130				HMPREF9010_04280	BacD2_010100011861	HMPREF0106_00879
7394			GH78	BXY_26140				HMPREF9010_04281	BacD2_010100011856	HMPREF0106_00880
7395			Lacl	BXY_26150				HMPREF9010_04282	BacD2_010100011851	HMPREF0106_00881
7402			SusC-like		BSAG_00246	BACOVA_01989		HMPREF9010_04289		HMPREF0106_00888
7403		99	SusD-like		BSAG_00245	BACOVA_01988		HMPREF9010_04290		HMPREF0106_00889
7404			SusC-like		BSAG_00244	BACOVA_01987		HMPREF9010_04291		HMPREF0106_00890
7405			SusD-like		BSAG_00243	BACOVA_01986		HMPREF9010_04292
7414			anti-sigma	BXY_26280		BACOVA_01978	HMPREF1017_04895	HMPREF9010_04299	BacD2_010100011786	HMPREF0106_00898
7415			ECF-sigma	BXY_26290		BACOVA_01977	HMPREF1017_04894	HMPREF9010_04300	BacD2_010100011781	HMPREF0106_00899
7416				BXY_26300		BACOVA_01976	HMPREF1017_04893	HMPREF9010_04301	BacD2_010100011776	HMPREF0106_00900
7417				BXY_26310
7418			Xer-D	BXY_26320
7419				BXY_26330
7420				BXY_26340
7421				BXY_26350
7422		100a		BXY_26360
7423				BXY_26370
7424				BXY_26380
7425				BXY_26390
7426			SusC-like	BXY_26400		BACOVA_01975	HMPREF1017_04892	HMPREF9010_04302	BacD2_010100011771	HMPREF0106_00901
7427			SusD-like	BXY_26410		BACOVA_01974	HMPREF1017_04891	HMPREF9010_04303	BacD2_010100011766	HMPREF0106_00902
7428			GH43	BXY_26420		BACOVA_01973	HMPREF1017_04890	HMPREF9010_04304	BacD2_010100011761	HMPREF0106_00903
7429				BXY_26430		BACOVA_01972	HMPREF1017_04889	HMPREF9010_04305	BacD2_010100011756	HMPREF0106_00904
7430			GH2	BXY_26440		BACOVA_01971	HMPREF1017_04888	HMPREF9010_04306	BacD2_010100011751	HMPREF0106_00905
7431						BACOVA_01970
7432			GH106				HMPREF1017_04887		BacD2_010100011746
7433							HMPREF1017_04886		BacD2_010100011741
7434			GH127				HMPREF1017_04885		BacD2_010100011736
7435							HMPREF1017_04884		BacD2_010100011731
7436			SusD-like				HMPREF1017_04883		BacD2_010100011726
7437		100b	SusC-like				HMPREF1017_04882		BacD2_010100011721
7438			anti-sigma				HMPREF1017_04881		BacD2_010100011716
7439							HMPREF1017_04880		BacD2_010100011711
7440							HMPREF1017_04879
7441			ECF-sigma				HMPREF1017_04878		BacD2_010100011706
7599			ECF-sigma						BacD2_010100011289
7600			anti-sigma						BacD2_010100011284
7601			SusC-like						BacD2_010100011279
7602		101	SusD-like						BacD2_010100011274
7603			GH28						BacD2_010100011269
7604									BacD2_010100011264
7605			GH43						BacD2_010100011259
7606			GH78						BacD2_010100011254
7676			HTCS	BXY_27830	BSAG_00119
7677			GH43	BXY_27840	BSAG_00118
7678				BXY_27850	BSAG_00117
7679			SusC-like	BXY_27860	BSAG_00116
7680		102	SusD-like	BXY_27870	BSAG_00115
7681				BXY_27880	BSAG_00114
7682				BXY_27890	BSAG_00113
7683				BXY_27900	BSAG_00112
7684			GH3		BSAG_00111
7690		103a	HTCS			BACOVA_01840	HMPREF1017_04750	HMPREF9010_04429	BacD2_010100011044
7691						BACOVA_01839	HMPREF1017_04749	HMPREF9010_04430	BacD2_010100011039
7692						BACOVA_01838	HMPREF1017_04748	HMPREF9010_04431	BacD2_010100011034
7693						BACOVA_01837	HMPREF1017_04747	HMPREF9010_04432	BacD2_010100011029
7694			SusD-like				HMPREF1017_04746	HMPREF9010_04433	BacD2_010100011024
7695			SusC-like				HMPREF1017_04745	HMPREF9010_04434	BacD2_010100011019
7696			SusD-like				HMPREF1017_04744	HMPREF9010_04435	BacD2_010100011014
7697			SusC-like				HMPREF1017_04743	HMPREF9010_04436	BacD2_010100011009
7698							HMPREF1017_04742
7699								HMPREF9010_04437
7700			Integrase					HMPREF9010_04438
7701									BacD2_010100011004
7702						BACOVA_01836			BacD2_010100010999
7703			SusD-like			BACOVA_01835			BacD2_010100010994
7704			SusC-like			BACOVA_01834			BacD2_010100010989
7705			SusD-like						BacD2_010100010984
7706			SusD-like			BACOVA_01833
7707			SusC-like			BACOVA_01832			BacD2_010100010979
7708						BACOVA_01831			BacD2_010100010974
7709									BacD2_010100010969
7710						BACOVA_01830
7711						BACOVA_01829
7712						BACOVA_01828
7713		103b				BACOVA_01827
7714			SusD-like			BACOVA_01826
7715			SusC-like			BACOVA_01825
7716						BACOVA_01824
7717						BACOVA_01823
7722								HMPREF9010_04439
7723								HMPREF9010_04440
7724			GH43					HMPREF9010_04441
7725		104						HMPREF9010_04442
7726			SusC-like					HMPREF9010_04443
7727			SusD-like					HMPREF9010_04444
7728								HMPREF9010_04445
7729			GH76					HMPREF9010_04446
7731								HMPREF9010_04448
7732								HMPREF9010_04449
7733			SusC-like					HMPREF9010_04450
7734		105	SusD-like					HMPREF9010_04451
7735								HMPREF9010_04452
7736								HMPREF9010_04453
7737								HMPREF9010_04454
7740									BacD2_010100010952
7741									BacD2_010100010947
7742			SusC-like						BacD2_010100010942
7743		106a	SusD-like						BacD2_010100010937
7744									BacD2_010100010932
7745									BacD2_010100010927
7746									BacD2_010100010922
7748		106b				BACOVA_03317
7749						BACOVA_03318
7750						BACOVA_03319
7751			SusC-like			BACOVA_03320
7752			SusD-like			BACOVA_03321
7753						BACOVA_03322
7754						BACOVA_03323
7755						BACOVA_03324
7756						BACOVA_03325
7757		106c					HMPREF1017_02899
7758							HMPREF1017_02898
7759			SusC-like				HMPREF1017_02897
7760			SusD-like				HMPREF1017_02896
7761							HMPREF1017_02895
7762							HMPREF1017_02894
7763							HMPREF1017_02893
7780			SusC-like					HMPREF9010_03851
7781			SusD-like					HMPREF9010_03852
7782			SusC-like					HMPREF9010_03853
7783			SusD-like					HMPREF9010_03854
7784		107						HMPREF9010_03855
7785			GH76					HMPREF9010_03856
7786			GH67					HMPREF9010_03857
7787								HMPREF9010_03858
7788			GH115					HMPREF9010_03859
7793				BXY_28110
7794			SusC-like	BXY_28120
7795		108a	SusD-like	BXY_28130
7796				BXY_28140
7797			GH76	BXY_28150
7798			ECF-sigma		BSAG_00092	BACOVA_03337	HMPREF1017_02883	HMPREF9010_03863	BacD2_010100010857	HMPREF0106_01031
7799			anti-sigma		BSAG_00091	BACOVA_03338	HMPREF1017_02882	HMPREF9010_03864	BacD2_010100010852	HMPREF0106_01032
7800			SusC-like		BSAG_00090	BACOVA_03339	HMPREF1017_02881	HMPREF9010_03865	BacD2_010100010847	HMPREF0106_01033
7801			SusD-like		BSAG_00089	BACOVA_03340	HMPREF1017_02880	HMPREF9010_03866	BacD2_010100010842	HMPREF0106_01034
7802			GH76		BSAG_00088	BACOVA_03341	HMPREF1017_02879	HMPREF9010_03867	BacD2_010100010837	HMPREF0106_01035
7803					BSAG_00087	BACOVA_03342	HMPREF1017_02878	HMPREF9010_03868	BacD2_010100010832	HMPREF0106_01036
7804					BSAG_00086	BACOVA_03343	HMPREF1017_02877	HMPREF9010_03869	BacD2_010100010827	HMPREF0106_01037
7805		108b	GH76	BXY_28160	BSAG_00085	BACOVA_03344	HMPREF1017_02876	HMPREF9010_03870	BacD2_010100010822	HMPREF0106_01038
7806					BSAG_00084		HMPREF1017_02875		BacD2_010100010817
7807				BXY_28170	BSAG_00083	BACOVA_03345	HMPREF1017_02874	HMPREF9010_03871	BacD2_010100010812	HMPREF0106_01039
7808			GH92	BXY_28180	BSAG_00082	BACOVA_03346	HMPREF1017_02873	HMPREF9010_03872	BacD2_010100010807	HMPREF0106_01040
7809			GH125	BXY_28190	BSAG_00081	BACOVA_03347	HMPREF1017_02872	HMPREF9010_03873	BacD2_010100010802	HMPREF0106_01041
7810				BXY_28200	BSAG_00080	BACOVA_03348	HMPREF1017_02871	HMPREF9010_03874	BacD2_010100010797	HMPREF0106_01042
7811									BacD2_010100010792
7812				BXY_28210	BSAG_00079		HMPREF1017_02870	HMPREF9010_03875	BacD2_010100010787	HMPREF0106_01043
7813				BXY_28220	BSAG_00078	BACOVA_03349	HMPREF1017_02869	HMPREF9010_03876	BacD2_010100010782	HMPREF0106_01044
7857			ECF-sigma	BXY_28300	BSAG_00067					HMPREF0106_02032
7858			anti-sigma	BXY_28310	BSAG_00066					HMPREF0106_02033
7859			SusC-like	BXY_28320	BSAG_00065					HMPREF0106_02034
7860		109	SusD-like	BXY_28330	BSAG_00064					HMPREF0106_02035
7861			GH18	BXY_28340	BSAG_00063					HMPREF0106_02036
7862				BXY_28350	BSAG_00062					HMPREF0106_02037
7863				BXY_28360	BSAG_00061					HMPREF0106_02038
7892			GH3					HMPREF9010_03899
7893			GH42					HMPREF9010_03900
7894			GH43					HMPREF9010_03901
7895			GH43					HMPREF9010_03902
7896								HMPREF9010_03903
7897		110a	SusC-like					HMPREF9010_03904
7898			SusD-like					HMPREF9010_03905
7899								HMPREF9010_03906
7900								HMPREF9010_03907
7901								HMPREF9010_03908
7902								HMPREF9010_03909
7903			HTCS					HMPREF9010_03910
7905				BXY_28570	BSAG_00044	BACOVA_03379	HMPREF1017_02845		BacD2_010100010532	HMPREF0106_02053
7906			GH3	BXY_28580	BSAG_00043	BACOVA_03380	HMPREF1017_02844		BacD2_010100010527	HMPREF0106_02054
7907			SusD-like	BXY_28590	BSAG_00042	BACOVA_03381	HMPREF1017_02843	HMPREF9010_03913	BacD2_010100010522	HMPREF0106_02055
7908		110b	SusC-like	BXY_28600	BSAG_00041	BACOVA_03382	HMPREF1017_02842	HMPREF9010_03914	BacD2_010100010517	HMPREF0106_02056
7909					BSAG_00040	BACOVA_03383
7910				BXY_28620	BSAG_00039	BACOVA_03384	HMPREF1017_02841	HMPREF9010_03915	BacD2_010100010512	HMPREF0106_02057
7961				BXY_28790	BSAG_02262	BACOVA_03387	HMPREF1017_02839	HMPREF9010_03917	BacD2_010100010502	HMPREF0106_02059
7962				BXY_28800	BSAG_02261	BACOVA_03388	HMPREF1017_02838	HMPREF9010_03918	BacD2_010100010497	HMPREF0106_02060
7963		111a		BXY_28810	BSAG_02260			HMPREF9010_03919	BacD2_010100010492	HMPREF0106_02061
7964			SusD-like	BXY_28820	BSAG_02259			HMPREF9010_03920	BacD2_010100010487	HMPREF0106_02062
7965			SusC-like	BXY_28830	BSAG_02258			HMPREF9010_03921	BacD2_010100010482	HMPREF0106_02063
7966			anti-sigma	BXY_28840	BSAG_02257			HMPREF9010_03922	BacD2_010100010477	HMPREF0106_02064
7967				BXY_28850	BSAG_02256				BacD2_010100010472
7968				BXY_28860	BSAG_02255			HMPREF9010_03923	BacD2_010100010467	HMPREF0106_02065
7969				BXY_28870	BSAG_02254			HMPREF9010_03924	BacD2_010100010462	HMPREF0106_02066
7970				BXY_28880	BSAG_02253			HMPREF9010_03925	BacD2_010100010457	HMPREF0106_02067
7971				BXY_28890	BSAG_02252			HMPREF9010_03926	BacD2_010100010452	HMPREF0106_02068
7972			ECF-sigma	BXY_28900	BSAG_02251			HMPREF9010_03927	BacD2_010100010447	HMPREF0106_02069
7973						BACOVA_03389
7974				BXY_28910	BSAG_02250	BACOVA_03390	HMPREF1017_02837	HMPREF9010_03928	BacD2_010100010442	HMPREF0106_02070
7975				BXY_28920	BSAG_02249	BACOVA_03391	HMPREF1017_02836	HMPREF9010_03929	BacD2_010100010437	HMPREF0106_02071
7976				BXY_28930	BSAG_02248	BACOVA_03392	HMPREF1017_02835	HMPREF9010_03930	BacD2_010100010432	HMPREF0106_02072
7977				BXY_28940	BSAG_02247	BACOVA_03393	HMPREF1017_02834	HMPREF9010_03931	BacD2_010100010427	HMPREF0106_02073
7978				BXY_28950	BSAG_02246	BACOVA_03394	HMPREF1017_02833	HMPREF9010_03932	BacD2_010100010422	HMPREF0106_02074
7979				BXY_28960	BSAG_02245	BACOVA_03395	HMPREF1017_02832	HMPREF9010_03933	BacD2_010100010417	HMPREF0106_02075
7980				BXY_28970	BSAG_02244	BACOVA_03396	HMPREF1017_02831	HMPREF9010_03934	BacD2_010100010412	HMPREF0106_02076
7981			CE9	BXY_28980	BSAG_02243	BACOVA_03397	HMPREF1017_02830	HMPREF9010_03935	BacD2_010100010407	HMPREF0106_02077
7982				BXY_28990	BSAG_02242	BACOVA_03398	HMPREF1017_02829	HMPREF9010_03936	BacD2_010100010402	HMPREF0106_02078
7983			GH3	BXY_29000	BSAG_02241	BACOVA_03399	HMPREF1017_02828	HMPREF9010_03937	BacD2_010100010397	HMPREF0106_02079
7984			GH26	BXY_29010	BSAG_02240	BACOVA_03400	HMPREF1017_02827	HMPREF9010_03938	BacD2_010100010392	HMPREF0106_02080
7985				BXY_29020	BSAG_02239	BACOVA_03401	HMPREF1017_02826	HMPREF9010_03939	BacD2_010100010387	HMPREF0106_02081
7986			SusD-like	BXY_29030	BSAG_02238	BACOVA_03402	HMPREF1017_02825	HMPREF9010_03940	BacD2_010100010382	HMPREF0106_02082
7987			SusC-like	BXY_29040	BSAG_02237	BACOVA_03403	HMPREF1017_02824	HMPREF9010_03941	BacD2_010100010377	HMPREF0106_02083
7988						BACOVA_03404
7989				BXY_29050	BSAG_02236	BACOVA_03405	HMPREF1017_02823	HMPREF9010_03942	BacD2_010100010372	HMPREF0106_02084
7990				BXY_29060	BSAG_02235	BACOVA_03406	HMPREF1017_02822	HMPREF9010_03943	BacD2_010100010367	HMPREF0106_02085
7991		111b		BXY_29070			HMPREF1017_02821		BacD2_010100010362	HMPREF0106_02086
7992				BXY_29080			HMPREF1017_02820		BacD2_010100010357
7993					BSAG_02234	BACOVA_03407		HMPREF9010_03944
7994				BXY_29090	BSAG_02233	BACOVA_03408	HMPREF1017_02819	HMPREF9010_03945	BacD2_010100010352	HMPREF0106_02087
7995				BXY_29100
7996					BSAG_02232		HMPREF1017_02818		BacD2_010100010347
7997								HMPREF9010_03947
7998								HMPREF9010_03948
7999								HMPREF9010_03949
8000								HMPREF9010_03950
8001						BACOVA_03409				HMPREF0106_02088
8002						BACOVA_03410
8003			Lacl	BXY_29110	BSAG_02231	BACOVA_03411	HMPREF1017_02817	HMPREF9010_03951	BacD2_010100010342	HMPREF0106_02089
8004				BXY_29120	BSAG_02230	BACOVA_03412	HMPREF1017_02816	HMPREF9010_03952	BacD2_010100010337	HMPREF0106_02090
8005				BXY_29130	BSAG_02229	BACOVA_03413	HMPREF1017_02815	HMPREF9010_03953	BacD2_010100010332	HMPREF0106_02091
8006					BSAG_02228
8007				BXY_29140	BSAG_02227	BACOVA_03414	HMPREF1017_02814	HMPREF9010_03954	BacD2_010100010327
8008				BXY_29150		BACOVA_03415
8009				BXY_29160	BSAG_02226	BACOVA_03416	HMPREF1017_02813	HMPREF9010_03955	BacD2_010100010322	HMPREF0106_02093
8010						BACOVA_03418
8011			GH43	BXY_29170	BSAG_02225	BACOVA_03417	HMPREF1017_02812	HMPREF9010_03956		HMPREF0106_02094
8012			GH3	BXY_29180	BSAG_02224	BACOVA_03419	HMPREF1017_02811	HMPREF9010_03957		HMPREF0106_02095
8013				BXY_29190		BACOVA_03420		HMPREF9010_03958
8014			GH43	BXY_29200	BSAG_02223	BACOVA_03421	HMPREF1017_02810	HMPREF9010_03959		HMPREF0106_02096
8015			GH31	BXY_29210	BSAG_02222	BACOVA_03422	HMPREF1017_02809			HMPREF0106_02097
8016			GH97	BXY_29220	BSAG_02221	BACOVA_03423	HMPREF1017_02808	HMPREF9010_03961		HMPREF0106_02098
8017			GH43							HMPREF0106_02099
8018			GH31				HMPREF1017_02807	HMPREF9010_03962
8019			GH43,CBM6	BXY_29230	BSAG_02220	BACOVA_03424	HMPREF1017_02806	HMPREF9010_03963		HMPREF0106_02100
8020			GH43	BXY_29240	BSAG_02219	BACOVA_03425	HMPREF1017_02805	HMPREF9010_03964
8021			SusC-like		BSAG_02218
8022			SusC-like	BXY_29250						HMPREF0106_02102
8023			SusD-like	BXY_29260						HMPREF0106_02103
8024			SusC-like	BXY_29270						HMPREF0106_02104
8025			SusD-like	BXY_29280						HMPREF0106_02105
8026				BXY_29290						HMPREF0106_02106
8027			GH10,GH10	BXY_29300						HMPREF0106_02107
8028				BXY_29310						HMPREF0106_02108
8029			GH5	BXY_29320						HMPREF0106_02109
8030			CE1,CBM46,CE6	BXY_29330						HMPREF0106_02110
8031									BacD2_010100010317
8032			GH3						BacD2_010100010312
8033			GH95						BacD2_010100010307
8034			GH97						BacD2_010100010302
8035			GH43,CBM6						BacD2_010100010297
8036			GH43,GH51						BacD2_010100010292
8037			GH115						BacD2_010100010287
8038									BacD2_010100010282
8039			HTCS						BacD2_010100010277
8040			SusC-like			BACOVA_03426	HMPREF1017_02804	HMPREF9010_03965	BacD2_010100010272
8041			SusD-like				HMPREF1017_02803	HMPREF9010_03966
8042			SusC-like				HMPREF1017_02802	HMPREF9010_03967
8043			SusD-like				HMPREF1017_02801	HMPREF9010_03968
8044							HMPREF1017_02800	HMPREF9010_03969
8045		111c	GH10				HMPREF1017_02799	HMPREF9010_03970
8046							HMPREF1017_02798
8047			GH5				HMPREF1017_02797	HMPREF9010_03971
8048			CE6,CE1				HMPREF1017_02796	HMPREF9010_03972
8049			SusD-like		BSAG_02217	BACOVA_03427			BacD2_010100010267
8050			SusC-like		BSAG_02216	BACOVA_03428			BacD2_010100010262
8051			SusD-like		BSAG_02215	BACOVA_03429			BacD2_010100010257
8052					BSAG_02214
8053					BSAG_02213	BACOVA_03430			BacD2_010100010252
8054			GH10		BSAG_02212	BACOVA_03431			BacD2_010100010247
8055			GH98,CBM35						BacD2_010100010242
8056			GH30		BSAG_02211	BACOVA_03432
8057			CBM35,GH98		BSAG_02210	BACOVA_03433
8058			GH115		BSAG_02209	BACOVA_03434
8059			CE1, CE6		BSAG_02208	BACOVA_03435
8060			GH43,CBM6	BXY_29340	BSAG_02207	BACOVA_03436	HMPREF1017_02795	HMPREF9010_03973		HMPREF0106_02111
8061			HTCS	BXY_29350	BSAG_02206	BACOVA_03437	HMPREF1017_02794	HMPREF9010_03974		HMPREF0106_02112
8062			GH95				HMPREF1017_02793
8063			GH95	BXY_29360	BSAG_02205	BACOVA_03438	HMPREF1017_02792	HMPREF9010_03975		HMPREF0106_02113
8064						BACOVA_03439
8065						BACOVA_03440
8066						BACOVA_03441
8067			GH30			BACOVA_03442
8068			SusC-like			BACOVA_03443
8069			SusD-like			BACOVA_03444
8070						BACOVA_03445
8071						BACOVA_03446
8072						BACOVA_03447
8073						BACOVA_03448
8074			GH43						BacD2_010100010237
8075			CE1						BacD2_010100010232
8076			GH2,CBM32						BacD2_010100010227
8077									BacD2_010100010222
8078			GH43						BacD2_010100010217
8079			GH115	BXY_29370		BACOVA_03449	HMPREF1017_02791	HMPREF9010_03976	BacD2_010100010212	HMPREF0106_02114
8088			HTCS					HMPREF9010_03978
8089			SusC-like					HMPREF9010_03979
8090			SusD-like					HMPREF9010_03980
8091		112						HMPREF9010_03981
8092								HMPREF9010_03982
8093			GH30					HMPREF9010_03983
8140			HTCS		BSAG_02170
8141			SusC-like		BSAG_02169
8142			SusD-like		BSAG_02168
8143					BSAG_02167
8144		113	CBM32		BSAG_02166
8145			GH16		BSAG_02165
8146			GH16,GH43		BSAG_02164
8147					BSAG_02163
8163			GH13							HMPREF0106_02162
8164										HMPREF0106_02163
8165			SusE							HMPREF0106_02164
8166			SusD-like							HMPREF0106_02165
8167		114a	SusC-like							HMPREF0106_02166
8168			GH97							HMPREF0106_02167
8169			GH13							HMPREF0106_02168
8170			SusR							HMPREF0106_02169
8171			GH88		BSAG_03006		HMPREF1017_03184	HMPREF9010_02440	BacD2_010100008980	HMPREF0106_00618
8172			HTCS		BSAG_03007		HMPREF1017_03183	HMPREF9010_02441	BacD2_010100008975	HMPREF0106_00619
8173							HMPREF1017_03182
8174										HMPREF0106_00620
8175					BSAG_03008
8176			Transposase					HMPREF9010_02442
8177		114b	PL15	BXY_29840	BSAG_03009		HMPREF1017_03181	HMPREF9010_02443	BacD2_010100008970	HMPREF0106_00621
8178				BXY_29850	BSAG_03010		HMPREF1017_03180	HMPREF9010_02444	BacD2_010100008965	HMPREF0106_00622
8179				BXY_29860	BSAG_03011		HMPREF1017_03179	HMPREF9010_02445	BacD2_010100008960	HMPREF0106_00623
8180				BXY_29870	BSAG_03012		HMPREF1017_03178	HMPREF9010_02446	BacD2_010100008955	HMPREF0106_00624
8181			PL15	BXY_29880	BSAG_03013		HMPREF1017_03177	HMPREF9010_02447	BacD2_010100008950	HMPREF0106_00625
8182			SusC-like	BXY_29890	BSAG_03014		HMPREF1017_03176	HMPREF9010_02448	BacD2_010100008945	HMPREF0106_00626
8183			SusD-like	BXY_29900	BSAG_03015		HMPREF1017_03175	HMPREF9010_02449		HMPREF0106_00627
8222			ECF-sigma	BXY_30190		BACOVA_01132			BacD2_010100008785
8223									BacD2_010100008780
8224			anti-sigma	BXY_30200		BACOVA_01133			BacD2_010100008775
8225			SusC-like			BACOVA_01134			BacD2_010100008770
8226		115	SusD-like	BXY_30220		BACOVA_01135			BacD2_010100008765
8227						BACOVA_01136			BacD2_010100008760
8228			GH89	BXY_30240		BACOVA_01137			BacD2_010100008755
8229				BXY_30250		BACOVA_01138			BacD2_010100008750
8230				BXY_30260		BACOVA_01139			BacD2_010100008745
8261			ECF-sigma	BXY_30520	BSAG_03071				BacD2_010100008620	HMPREF0106_00681
8262			anti-sigma	BXY_30530	BSAG_03072				BacD2_010100008615	HMPREF0106_00682
8263			SusC-like	BXY_30540	BSAG_03073				BacD2_010100008610	HMPREF0106_00683
8264		116	SusD-like						BacD2_010100008605
8265									BacD2_010100008600
8266			SusD-like	BXY_30550	BSAG_03074					HMPREF0106_00684
8267					BSAG_03075					HMPREF0106_00685
8306		117	SusC-like			BACOVA_01198	HMPREF1017_03091	HMPREF9010_02532	BacD2_010100008470
8307			SusD-like			BACOVA_01199	HMPREF1017_03090	HMPREF9010_02533	BacD2_010100008465
8324			HTCS	BXY_30720	BSAG_03090	BACOVA_01213		HMPREF9010_02543	BacD2_010100008420	HMPREF0106_00698
8325			SusC-like						BacD2_010100008415
8326		118a	SusD-like						BacD2_010100008410
8327			CBM32						BacD2_010100008405
8328									BacD2_010100008400
8329							HMPREF1017_03079
8330			GH31			BACOVA_01214
8331			GH76			BACOVA_01215
8332						BACOVA_01216
8333		118b	SusC-like			BACOVA_01217
8334			SusD-like			BACOVA_01218
8335						BACOVA_01219
8336						BACOVA_01220
8337			GH31			BACOVA_01221
8338			SusC-like	BXY_30730	BSAG_03091		HMPREF1017_03078	HMPREF9010_02544		HMPREF0106_00699
8339			SusD-like	BXY_30740	BSAG_03092		HMPREF1017_03077	HMPREF9010_02545		HMPREF0106_00700
8340		118c	GH92	BXY_30750	BSAG_03093	BACOVA_01222	HMPREF1017_03076	HMPREF9010_02546	BacD2_010100008395	HMPREF0106_00701
8341			GH92	BXY_30760	BSAG_03094	BACOVA_01223	HMPREF1017_03075	HMPREF9010_02547	BacD2_010100008390	HMPREF0106_00702
8543			SusC-like	BXY_31040						HMPREF0106_00723
8544			SusD-like	BXY_31050						HMPREF0106_00724
8545				BXY_31060						HMPREF0106_00725
8546		118d		BXY_31070						HMPREF0106_00726
8547			GH18	BXY_31080						HMPREF0106_00727
8548				BXY_31090						HMPREF0106_00728
8553			GH18			BACOVA_04799	HMPREF1017_03055	HMPREF9010_02567
8554			GH18		BSAG_03117	BACOVA_04800		HMPREF9010_02568
8555					BSAG_03118	BACOVA_04801	HMPREF1017_03054	HMPREF9010_02569
8556			GH18		BSAG_03119	BACOVA_04802	HMPREF1017_03053	HMPREF9010_02570
8557			GH18						BacD2_010100008310
8558									BacD2_010100008305
8559			GH18						BacD2_010100008300
8560			SusD-like			BACOVA_04803	HMPREF1017_03052	HMPREF9010_02571
8561			SusD-like		BSAG_03120				BacD2_010100008295
8562			SusC-like		BSAG_03121	BACOVA_04804	HMPREF1017_03051	HMPREF9010_02572	BacD2_010100008290
8563		119					HMPREF1017_03050
8564					BSAG_03122	BACOVA_04805		HMPREF9010_02573
8565					BSAG_03123	BACOVA_04806		HMPREF9010_02574
8566			GH18		BSAG_03124	BACOVA_04807		HMPREF9010_02575
8567					BSAG_03125	BACOVA_04808		HMPREF9010_02576
8568					BSAG_03126					HMPREF0106_00729
8569			GH92	BXY_31140	BSAG_03128	BACOVA_04809	HMPREF1017_03049	HMPREF9010_02577	BacD2_010100008285	HMPREF0106_00730
8570			GH92	BXY_31150	BSAG_03129	BACOVA_04810	HMPREF1017_03048	HMPREF9010_02578	BacD2_010100008280	HMPREF0106_00731
8571			anti-sigma	BXY_31160	BSAG_03130	BACOVA_04811	HMPREF1017_03047	HMPREF9010_02579	BacD2_010100008275	HMPREF0106_00732
8572			ECF-sigma	BXY_31170	BSAG_03131	BACOVA_04812	HMPREF1017_03046	HMPREF9010_02580	BacD2_010100008270	HMPREF0106_00733
8573			GH92	BXY_31180	BSAG_03132	BACOVA_04813	HMPREF1017_03045	HMPREF9010_02581	BacD2_010100008265	HMPREF0106_00734
8728			SusC-like						BacD2_010100008018
8729			SusD-like						BacD2_010100008013
8730		120							BacD2_010100008008
8731									BacD2_010100008003
8732									BacD2_010100007998
8738			GH31		BSAG_03266	BACOVA_04874	HMPREF1017_02986			HMPREF0106_00789
8739					BSAG_03265	BACOVA_04875				HMPREF0106_00790
8740			SusC-like	BXY_31730	BSAG_03264	BACOVA_04876	HMPREF1017_02985			HMPREF0106_00791
8741			SusD-like		BSAG_03263	BACOVA_04877	HMPREF1017_02984			HMPREF0106_00792
8742		121	SusC-like		BSAG_03262	BACOVA_04878	HMPREF1017_02983			HMPREF0106_00793
8743					BSAG_03261	BACOVA_04879	HMPREF1017_02982			HMPREF0106_00794
8744					BSAG_03260	BACOVA_04880	HMPREF1017_02981			HMPREF0106_00795
8745			SusD-like		BSAG_03259	BACOVA_04881	HMPREF1017_02980			HMPREF0106_00796
8746				BXY_31740	BSAG_03258	BACOVA_04882	HMPREF1017_02979			HMPREF0106_00797
8770			GH105	BXY_31910	BSAG_03240	BACOVA_04900	HMPREF1017_02961		BacD2_010100007883	HMPREF0106_00813
8771			CE8	BXY_31920	BSAG_03239	BACOVA_04901	HMPREF1017_02960		BacD2_010100007878	HMPREF0106_00814
8772				BXY_31930
8773			Transposase					HMPREF9010_02692
8774					BSAG_03238	BACOVA_04903				HMPREF0106_00815
8775			CE12,CE8	BXY_31940	BSAG_03237	BACOVA_04902	HMPREF1017_02959	HMPREF9010_02693	BacD2_010100007873	HMPREF0106_00816
8776				BXY_31950	BSAG_03236					HMPREF0106_00817
8777			HTCS	BXY_31960	BSAG_03235	BACOVA_04904	HMPREF1017_02958	HMPREF9010_02694	BacD2_010100007868	HMPREF0106_00818
8778				BXY_31970	BSAG_03234
8779			SusD-like	BXY_31980	BSAG_03233
8780							HMPREF1017_02957
8781			PL1			BACOVA_04905	HMPREF1017_02956	HMPREF9010_02695	BacD2_010100007863	HMPREF0106_00819
8782			PL1			BACOVA_04906	HMPREF1017_02955	HMPREF9010_02696	BacD2_010100007858	HMPREF0106_00820
8783			PL1			BACOVA_04907	HMPREF1017_02954	HMPREF9010_02697	BacD2_010100007853	HMPREF0106_00821
8784			CE8			BACOVA_04908	HMPREF1017_02953	HMPREF9010_02698	BacD2_010100007848	HMPREF0106_00822
8785						BACOVA_04909	HMPREF1017_02952	HMPREF9010_02699	BacD2_010100007843	HMPREF0106_00823
8786			SusD-like			BACOVA_04910	HMPREF1017_02951	HMPREF9010_02700	BacD2_010100007838	HMPREF0106_00824
8787			SusC-like	BXY_31990	BSAG_03232	BACOVA_04911	HMPREF1017_02950	HMPREF9010_02701	BacD2_010100007833	HMPREF0106_00825
8788						BACOVA_04912
8789			PL1	BXY_32000	BSAG_03231
8790			PL1	BXY_32010	BSAG_03230
8791				BXY_32020	BSAG_03229	BACOVA_04913	HMPREF1017_02949	HMPREF9010_02702	BacD2_010100007828	HMPREF0106_00826
8792				BXY_32030	BSAG_03228	BACOVA_04914	HMPREF1017_02948	HMPREF9010_02703	BacD2_010100007823	HMPREF0106_00827
8793		122				BACOVA_04915
8794			PL1			BACOVA_04916	HMPREF1017_02947	HMPREF9010_02704	BacD2_010100007818
8795						BACOVA_04917
8796						BACOVA_04918	HMPREF1017_02946	HMPREF9010_02705	BacD2_010100007813
8797						BACOVA_04919	HMPREF1017_02945	HMPREF9010_02706	BacD2_010100007808
8798										HMPREF0106_00828
8799										HMPREF0106_00829
8800			PL1			BACOVA_04920	HMPREF1017_02944		BacD2_010100007803
8801			PL1							HMPREF0106_00830
8802			SusC-like			BACOVA_04921	HMPREF1017_02943	HMPREF9010_02708	BacD2_010100007798	HMPREF0106_00831
8803			SusD-like			BACOVA_04922	HMPREF1017_02942	HMPREF9010_02709	BacD2_010100007793	HMPREF0106_00832
8804						BACOVA_04923	HMPREF1017_02941	HMPREF9010_02710	BacD2_010100007788
8805						BACOVA_04924	HMPREF1017_02940	HMPREF9010_02711	BacD2_010100007783
8806			CE8			BACOVA_04925	HMPREF1017_02939	HMPREF9010_02712	BacD2_010100007778
8807										HMPREF0106_02544
8808			GH28			BACOVA_04926	HMPREF1017_02938	HMPREF9010_02713	BacD2_010100007773
8809			GH3			BACOVA_04927	HMPREF1017_02937	HMPREF9010_02714	BacD2_010100007768	HMPREF0106_02545
8810						BACOVA_04928
8811			GH43,CBM6			BACOVA_04929	HMPREF1017_02936		BacD2_010100007763
8812							HMPREF1017_02935	HMPREF9010_02716	BacD2_010100007758
8813						BACOVA_04930
8814							HMPREF1017_02934
8815			HTCS			BACOVA_04931	HMPREF1017_02933	HMPREF9010_02717	BacD2_010100007753	HMPREF0106_02546
8828							HMPREF1017_02923
8829							HMPREF1017_02922
8830							HMPREF1017_02921
8831							HMPREF1017_02920
8832		123					HMPREF1017_02919
8833							HMPREF1017_02918
8834			SusC-like				HMPREF1017_02917
8835			SusD-like				HMPREF1017_02916
8838			GH106	BXY_32120	BSAG_03219	BACOVA_04945	HMPREF1017_02913	HMPREF9010_02728	BacD2_010100007693	HMPREF0106_02555
8839			GH28	BXY_32130	BSAG_03218	BACOVA_04946	HMPREF1017_02912	HMPREF9010_02729	BacD2_010100007688	HMPREF0106_02556
8840				BXY_32140	BSAG_03217					HMPREF0106_02557
8841						BACOVA_04947	HMPREF1017_02911	HMPREF9010_02730	BacD2_010100007683
8842			GH28	BXY_32150	BSAG_03216	BACOVA_04948	HMPREF1017_02910	HMPREF9010_02731	BacD2_010100007678	HMPREF0106_02558
8843			CE12	BXY_32160	BSAG_03215	BACOVA_04949	HMPREF1017_02909	HMPREF9010_02732	BacD2_010100007673	HMPREF0106_02559
8844									BacD2_010100007668
8845		124	GH2	BXY_32170	BSAG_03214	BACOVA_04950	HMPREF1017_02908	HMPREF9010_02733	BacD2_010100007663	HMPREF0106_02560
8846				BXY_32180
8847			CBM32,GH43	BXY_32190	BSAG_03213	BACOVA_04951	HMPREF1017_02907	HMPREF9010_02734	BacD2_010100007658	HMPREF0106_02561
8848			GH42	BXY_32200	BSAG_03212	BACOVA_04952	HMPREF1017_02906	HMPREF9010_02735	BacD2_010100007653	HMPREF0106_02562
8849						BACOVA_04953	HMPREF1017_02905	HMPREF9010_02736
8850			GH28	BXY_32210	BSAG_03211	BACOVA_04954	HMPREF1017_02904	HMPREF9010_02737	BacD2_010100007648	HMPREF0106_02563
8851				BXY_32220	BSAG_03210	BACOVA_04955	HMPREF1017_02903	HMPREF9010_02738	BacD2_010100007643	HMPREF0106_02564
8852			SusD-like	BXY_32230	BSAG_03209	BACOVA_04956	HMPREF1017_02902	HMPREF9010_02739	BacD2_010100007638	HMPREF0106_02565
8853			SusC-like	BXY_32240	BSAG_03208	BACOVA_04957	HMPREF1017_02901	HMPREF9010_02740	BacD2_010100007633	HMPREF0106_02566
8858					BSAG_03206	BACOVA_04959
8859				BXY_32260	BSAG_03205	BACOVA_04960	HMPREF1017_02187	HMPREF9010_02741	BacD2_010100007623	HMPREF0106_02568
8860				BXY_32270	BSAG_03204	BACOVA_04961	HMPREF1017_02188	HMPREF9010_02742	BacD2_010100007618	HMPREF0106_02569
8861			SusC-like	BXY_32280	BSAG_03203	BACOVA_04962	HMPREF1017_02189	HMPREF9010_02743	BacD2_010100007613	HMPREF0106_02570
8862			SusD-like	BXY_32290	BSAG_03202	BACOVA_04963	HMPREF1017_02190	HMPREF9010_02744	BacD2_010100007608	HMPREF0106_02571
8863			SusD-like		BSAG_03201
8864			SusC-like		BSAG_03200
8865			SusC-like	BXY_32300	BSAG_03199	BACOVA_04964	HMPREF1017_02191	HMPREF9010_02745	BacD2_010100007603	HMPREF0106_02572
8866			SusD-like	BXY_32310	BSAG_03198	BACOVA_04965	HMPREF1017_02192	HMPREF9010_02746	BacD2_010100007598	HMPREF0106_02573
8867			PL11	BXY_32320	BSAG_03197	BACOVA_04966	HMPREF1017_02193	HMPREF9010_02747	BacD2_010100007593	HMPREF0106_02574
8868		125a		BXY_32330	BSAG_03196	BACOVA_04967	HMPREF1017_02194	HMPREF9010_02748	BacD2_010100007588	HMPREF0106_02575
8869						BACOVA_04968		HMPREF9010_02749
8870						BACOVA_04969
8871						BACOVA_04970
8872						BACOVA_04971
8873			CE12	BXY_32340	BSAG_03195	BACOVA_04972	HMPREF1017_02195	HMPREF9010_02750	BacD2_010100007583	HMPREF0106_02576
8874			GH105	BXY_32350	BSAG_03194	BACOVA_04973	HMPREF1017_02196	HMPREF9010_02751	BacD2_010100007578	HMPREF0106_02577
8875			PL11	BXY_32360	BSAG_03193	BACOVA_04974	HMPREF1017_02197	HMPREF9010_02752	BacD2_010100007573	HMPREF0106_02578
8876			GH105	BXY_32370	BSAG_03192	BACOVA_04975	HMPREF1017_02198	HMPREF9010_02753		HMPREF0106_02579
8877				BXY_32380	BSAG_03191	BACOVA_04976	HMPREF1017_02199	HMPREF9010_02754	BacD2_010100007568	HMPREF0106_02580
8878			HTCS	BXY_32390	BSAG_03190	BACOVA_04977	HMPREF1017_02200	HMPREF9010_02755	BacD2_010100007563	HMPREF0106_02581
8879			CE4			BACOVA_04978			BacD2_010100007558
8880			GH105			BACOVA_04979			BacD2_010100007553
8881						BACOVA_04980			BacD2_010100007548
8882						BACOVA_04981			BacD2_010100007543
8883						BACOVA_04982			BacD2_010100007538
8884			CE12			BACOVA_04983			BacD2_010100007533
8885						BACOVA_04984			BacD2_010100007528
8886									BacD2_010100007523
8887									BacD2_010100007518
8888									BacD2_010100007513
8889									BacD2_010100007508
8890									BacD2_010100007503
8891									BacD2_010100007498
8892						BACOVA_04985
8893		125b				BACOVA_04986
8894						BACOVA_04987
8895			SusD-like			BACOVA_04988			BacD2_010100007493
8896			SusC-like			BACOVA_04989			BacD2_010100007488
8897						BACOVA_04990
8898						BACOVA_04991			BacD2_010100007483
8899				BXY_32400	BSAG_03189					HMPREF0106_02582
8900				BXY_32410	BSAG_03188					HMPREF0106_02583
8901				BXY_32420	BSAG_03187			HMPREF9010_02756		HMPREF0106_02584
8902			GH2	BXY_32430	BSAG_03186	BACOVA_04992			BacD2_010100007478	HMPREF0106_02585
8903			HTCS			BACOVA_04993			BacD2_010100007473
8904						BACOVA_04994
8905			PL11	BXY_32440	BSAG_03185	BACOVA_04995		HMPREF9010_02758	BacD2_010100007468	HMPREF0106_02586
8906					BSAG_03184	BACOVA_04996
8907			GH28	BXY_32450	BSAG_03183			HMPREF9010_02759		HMPREF0106_02587
8908				BXY_32460	BSAG_03182			HMPREF9010_02760
8909				BXY_32470
8910			GH117	BXY_32480	BSAG_03181			HMPREF9010_02761
8911				BXY_32490	BSAG_03180			HMPREF9010_02762
8912			HTCS	BXY_32500	BSAG_03179			HMPREF9010_02763
8913			SusC-like	BXY_32510	BSAG_03178			HMPREF9010_02764
8914		125c	SusD-like	BXY_32520	BSAG_03177			HMPREF9010_02765
8915				BXY_32530	BSAG_03176			HMPREF9010_02766
8916				BXY_32540	BSAG_03175			HMPREF9010_02767
8917				BXY_32550	BSAG_03174			HMPREF9010_02768
8918			PL11	BXY_32560	BSAG_03173			HMPREF9010_02769
8919			GH28			BACOVA_04997			BacD2_010100007463
8920						BACOVA_04998
8921						BACOVA_04999
8922			PL9	BXY_32570		BACOVA_05000		HMPREF9010_02770	BacD2_010100007458	HMPREF0106_02588
8927			GH28	BXY_32580		BACOVA_05002	HMPREF1017_02203	HMPREF9010_02772	BacD2_010100007448	HMPREF0106_02591
8928			GH105	BXY_32590		BACOVA_05004	HMPREF1017_02204	HMPREF9010_02773	BacD2_010100007443	HMPREF0106_02592
8929				BXY_32600						HMPREF0106_02593
8930								HMPREF9010_02774
8931			PL1	BXY_32620		BACOVA_05005	HMPREF1017_02205	HMPREF9010_02775	BacD2_010100007438	HMPREF0106_02594
8932							HMPREF1017_02206		BacD2_010100007433	HMPREF0106_02595
8933				BXY_32630		BACOVA_05006	HMPREF1017_02207	HMPREF9010_02776	BacD2_010100007428	HMPREF0106_02596
8934			SusC-like	BXY_32640		BACOVA_05007	HMPREF1017_02208	HMPREF9010_02777	BacD2_010100007423	HMPREF0106_02597
8935		126	SusD-like	BXY_32650		BACOVA_05008	HMPREF1017_02209	HMPREF9010_02778	BacD2_010100007418	HMPREF0106_02598
8936				BXY_32660		BACOVA_05009	HMPREF1017_02210	HMPREF9010_02779	BacD2_010100007413	HMPREF0106_02599
8937				BXY_32670		BACOVA_05010	HMPREF1017_02211	HMPREF9010_02780	BacD2_010100007408	HMPREF0106_02600
8938			SusC-like	BXY_32680		BACOVA_05011	HMPREF1017_02212	HMPREF9010_02781	BacD2_010100007403	HMPREF0106_02601
8939			SusD-like	BXY_32690		BACOVA_05012	HMPREF1017_02213	HMPREF9010_02782	BacD2_010100007398	HMPREF0106_02602
8940									BacD2_010100007393
8941				BXY_32700		BACOVA_05013	HMPREF1017_02214	HMPREF9010_02783		HMPREF0106_02603
8942				BXY_32710		BACOVA_05014	HMPREF1017_02215	HMPREF9010_02784	BacD2_010100007388	HMPREF0106_02604
8943			GH28	BXY_32720		BACOVA_05015	HMPREF1017_02216	HMPREF9010_02785	BacD2_010100007383	HMPREF0106_02605
8999					BSAG_01673
9000			SusD-like		BSAG_01674
9001		127	SusC-like		BSAG_01675
9002			HTCS		BSAG_01676
9003					BSAG_01677
9260				BXY_34080
9261			SusC-like	BXY_34090	BSAG_01784					HMPREF0106_01862
9262				BXY_34100
9263			SusD-like		BSAG_01785					HMPREF0106_01863
9264		128			BSAG_01786					HMPREF0106_01864
9265			GH92	BXY_34130	BSAG_01787					HMPREF0106_01865
9266			GH99	BXY_34140	BSAG_01788					HMPREF0106_01866
9267				BXY_34150	BSAG_01789					HMPREF0106_01867
9314			GH20	BXY_34510	BSAG_01824	BACOVA_05141	HMPREF1017_02349	HMPREF9010_02898	BacD2_010100006840	HMPREF0106_01902
9315				BXY_34520	BSAG_01825	BACOVA_05142	HMPREF1017_02350	HMPREF9010_02899	BacD2_010100006835	HMPREF0106_01903
9316				BXY_34530	BSAG_01826	BACOVA_05143	HMPREF1017_02351	HMPREF9010_02900	BacD2_010100006830	HMPREF0106_01904
9317				BXY_34540	BSAG_01827	BACOVA_05144	HMPREF1017_02352	HMPREF9010_02901	BacD2_010100006825	HMPREF0106_01905
9318				BXY_34550	BSAG_01828	BACOVA_05145	HMPREF1017_02353	HMPREF9010_02902	BacD2_010100006820	HMPREF0106_01906
9319				BXY_34560	BSAG_01829	BACOVA_05146	HMPREF1017_02354	HMPREF9010_02903	BacD2_010100006815	HMPREF0106_01907
9320		129		BXY_34570	BSAG_01830	BACOVA_05147	HMPREF1017_02355	HMPREF9010_02904	BacD2_010100006810	HMPREF0106_01908
9321			SusD-like	BXY_34580	BSAG_01831	BACOVA_05148	HMPREF1017_02356	HMPREF9010_02905	BacD2_010100006805	HMPREF0106_01909
9322			SusC-like	BXY_34590	BSAG_01832	BACOVA_05149	HMPREF1017_02357	HMPREF9010_02906	BacD2_010100006800	HMPREF0106_01910
9323			anti-sigma	BXY_34600	BSAG_01833	BACOVA_05150	HMPREF1017_02358	HMPREF9010_02907	BacD2_010100006795	HMPREF0106_01911
9324			ECF-sigma		BSAG_01834	BACOVA_05151	HMPREF1017_02359	HMPREF9010_02908	BacD2_010100006790	HMPREF0106_01912
9325				BXY_34620	BSAG_01835	BACOVA_05152	HMPREF1017_02360	HMPREF9010_02909	BacD2_010100006785	HMPREF0106_01913
9326				BXY_34630	BSAG_01836	BACOVA_05153	HMPREF1017_02361	HMPREF9010_02910	BacD2_010100006780	HMPREF0106_01914
9327				BXY_34640	BSAG_01837		HMPREF1017_02362	HMPREF9010_02911	BacD2_010100006775	HMPREF0106_01915
9360			ECF-sigma			BACOVA_05174	HMPREF1017_02377	HMPREF9010_02929	BacD2_010100006700
9361						BACOVA_05175
9362			anti-sigma	BXY_34900	BSAG_01862	BACOVA_05176	HMPREF1017_02378	HMPREF9010_02930	BacD2_010100006695	HMPREF0106_01940
9363			SusC-like	BXY_34910						HMPREF0106_01941
9364			SusC-like				HMPREF1017_02379
9365			SusD-like				HMPREF1017_02380
9366		130					HMPREF1017_02381
9367			GH88				HMPREF1017_02382
9368						BACOVA_05177
9369			SusC-like			BACOVA_05178		HMPREF9010_02931	BacD2_010100006690
9370			SusD-like			BACOVA_05179		HMPREF9010_02932	BacD2_010100006685
9371						BACOVA_05180		HMPREF9010_02933	BacD2_010100006680
9372						BACOVA_05181		HMPREF9010_02934	BacD2_010100006675
[truncated: 563 more rows]
