# Supplementary material for: Phenotypic and Genomic Diversification in Complex Carbohydrate-Degrading Human Gut Bacteria
Source: mSystems. 2022 Feb 15;7(1):e00947-21. doi: 10.1128/msystems.00947-21 (PMC8845570; doi:10.1128/msystems.00947-21)
Supplement: TABLE S3 [file msystems.00947-21-st003.xlsx]

## Sheet: Table S3a
Table S3a. Genes in Bacteroides xylanisolvens strain D22 that are regulated >10-fold in response to growth on porcine gastric mucin O-glycans
All PUL genes are listed in column D/E, but only PULs from which 2 or more genes were detected as upregulated were counted as responsive toward growth on O-glycans, those not counted are in red text.
Up and down regulated genes are colored green and red, respectively.
Gene name	Fold change	P value	PUL?	shared/ mucin	CAZyme, SusC/D?	Additional annotation
HMPREF0106_00006	10.3026	0.000307				hypothetical protein
HMPREF0106_00008	15.9317	0.000337				NADP-dependent 7-alpha-hydroxysteroid dehydrogenase
HMPREF0106_00071	10.2748	0.00105				membrane protein
HMPREF0106_00081	0.0650025	0.000445				glutamate dehydrogenase( EC:1.4.1.4 )
HMPREF0106_00141	0.0865878	0.00106				conserved hypothetical protein
HMPREF0106_00147	10.2762	0.000328				citrate (Si)-synthase( EC:2.3.3.1 )
HMPREF0106_00153	0.0957993	9.52e-07				acyl-ACP thioesterase
HMPREF0106_00155	0.0903415	0.00222				acetolactate synthase, large subunit, biosynthetic type( EC:2.2.1.6 )
HMPREF0106_00156	0.0951658	0.00189				dihydroxy-acid dehydratase( EC:4.2.1.9 )
HMPREF0106_00160	30.793	0.000255				hypothetical protein
HMPREF0106_00161	14.2745	0.0005				conserved hypothetical protein
HMPREF0106_00164	23.7961	1.19e-05				preprotein translocase, SecA subunit( EC:3.5.1.24 )
HMPREF0106_00302	0.0887695	0.000246				hypothetical protein
HMPREF0106_00309	229.101	0.000454			GH18	chitinase
HMPREF0106_00514	16.0745	0.000106				DNA-binding protein HU
HMPREF0106_00523	0.0836425	0.0018				MutT/NUDIX family protein
HMPREF0106_00536	34.5967	0.000264	yes	Shared		fibronectin type III domain-containing protein
HMPREF0106_00537	53.0124	0.000119	yes	Shared		integral membrane protein
HMPREF0106_00538	30.8523	0.00024	yes	Shared		esterase
HMPREF0106_00539	40.3591	0.000258	yes	Shared		endo-1,4-beta-xylanase Z
HMPREF0106_00540	63.2285	0.00045	yes	Shared		ADP-ribosylglycohydrolase superfamily
HMPREF0106_00541	41.9168	0.000214	yes	Shared		ADP-ribosylglycohydrolase superfamily
HMPREF0106_00542	21.1312	7.01e-05	yes	Shared		Ig domain-containing protein
HMPREF0106_00543	28.8123	0.000255	yes	Shared	SusD-like	outer membrane protein
HMPREF0106_00544	73.4809	0.000445	yes	Shared	SusC-like	outer membrane protein
HMPREF0106_00545	27.4919	0.00136				ribokinase( EC:2.7.1.15 )
HMPREF0106_00559	10.6753	0.00446				hypothetical protein
HMPREF0106_00604	18.9095	6.3e-05				major outer membrane protein OmpA
HMPREF0106_00610	0.0773705	0.000231				carbamoyl-phosphate synthase, large subunit( EC:6.3.5.5 )
HMPREF0106_00700	16.8958	0.000237	yes	Shared	SusD-like	RagB/SusD domain-containing protein
HMPREF0106_00848	111.609	0.00103				hypothetical protein
HMPREF0106_00849	61.4595	0.00139			CBM62	conserved hypothetical protein
HMPREF0106_00857	33.4372	0.000288				conserved hypothetical protein
HMPREF0106_00858	64.36	0.000232			PL8_2	chondroitinase (chondroitin lyase)( EC:4.2.2.21,EC:4.2.2.20 )
HMPREF0106_00861	28.0199	0.0015	yes	Shared		conserved hypothetical protein
HMPREF0106_00862	17.665	0.000428	yes	Shared	SusD-like	outer membrane protein
HMPREF0106_00863	26.0392	0.000278	yes	Shared	SusC-like	outer membrane receptor RagA protein
HMPREF0106_00888	19.1517	4.74e-05	yes	Shared	SusC-like	outer membrane protein
HMPREF0106_00889	13.9168	0.000215	yes	Shared	SusD-like	outer membrane protein
HMPREF0106_00890	17.356	0.000583	yes	Shared	SusC-like	outer membrane protein
HMPREF0106_00906	31.2086	0.000245			GH88	unsaturated glucuronyl hydrolase
HMPREF0106_00907	21.6154	0.000579				N-acetylglucosamine-6-sulfatase
HMPREF0106_00908	15.1111	0.000445			PL8_2	chondroitinase
HMPREF0106_00910	0.0622593	0.000177				HAD-superfamily hydrolase, subfamily IIB
HMPREF0106_00911	229.844	0.000582				conserved hypothetical protein
HMPREF0106_00912	158.318	0.000181			PL29	conserved hypothetical protein
HMPREF0106_00959	10.9812	0.00178				nitroreductase
HMPREF0106_01096	10.4591	0.00251	yes	Mucin	SusD-like	outer membrane protein
HMPREF0106_01112	11.7124	0.00119				two-component system response regulator
HMPREF0106_01206	11.9243	0.000535	yes	Shared	GH32	levanase (2,6-beta-D-fructanfructanohydrolase)( EC:3.2.1.65 )
HMPREF0106_01210	12.0672	0.00058	yes	Shared		CD4, extracellular superfamily
HMPREF0106_01211	13.2872	0.000545	yes	Shared	GH32	glycosyl hydrolase( EC:3.2.1.26 )
HMPREF0106_01214	26.4543	0.000476	yes	Shared		glucose/galactose transporter
HMPREF0106_01259	28.8242	2.61e-05				conserved hypothetical protein
HMPREF0106_01260	18.1465	0.000365				hypothetical protein
HMPREF0106_01292	11.5501	7.44e-05	yes	Mucin	GH33	sialidase( EC:3.2.1.18 )
HMPREF0106_01293	14.0362	8.22e-05	yes	Mucin	GH33	sialidase
HMPREF0106_01294	12.8115	0.000214	yes	Mucin	SusC-like	outer membrane protein
HMPREF0106_01295	13.3457	0.000326	yes	Mucin	SusD-like	outer membrane protein
HMPREF0106_01296	14.1087	0.000159	yes	Mucin		hypothetical protein
HMPREF0106_01301	361.624	0.000444	yes	Mucin	SusC-like	outer membrane protein
HMPREF0106_01302	361.936	0.000429	yes	Mucin	SusD-like	outer membrane protein
HMPREF0106_01305	11.3928	0.000209	yes	Mucin		sialate-O-acetyltransferase
HMPREF0106_01306	10.4674	0.00615	yes	Mucin		sialate O-acetylesterase
HMPREF0106_01311	21.8376	0.000863	yes	Shared	SusD-like	outer membrane protein
HMPREF0106_01342	0.0912053	0.000341				GDP-L-fucose synthetase( EC:1.1.1.271 )
HMPREF0106_01424	10.2211	0.00302				conserved hypothetical protein
HMPREF0106_01437	10.4469	0.00406				cytochrome D ubiquinol oxidase, subunit II( EC:1.10.3.- )
HMPREF0106_01447	11.2392	0.00116				RNA polymerase sigma-70 factor, ECF subfamily
HMPREF0106_01514	0.0837897	0.00577				C_GCAxxG_C_C family protein
HMPREF0106_01539	38.0515	0.000865				conserved hypothetical protein
HMPREF0106_01613	13.8196	7.77e-05				L-aspartate beta-decarboxylase( EC:4.1.1.12 )
HMPREF0106_01614	11.2826	0.00216				hypothetical protein
HMPREF0106_01665	11.3849	0.000113				OmpA family protein
HMPREF0106_01698	0.0905638	1.1e-05				haloacid dehalogenase-type hydrolase
HMPREF0106_01699	0.0861484	1.79e-05				oxidoreductase
HMPREF0106_01701	0.0606814	0.000194				membrane protein
HMPREF0106_01702	0.0227566	0.00948				integral membrane protein
HMPREF0106_01726	0.0500474	0.000123				magnesium-importing ATPase( EC:3.6.3.2 )
HMPREF0106_01771	22.7402	0.00265				two-component system response regulator
HMPREF0106_01772	29.8761	1.8e-05				DNA ligase D, 3'-phosphoesterase domain protein( EC:6.5.1.1 )
HMPREF0106_01794	30.4125	1.12e-05	yes	Shared	GH92	alpha-1,2-mannosidase family protein
HMPREF0106_01795	19.204	9.44e-06	yes	Shared	GH130	conserved hypothetical protein
HMPREF0106_01796	10.2983	0.000376	yes	Shared		AmpG protein
HMPREF0106_01797	21.5637	0.000443	yes	Shared	GH163	F5/8 type C domain-containing protein
HMPREF0106_01798	112.673	0.000151	yes	Shared		F5/8 type C domain-containing protein
HMPREF0106_01799	87.7339	0.000326	yes	Shared		conserved hypothetical protein
HMPREF0106_01800	77.5294	0.000101	yes	Shared	GH18	endo-beta-N-acetylglucosaminidase F2
HMPREF0106_01801	82.8084	0.000267	yes	Shared	SusD-like	conserved hypothetical protein
HMPREF0106_01802	60.1445	0.000234	yes	Shared	SusC-like	outer membrane protein
HMPREF0106_01804	49.0844	0.000115	yes	Shared	SusC-like	outer membrane protein
HMPREF0106_01805	50.2529	0.000428	yes	Shared	SusD-like	conserved hypothetical protein
HMPREF0106_01806	82.0625	0.000133			GH18	endo-beta-N-acetylglucosaminidase F2
HMPREF0106_01807	97.328	0.000425				conserved hypothetical protein
HMPREF0106_01808	142.852	0.000228				F5/8 type C domain-containing protein
HMPREF0106_01914	0.0795066	8.19e-05	yes	Shared		glutamine synthetase( EC:6.3.1.2 )
HMPREF0106_01969	12.7585	0.000596				conserved hypothetical protein
HMPREF0106_01981	24.4066	0.000221			PL33_1	conserved hypothetical protein
HMPREF0106_01982	18.9418	0.000411				conserved hypothetical protein
HMPREF0106_02034	18.031	0.000103	yes	Shared	SusC-like	outer membrane protein
HMPREF0106_02054	11.1559	0.00217	yes	Shared	GH3	beta-glucosidase( EC:3.2.1.21 )
HMPREF0106_02055	13.7807	0.000293	yes	Shared	SusD-like	outer membrane protein
HMPREF0106_02056	16.3353	7.71e-05	yes	Shared	SusC-like	outer membrane protein
HMPREF0106_02078	14.0968	0.00513	yes	Shared		hexose transporter
HMPREF0106_02079	13.7518	0.00518	yes	Shared	GH3	thermostable beta-glucosidase B( EC:3.2.1.21 )
HMPREF0106_02080	12.5829	0.00758	yes	Shared	GH26	endoglucanase
HMPREF0106_02167	24.573	0.0014	yes	Mucin	GH97	alpha-glucosidase( EC:3.2.1.20 )
HMPREF0106_02239	11.0798	0.000133				conserved hypothetical protein
HMPREF0106_02240	18.0762	0.00164				cytochrome c biogenesis protein CcsA
HMPREF0106_02241	14.7755	0.00107				conserved hypothetical protein
HMPREF0106_02242	16.6331	0.000205				nitrite reductase (cytochrome; ammonia-forming)( EC:1.7.2.2 )
HMPREF0106_02273	25.7348	2.98e-05				conserved hypothetical protein
HMPREF0106_02274	16.8756	0.000631				transglycosylase associated
HMPREF0106_02275	0.07522	0.00046				fosmidomycin resistance protein
HMPREF0106_02279	0.0810039	0.00278				adenosylmethionine--8-amino-7-oxononanoate transaminase( EC:2.6.1.62 )
HMPREF0106_02280	0.0371535	0.000128				8-amino-7-oxononanoate synthase( EC:2.3.1.47 )
HMPREF0106_02281	0.0330882	0.000513				biotin synthesis protein BioC
HMPREF0106_02282	0.0347366	0.000304				biotin biosynthesis protein BioC( EC:2.1.1.197 )
HMPREF0106_02290	54.3123	0.000558				biotin carboxyl carrier protein
HMPREF0106_02291	39.2672	0.000187				acetyl-CoA carboxylase, biotin carboxylase subunit( EC:6.4.1.2,EC:6.3.4.14 )
HMPREF0106_02292	22.1318	0.00228				propionyl-CoA carboxylase, beta subunit( EC:6.4.1.3 )
HMPREF0106_02293	9.96719	2.69e-05				L-lactate permease
HMPREF0106_02476	0.0462993	7.83e-07				formate acetyltransferase( EC:2.3.1.54 )
HMPREF0106_02477	0.0550589	7.8e-05				pyruvate formate-lyase 1-activating enzyme( EC:1.97.1.4 )
HMPREF0106_02530	10.1311	0.000567				hypothetical protein
HMPREF0106_02531	10.2	0.00192				conserved hypothetical protein
HMPREF0106_02532	11.429	0.000451				conserved hypothetical protein
HMPREF0106_02537	10.1015	0.00195				hypothetical protein
HMPREF0106_02686	15.0798	0.000121				amino acid permease family protein
HMPREF0106_02687	21.1337	0.00199				potassium channel subunit
HMPREF0106_02688	20.4903	0.000283				glutaminase( EC:3.5.1.2 )
HMPREF0106_02689	30.3723	8.25e-05				glutamate decarboxylase( EC:4.1.1.15 )
HMPREF0106_02691	16.8118	7.77e-05				sugar transporter
HMPREF0106_02692	31.6812	5.03e-05				permease
HMPREF0106_02750	21.0861	4.66e-06				conserved hypothetical protein
HMPREF0106_02751	10.2838	0.000328				conserved hypothetical protein
HMPREF0106_02797	11.7104	0.00836	yes	Shared		conserved hypothetical protein
HMPREF0106_02799	11.2118	0.000874	yes	Shared	GH20	beta-hexosaminidase( EC:3.2.1.52 )
HMPREF0106_02807	12.4107	0.000978	yes	Shared	SusD-like	outer membrane protein
HMPREF0106_02908	0.0820387	0.000327				protein-(glutamine-N5) methyltransferase, release factor-specific( EC:2.1.1.- )
HMPREF0106_02915	10.0046	0.000283	yes	Shared	SusC-like	outer membrane protein
HMPREF0106_02917	10.5923	0.000326	yes	Shared	GH18	secreted endoglycosidase
HMPREF0106_02918	15.368	4.85e-05	yes	Shared		conserved hypothetical protein
HMPREF0106_02928	0.0968642	0.000705				acetylornithine delta-aminotransferase( EC:2.6.1.11 )
HMPREF0106_02931	0.0901404	0.00103				acetyltransferase
HMPREF0106_02932	0.0889417	0.00149				arginine repressor
HMPREF0106_02978	16.5442	0.00122				ferritin and Dps
HMPREF0106_02986	12.8188	0.00215				alkaline phosphatase family protein
HMPREF0106_03001	0.0210451	4.54e-06				protein AraJ
HMPREF0106_03041	0.0183332	0.00113				cysteine synthase A( EC:2.5.1.47 )
HMPREF0106_03049	9.99484	0.00335	yes	Shared	SusC-like	outer membrane protein
HMPREF0106_03100	10.6057	0.00187				conserved hypothetical protein
HMPREF0106_03222	12.9154	0.00873				hypothetical protein
HMPREF0106_03261	28.9799	0.000725			GH20	beta-hexosaminidase( EC:3.2.1.52 )
HMPREF0106_03284	0.0873345	0.000538				tryptophan synthase, alpha subunit( EC:4.2.1.20 )
HMPREF0106_03285	0.0626178	0.0012				N-(5'phosphoribosyl)anthranilate isomerase( EC:5.3.1.24 )
HMPREF0106_03286	0.0721992	0.000443				indole-3-glycerol phosphate synthase( EC:4.1.1.48 )
HMPREF0106_03429	12.1844	7.31e-05				transaldolase( EC:2.2.1.2 )
HMPREF0106_03434	16.5814	0.00097				hypothetical protein
HMPREF0106_03436	786.072	0.000269	yes	Shared	SusC-like	outer membrane protein
HMPREF0106_03437	788.776	0.000148	yes	Shared	SusD-like	RagB/SusD domain-containing protein
HMPREF0106_03438	395.756	0.000205	yes	Shared		N-acetylglucosamine-6-sulfatase
HMPREF0106_03439	293.261	0.000327	yes	Shared	GH20	beta-hexosaminidase( EC:3.2.1.52 )
HMPREF0106_03440	154.915	2.58e-07	yes	Shared	GH2	beta-galactosidase( EC:3.2.1.23 )
HMPREF0106_03441	12.039	0.000777	yes	Shared	GH29	alpha-L-fucosidase 1( EC:3.2.1.51 )
HMPREF0106_03484	0.0538142	0.00689	yes	Mucin		conserved hypothetical protein
HMPREF0106_03500	10.2467	1.25e-07				L-asparaginase, type II( EC:3.5.1.1 )
HMPREF0106_03566	11.3546	0.00095				glutamate formimidoyltransferase( EC:2.1.2.5 )
HMPREF0106_03567	14.2088	0.00261				imidazolonepropionase( EC:3.5.2.7 )
HMPREF0106_03568	47.2362	0.00192				methenyltetrahydrofolate cyclohydrolase
HMPREF0106_03569	40.9486	0.000443				histidine ammonia-lyase( EC:4.3.1.3 )
HMPREF0106_03626	0.000959897	6.54e-05				O-acetylhomoserine aminocarboxypropyltransferase( EC:2.5.1.49 )
HMPREF0106_03643	0.0159556	0.00235				cation efflux system protein
HMPREF0106_03644	0.0299999	9.44e-05				heavy metal efflux pump, CzcA family
HMPREF0106_03645	0.0458562	0.000193				outer membrane efflux protein
HMPREF0106_03711	10.4829	0.00606	yes	Shared		hypothetical protein
HMPREF0106_03766	44.0361	7.09e-05				conserved hypothetical protein
HMPREF0106_03787	0.094457	0.000112				2-isopropylmalate synthase( EC:2.3.1.182 )
HMPREF0106_03789	12.2645	0.00031				sodium/hydrogen exchanger family protein
HMPREF0106_03790	12.5515	1.36e-05				phosphate transporter family protein
HMPREF0106_03816	20.2105	0.00792	yes	Shared		conserved hypothetical protein
HMPREF0106_03817	26.59	0.00346	yes	Shared	PL12_2	heparinase III protein, heparitin sulfate lyase
HMPREF0106_03847	10.0553	0.000237				conserved hypothetical protein
HMPREF0106_03862	31.3092	1.25e-05	yes	Shared		cell wall surface anchor family protein
HMPREF0106_03863	21.8929	0.000103	yes	Shared	anti-sigma	anti-sigma factor
HMPREF0106_03864	109.693	7.95e-05	yes	Shared	SusC-like	outer membrane protein
HMPREF0106_03865	93.2818	0.000428	yes	Shared	SusD-like	conserved hypothetical protein
HMPREF0106_03866	112.826	0.000877	yes	Shared	GH18	endo-beta-N-acetylglucosaminidase F2
HMPREF0106_03906	0.0539396	0.00358				conserved hypothetical protein
HMPREF0106_03939	26.9261	0.000551				outer membrane protein OprM
HMPREF0106_03941	20.7944	2.7e-05				ABC transporter permease
HMPREF0106_03942	38.2219	0.00245				ABC transporter permease
HMPREF0106_03943	37.3436	0.00285				conserved hypothetical protein
HMPREF0106_03944	63.5857	0.000304				ABC transporter, ATP-binding protein
HMPREF0106_03945	33.5758	0.000188				efflux transporter, MFP component, RND family
HMPREF0106_03962	23.8529	9.88e-06				alanine dehydrogenase( EC:1.4.1.1 )
HMPREF0106_03974	10.9027	0.00372				dihydrolipoyl dehydrogenase( EC:1.8.1.4 )
HMPREF0106_03975	19.3378	0.00129				lipoate--protein ligase( EC:2.7.7.63 )
HMPREF0106_03976	18.9071	0.000269				dihydrolipoamide acetyltransferase( EC:2.3.1.61 )
HMPREF0106_03977	23.9866	0.000181				dehydrogenase E1 component( EC:1.2.4.4 )
HMPREF0106_03978	29.0101	0.00168				flavodoxin
HMPREF0106_04006	10.3646	0.0057				conserved hypothetical protein
HMPREF0106_04087	120.613	2.91e-05				translation elongation factor G
HMPREF0106_04096	0.021909	0.000118				hypothetical protein
HMPREF0106_04143	0.0582686	0.000124				integral membrane protein
HMPREF0106_04174	0.0457242	0.000294	yes	Shared	SusC-like	RagA protein
HMPREF0106_04175	0.0315996	0.00225	yes	Shared	SusD-like	outer membrane protein
HMPREF0106_04176	0.0146837	0.000174	yes	Shared		conserved hypothetical protein
HMPREF0106_04177	0.0586699	0.00103	yes	Shared		conserved hypothetical protein
HMPREF0106_04181	0.0934759	0.00413				conserved hypothetical protein
HMPREF0106_04186	17.2278	0.00123				thioredoxin family protein
HMPREF0106_04218	13.4809	0.000476				membrane protein
HMPREF0106_04231	18.1013	5.09e-05				conserved hypothetical protein
HMPREF0106_04235	0.0041682	0.000273				tRNA (5-methylaminomethyl-2-thiouridylate)-methyltransferase( EC:2.8.1.- )
HMPREF0106_04236	14.85	0.000325				periplasmic protease
HMPREF0106_04237	15.3178	0.000157				conserved hypothetical protein
HMPREF0106_04286	47.3744	0.00272	yes	Shared	SusC-like	TonB-linked outer membrane receptor protein
HMPREF0106_04407	106.904	0.000709				arabinose isomerase( EC:5.3.1.25 )
HMPREF0106_04408	13.1039	0.00941				L-fuculose-1-phosphate aldolase
HMPREF0106_04410	13.768	0.00378				conserved hypothetical protein( EC:5.1.3.- )
HMPREF0106_04411	18.1403	0.00504				L-fucose:H+ symporter permease
HMPREF0106_04481	25.3141	0.00034				multidrug efflux RND transporter MexF
HMPREF0106_04482	30.8947	0.00321				cation efflux pump
HMPREF0106_04483	12.4334	0.00113				outer membrane efflux protein OprM
HMPREF0106_04506	14.0313	0.00232				conserved hypothetical protein
HMPREF0106_04515	0.0782107	0.000189				phosphoserine phosphatase( EC:3.1.3.3 )
HMPREF0106_04553	17.7677	0.000152				conserved hypothetical protein
HMPREF0106_04619	17.034	0.00189				membrane protein
HMPREF0106_04620	23.0522	0.00106				membrane protein
HMPREF0106_04621	23.1677	0.000827				hypothetical protein
HMPREF0106_04650	16.9874	0.00366				DNA-binding protein
HMPREF0106_04755	10.5901	0.00325				conserved hypothetical protein
HMPREF0106_04824	16.4618	1.81e-05				conserved hypothetical protein
HMPREF0106_04827	0.0429908	2.91e-05				membrane protein
HMPREF0106_04828	0.0490586	0.000329				ExsB protein
HMPREF0106_04830	0.0717928	0.000485				preQ(1) synthase( EC:1.7.1.13 )
HMPREF0106_04831	0.0871203	0.000191				HD domain protein
HMPREF0106_04837	17.2325	0.000281				conserved hypothetical protein
HMPREF0106_04838	24.4597	0.00245				conserved hypothetical protein
HMPREF0106_04858	13.3289	0.000151				TonB protein
HMPREF0106_04862	0.0939384	2.74e-05				conserved hypothetical protein
HMPREF0106_04922	9.9751	0.000565				integral membrane protein
HMPREF0106_04923	46.0312	0.000295				succinyl-CoA ligase [ADP-forming] subunit alpha( EC:6.2.1.5 )
HMPREF0106_04924	61.382	0.000878				succinyl-CoA synthase, beta subunit( EC:6.2.1.5 )
HMPREF0106_04927	33.6971	0.000695				NUDIX family hydrolase
HMPREF0106_04928	13.3875	0.0019				carbohydrate kinase( EC:2.7.1.17 )
HMPREF0106_04929	26.7464	2.07e-05				xylose isomerase( EC:5.3.1.5 )
HMPREF0106_04930	39.0239	0.000444				D-xylose-proton symporter (D-xylose transporter)
HMPREF0106_04977	12.4188	0.000151				transposase, IS4 family protein
HMPREF0106_04985	0.0449105	0.000352				hypothetical protein
HMPREF0106_04998	32.7164	0.00161				type I restriction-modification enzyme, S subunit
HMPREF0106_10014	0.0121885	0.00508				( tRNA )
HMPREF0106_10026	0.0459707	0.00767				( tRNA )
HMPREF0106_10031	0.062167	0.00343				( tRNA )
HMPREF0106_10032	0.062167	0.00343				( tRNA )
HMPREF0106_10054	0.0847578	0.00112				( tRNA )
HMPREF0106_10058	0.062167	0.00343				( tRNA )

## Sheet: Table S3b
Table S3b. Genes in Bacteroides ovatus strain 3-1-23 that are regulated >10-fold in response to growth on porcine gastric mucin O-glycans
All PUL genes are listed in column D/E, but only PULs from which 2 or more genes were detected as upregulated were counted as responsive toward growth on O-glycans, those not counted are in red text.
Gene name	Fold change	P value	PUL?	Shared/mucin	CAZyme, SusC/D?	Additional annotation
HMPREF9010_00015	37.0712	0.000253				histidine ammonia-lyase
HMPREF9010_00017	39.8758	0.000121				imidazolonepropionase
HMPREF9010_00018	27.9182	0.00118				glutamate formimidoyltransferase
HMPREF9010_00088	33.2508	0.00713				L-asparaginase, type II
HMPREF9010_00089	45.0304	0.00225				conserved hypothetical protein
HMPREF9010_00164	12.8628	0.000134				ribokinase
HMPREF9010_00165	12.0981	0.000739	Yes	Shared	SusC-like	putative outer membrane protein, probably
HMPREF9010_00166	11.8851	0.000675	Yes	Shared	SusD-like	putative outer membrane protein, probably
HMPREF9010_00173	22.5487	0.000282	Yes	Shared		hypothetical protein
HMPREF9010_00174	15.9736	0.000741	Yes	Shared		conserved hypothetical protein
HMPREF9010_00175	17.8105	0.000739	Yes	Shared	SusD-like	putative outer membrane protein
HMPREF9010_00176	20.5439	0.000676	Yes	Shared	SusC-like	putative TonB-linked outer membrane protein
HMPREF9010_00190	13.392	0.000296				DNA-binding protein HU
HMPREF9010_00207	11.3626	0.000568	Yes	Shared		putative pyridine nucleotide-disulfide
HMPREF9010_00208	12.8432	0.00142	Yes	Shared		conserved hypothetical protein
HMPREF9010_00209	12.4437	0.00246	Yes	Shared		hypothetical protein
HMPREF9010_00210	13.3457	0.00241	Yes	Shared	SusD-like	putative outer membrane protein, probably
HMPREF9010_00211	12.3484	0.000569	Yes	Shared	SusC-like	putative outer membrane protein, probably
HMPREF9010_00212	17.6983	0.00142	Yes	Shared		conserved hypothetical protein
HMPREF9010_00239	10.9706	0.00154	Yes	Shared		conserved hypothetical protein
HMPREF9010_00240	10.8285	3.99e-05	Yes	Shared	SusD-like	putative outer membrane protein, probably
HMPREF9010_00241	11.6521	0.000785	Yes	Shared	SusC-like	putative outer membrane protein, probably
HMPREF9010_00242	20.3508	0.000248	Yes	Shared		putative IPT/TIG domain protein
HMPREF9010_00307	0.0909588	0.000141				conserved hypothetical protein
HMPREF9010_00363	13.3092	0.0013			GH18	chitinase
HMPREF9010_00381	19.2632	0.00295				putative oxaloacetate decarboxylase
HMPREF9010_00385	95.0587	0.00148				hypothetical protein
HMPREF9010_00386	31.0319	0.000161				hypothetical protein
HMPREF9010_00387	28.5156	0.000167				hypothetical protein
HMPREF9010_00421	11.1975	0.00244				conserved hypothetical protein
HMPREF9010_00428	0.0967034	0.00332	Yes	Shared	GH3	xylosidase/arabinosidase
HMPREF9010_00429	0.0552256	0.00012				cysteine synthase A
HMPREF9010_00450	25.4003	0.00735	Yes	Mucin	GH130	hypothetical protein
HMPREF9010_00477	12.9165	0.00121	Yes	Shared		hypothetical protein
HMPREF9010_00494	0.0331417	0.000352				protein AraJ
HMPREF9010_00560	154.884	0.000332				hypothetical protein
HMPREF9010_00625	31.6505	2.1e-05				conserved hypothetical protein
HMPREF9010_00665	0.00920632	0.000585				hypothetical protein
HMPREF9010_00778	0.0159261	0.0014				hypothetical protein
HMPREF9010_00805	13.5389	0.00465				RNA polymerase sigma-70 factor, ECF subfamily
HMPREF9010_00823	47.7133	0.000397				hypothetical protein
HMPREF9010_00917	264.602	0.000579				putative F5/8 type C domain protein
HMPREF9010_00918	204.813	0.000132				conserved hypothetical protein
HMPREF9010_00919	212.199	0.000347	Yes	Shared	GH18	endo-beta-N-acetylglucosaminidase F2
HMPREF9010_00920	135.404	0.000304	Yes	Shared	SusD-like	conserved hypothetical protein
HMPREF9010_00921	251.758	0.000216	Yes	Shared	SusC-like	putative outer membrane protein
HMPREF9010_00924	317.196	0.000141	Yes	Shared		putative outer membrane protein, probably
HMPREF9010_00925	420.683	0.000141	Yes	Shared	SusC-like	putative outer membrane protein
HMPREF9010_00926	215.991	0.000216	Yes	Shared	SusD-like	conserved hypothetical protein
HMPREF9010_00928	315.129	0.000132	Yes	Shared		conserved hypothetical protein
HMPREF9010_00929	304.932	0.000307	Yes	Shared		putative F5/8 type C domain protein
HMPREF9010_00930	50.9996	0.000569	Yes	Shared	GH163	putative F5/8 type C domain protein
HMPREF9010_00931	21.4747	0.000347	Yes	Shared		AmpG protein
HMPREF9010_00932	27.7916	0.000167	Yes	Shared	GH130	conserved hypothetical protein
HMPREF9010_00933	30.9461	0.000216	Yes	Shared	GH92	alpha-1,2-mannosidase family protein
HMPREF9010_00934	24.5555	0.000652	Yes	Shared		AP endonuclease, family 2
HMPREF9010_00936	10.2714	0.000468	Yes	Shared	SusC-like	putative outer membrane protein, probably
HMPREF9010_00956	30.8082	0.00679				DNA ligase D, 3'-phosphoesterase domain protein
HMPREF9010_00989	0.0557187	0.000371				magnesium-importing ATPase
HMPREF9010_01013	0.0933213	0.00168				putative membrane protein
HMPREF9010_01014	0.0737302	0.000981				putative membrane protein
HMPREF9010_01015	0.0656229	0.000253				oxidoreductase, short chain
HMPREF9010_01016	0.0809111	0.000274				putative haloacid dehalogenase-type hydrolase
HMPREF9010_01034	33.132	0.0079				hypothetical protein
HMPREF9010_01043	18.7373	0.00035				putative periplasmic protein
HMPREF9010_01044	20.9167	0.000362				putative lipoprotein
HMPREF9010_01065	15.7227	0.00345				universal stress protein
HMPREF9010_01080	72.9981	0.00111				multidrug efflux RND transporter MexF
HMPREF9010_01081	65.1188	0.00507				putative cation efflux pump
HMPREF9010_01082	36.367	0.00321				outer membrane efflux protein OprM
HMPREF9010_01106	14.4526	0.00631				conserved hypothetical protein
HMPREF9010_01127	0.0962741	0.00526				hypothetical protein
HMPREF9010_01153	158.068	0.000585				hypothetical protein
HMPREF9010_01267	31.6807	0.0019				hypothetical protein
HMPREF9010_01309	16.4684	0.00375				hypothetical protein
HMPREF9010_01310	20.1844	0.00405				conserved hypothetical protein
HMPREF9010_01336	23.2105	0.00324				inner membrane protein YhiM
HMPREF9010_01343	13.4095	0.00331				hypothetical protein
HMPREF9010_01345	20.0383	0.00989				putative adenylate cyclase
HMPREF9010_01346	16.7403	0.00929				putative leucine Rich Repeat protein
HMPREF9010_01368	35.6215	0.00227				succinyl-CoA synthase, beta subunit
HMPREF9010_01369	41.2257	0.00176				succinyl-CoA ligase [ADP-forming] subunit alpha
HMPREF9010_01370	12.1571	0.00693				putative integral membrane protein
HMPREF9010_01373	29.1327	0.00147				response regulator receiver domain protein
HMPREF9010_01374	41.4371	0.00133				putative two-component system sensor histidine
HMPREF9010_01375	72.7034	0.000461				putative two-component system sensor histidine
HMPREF9010_01376	749.166	0.000373				hypothetical protein
HMPREF9010_01389	25.4044	0.00198				putative membrane protein
HMPREF9010_01397	15.2894	0.00738				OmpA family protein
HMPREF9010_01401	11.4484	0.00116	Yes	Shared	SusD-like	putative outer membrane protein probably
HMPREF9010_01445	39.5538	0.00425				YidE/YbjL duplication protein
HMPREF9010_01446	48.5153	0.00113				putative L-aspartate beta-decarboxylase
HMPREF9010_01447	24.4154	0.0036				putative TonB-dependent receptor
HMPREF9010_01505	22.52	0.00249				hypothetical protein
HMPREF9010_01524	18.1565	0.00125			GH97	alpha-glucosidase
HMPREF9010_01565	62.2315	0.00386				conserved hypothetical protein
HMPREF9010_01752	23.3584	0.00111				flavodoxin
HMPREF9010_01753	18.2771	0.00137				2-oxoisovalerate dehydrogenase, E1 component,
HMPREF9010_01754	17.4584	0.0036				2-oxoisovalerate dehydrogenase, E2 component,
HMPREF9010_01755	10.0534	0.0039				putative lipoyltransferase/lipoate-protein
HMPREF9010_01756	11.1261	0.00109				dihydrolipoyl dehydrogenase
HMPREF9010_01863	50.0844	0.00286				conserved hypothetical protein
HMPREF9010_01865	0.0112113	0.000141				tRNA
HMPREF9010_01872	17.696	0.00383				conserved hypothetical protein
HMPREF9010_01893	10.3827	0.0016	Yes	Shared		putative IPT/TIG domain protein
HMPREF9010_01896	10.1137	0.000845	Yes	Shared	SusC-like	putative outer membrane protein, probably
HMPREF9010_01910	10.2287	0.00128				putative [Fe] hydrogenase, large subunit HymC
HMPREF9010_01911	12.1845	0.00111				Fe-hydrogenase, gamma subunit
HMPREF9010_01982	0.081144	0.00798				Dps family protein
HMPREF9010_02002	0.088643	0.000738				transcriptional regulator
HMPREF9010_02004	0.0459668	0.000201	Yes	Shared		methyltransferase
HMPREF9010_02005	0.000900586	0.000429	Yes	Shared		transcriptional regulator
HMPREF9010_02006	0.0017081	2.34e-05	Yes	Shared	SusD-like	conserved hypothetical protein
HMPREF9010_02007	0.00193881	3.99e-05	Yes	Shared	SusC-like	putative outer membrane protein, probably
HMPREF9010_02008	0.080097	0.000506	Yes	Shared		O-acetylhomoserine sulfhydrylase
HMPREF9010_02017	0.0755646	0.000338				lincosamide resistance protein
HMPREF9010_02022	17.93	0.00236				conserved hypothetical protein
HMPREF9010_02023	16.1327	0.00322				putative periplasmic protein
HMPREF9010_02101	63.6535	0.00226				conserved hypothetical protein
HMPREF9010_02102	34.323	0.00898				cytochrome c biogenesis protein CcsA
HMPREF9010_02103	36.3285	0.00628				conserved hypothetical protein
HMPREF9010_02104	39.9744	0.00652				nitrite reductase (cytochrome; ammonia-forming)
HMPREF9010_02105	29.8232	0.0068				cytochrome c nitrate reductase, small subunit
HMPREF9010_02106	0.0718382	0.000253				hypothetical protein
HMPREF9010_02107	0.0694845	0.00025				putative TonB-dependent receptor
HMPREF9010_02125	20.8833	0.00127				conserved hypothetical protein
HMPREF9010_02126	12.8379	0.00868				transglycosylase associated
HMPREF9010_02129	13.2618	0.00218	Yes	Shared	SusD-like	putative outer membrane protein, probably
HMPREF9010_02130	12.9964	0.00676	Yes	Shared	SusC-like	putative RagA protein
HMPREF9010_02133	0.0553085	0.000875				8-amino-7-oxononanoate synthase
HMPREF9010_02135	0.0874579	0.0015				biotin biosynthesis protein BioC
HMPREF9010_02138	68.9858	0.00153				biotin carboxyl carrier protein
HMPREF9010_02139	48.9742	0.00242				acetyl-CoA carboxylase, biotin carboxylase
HMPREF9010_02140	43.7634	0.00394				propionyl-CoA carboxylase, beta subunit
HMPREF9010_02161	43.2902	0.00122				putative outer membrane protein, probably
HMPREF9010_02235	92.4549	0.000373				putative outer membrane protein OprM
HMPREF9010_02237	29.4692	0.000577				ABC transporter permease
HMPREF9010_02238	18.7799	0.000845				putative ABC transporter, permease protein
HMPREF9010_02239	27.0717	0.00154				ABC transporter permease
HMPREF9010_02240	31.7586	0.00128				putative ABC transporter, permease protein
HMPREF9010_02241	40.0191	0.00138				conserved hypothetical protein
HMPREF9010_02242	48.7666	0.00346				ABC transporter, ATP-binding protein
HMPREF9010_02243	25.9092	0.00659				efflux transporter, MFP component, RND family
HMPREF9010_02260	11.7699	0.000585	Yes	Shared		alanine dehydrogenase
HMPREF9010_02269	0.0642745	0.000373				HD domain protein
HMPREF9010_02270	0.0741871	0.000392				preQ(1) synthase
HMPREF9010_02271	0.0575174	0.000132				ExsB protein
HMPREF9010_02272	0.0602467	0.000382				putative membrane protein
HMPREF9010_02275	57.2179	0.00219				conserved hypothetical protein
HMPREF9010_02310	12.2541	0.00037	Yes	Shared	GH2	beta-galactosidase
HMPREF9010_02311	11.1538	0.000585	Yes	Shared	GH20	beta-hexosaminidase
HMPREF9010_02312	12.8102	0.000382	Yes	Shared		putative N-acetylglucosamine-6-sulfatase
HMPREF9010_02313	95.005	0.000373	Yes	Shared		conserved hypothetical protein
HMPREF9010_02314	91.8447	0.00043	Yes	Shared	SusD-like	putative outer membrane protein, probably
HMPREF9010_02315	86.837	0.000296	Yes	Shared	SusC-like	putative outer membrane protein, probably
HMPREF9010_02316	79.6798	0.00041	Yes	Shared	GH18	chitinase
HMPREF9010_02425	48.7269	0.00445				major outer membrane protein OmpA
HMPREF9010_02426	222.797	0.000506				hypothetical protein
HMPREF9010_02439	11.7909	0.000382				hypothetical protein
HMPREF9010_02440	18.5973	0.00152	Yes	Shared	GH88	unsaturated glucuronyl hydrolase
HMPREF9010_02530	0.0947019	0.000307				putative thioesterase family protein
HMPREF9010_02544	57.7632	0.000482	Yes	Shared	SusC-like	putative outer membrane protein
HMPREF9010_02545	49.5065	0.000397	Yes	Shared	SusD-like	RagB/SusD hypothetical protein
HMPREF9010_02568	11.0169	0.00125	Yes	Shared	GH18	endo-beta-N-acetylglucosaminidase F1
HMPREF9010_02754	24.5891	0.000924	Yes	Shared		L-rhamnose 1-epimerase
HMPREF9010_02931	35.2463	0.000248	Yes	Shared	SusC-like	putative outer membrane protein
HMPREF9010_02932	37.8589	0.000239	Yes	Shared	SusD-like	putative outer membrane protein
HMPREF9010_02933	32.4271	0.000468	Yes	Shared		conserved hypothetical protein
HMPREF9010_02934	38.9765	0.000382	Yes	Shared		conserved hypothetical protein
HMPREF9010_02935	17.3629	0.000363	Yes	Shared	CBM32,GH35	beta-galactosidase (Lactase)
HMPREF9010_03096	10.2272	0.00363	Yes	Shared		putative peroxiredoxin
HMPREF9010_03158	10.3197	0.00152				preprotein translocase, SecA subunit
HMPREF9010_03351	13.5287	0.00261				putative membrane protein
HMPREF9010_03429	0.0455395	0.00358				putative transporter
HMPREF9010_03433	0.00149041	5.68e-05				O-acetylhomoserine aminocarboxypropyltransferase
HMPREF9010_03439	0.0355626	0.000253				transcriptional regulator, MarR family
HMPREF9010_03441	0.0736538	0.000678				aminotransferase, class I and II family protein
HMPREF9010_03454	12.5609	0.00637				putative choloylglycine hydrolase
HMPREF9010_03568	0.0239797	8.5e-05				hypothetical protein
HMPREF9010_03572	41.7721	0.00056				hypothetical protein
HMPREF9010_03573	23.4862	0.000274				conserved hypothetical protein
HMPREF9010_03574	34.5927	0.000248				outer membrane protein
HMPREF9010_03575	30.2912	0.000409				putative anti-sigma factor
HMPREF9010_03576	27.0788	0.000382				conserved hypothetical protein
HMPREF9010_03579	29.5865	0.000296				putative translation elongation factor G
HMPREF9010_03686	0.0912545	0.000564				dihydroxy-acid dehydratase
HMPREF9010_03687	0.0726807	0.000201				acetolactate synthase, large subunit,
HMPREF9010_03688	0.0568857	2.1e-05				acetolactate synthase, small subunit
HMPREF9010_03689	0.057263	0.000248				acyl-ACP thioesterase
HMPREF9010_03690	0.0804455	0.000307				ketol-acid reductoisomerase
HMPREF9010_03758	10.2538	0.00323				catalase
HMPREF9010_03759	0.0690206	0.00319				glutamate dehydrogenase
HMPREF9010_03760	0.0355198	0.00145				hypothetical protein
HMPREF9010_03838	12.7473	0.00417				cupin region
HMPREF9010_03839	14.7784	0.00653				hypothetical protein
HMPREF9010_03899	13.7758	0.000661	Yes	Mucin	GH3	beta-glucosidase
HMPREF9010_03900	41.6974	0.000585	Yes	Mucin	GH42	beta-galactosidase I
HMPREF9010_03901	55.6352	0.000678	Yes	Mucin	GH43_34	arabinan endo-1,5-alpha-L-arabinosidase A
HMPREF9010_03909	13.429	0.000568	Yes	Mucin		glycerophosphodiester phosphodiesterase
HMPREF9010_03913	37.9412	0.000928	Yes	Shared	SusD-like	putative outer membrane protein, probably
HMPREF9010_03914	36.5191	0.00263	Yes	Shared	SusC-like	putative outer membrane protein, probably
HMPREF9010_04026	0.0983594	0.00826				LrgB family protein
HMPREF9010_04100	48.6297	0.000585	Yes	Shared	SusC-like	putative outer membrane protein
HMPREF9010_04101	42.1199	0.000482	Yes	Shared	SusD-like	conserved hypothetical protein
HMPREF9010_04102	39.3074	0.00034	Yes	Shared	GH18	putative secreted endoglycosidase
HMPREF9010_04103	36.7917	0.000227	Yes	Shared		conserved hypothetical protein
HMPREF9010_04136	43.9789	0.000161				rhamnulokinase
HMPREF9010_04137	50.1924	0.000141				L-rhamnose isomerase
HMPREF9010_04138	56.7223	0.000457				L-rhamnose/H+ symporter
HMPREF9010_04164	13.8689	0.00417	Yes	Shared		hypothetical protein
HMPREF9010_04165	10.014	0.00322	Yes	Shared	GH76	putative alpha-1,6-mannanase
HMPREF9010_04167	10.1426	0.000382	Yes	Shared	SusD-like	putative outer membrane protein
HMPREF9010_04172	10.0583	0.00183	Yes	Shared	GH29	conserved hypothetical protein
HMPREF9010_04174	56.6062	0.000382	Yes	Shared	SusD-like	putative outer membrane protein probably
HMPREF9010_04175	79.0009	0.000348	Yes	Shared	SusC-like	putative outer membrane protein
HMPREF9010_04198	71.8625	0.00138				ferritin and Dps
HMPREF9010_04289	39.9654	0.000201	Yes	Shared	SusC-like	putative outer membrane protein, probably
HMPREF9010_04290	14.5005	0.000363	Yes	Shared	SusD-like	putative outer membrane protein, probably
HMPREF9010_04291	33.2851	0.000419	Yes	Shared	SusC-like	putative outer membrane protein, probably
HMPREF9010_04292	19.6532	0.000248	Yes	Shared	SusD-like	putative outer membrane protein, probably
HMPREF9010_04311	0.0504938	0.000368				HAD-superfamily hydrolase, subfamily IIB
HMPREF9010_04313	12.1193	0.000459				conserved hypothetical protein
HMPREF9010_04314	22.3003	0.000167			PL29	conserved hypothetical protein
HMPREF9010_04345	26.1633	0.000924				putative MAC/Perforin domain protein
HMPREF9010_04346	46.6422	0.00187			GT4	putative glycosyltransferase
HMPREF9010_04386	16.8643	0.000413				V-type H(+)-translocating pyrophosphatase
HMPREF9010_04462	13.3944	0.00451				periplasmic linker protein, putative multidrug
HMPREF9010_04463	17.6966	0.00125				transporter, AcrB/D/F family
HMPREF9010_04464	20.6345	0.000449				outer membrane efflux protein
HMPREF9010_04560	23.7259	0.00807				pyruvate dehydrogenase (cytochrome)
HMPREF9010_04591	0.0922866	0.00012				3-isopropylmalate dehydrogenase
HMPREF9010_04592	0.0867952	0.00025				2-isopropylmalate synthase
HMPREF9010_04593	0.0839368	0.00017				3-isopropylmalate dehydratase, small subunit
HMPREF9010_04594	0.0851953	0.000382				3-isopropylmalate dehydratase, large subunit
HMPREF9010_04599	25.7641	0.000449				hypothetical protein
HMPREF9010_04604	49.8895	0.00153				amino acid antiporter
HMPREF9010_04605	32.565	0.00345				putative potassium channel subunit
HMPREF9010_04606	55.4525	0.000604				glutaminase
HMPREF9010_04607	83.2395	0.00153				glutamate decarboxylase
HMPREF9010_04609	31.9154	0.00723				putative sugar transporter
HMPREF9010_04671	52.5342	0.00243				conserved hypothetical protein
HMPREF9010_04672	55.4319	0.00291				conserved hypothetical protein
HMPREF9010_04681	18.5996	0.000825				putative cell surface antigen
HMPREF9010_04682	22.5135	0.000636				conserved hypothetical protein
HMPREF9010_04737	10.6544	0.000348	Yes	Shared	SusC-like	putative outer membrane protein, probably
HMPREF9010_04738	12.3733	0.000409	Yes	Shared	SusD-like	putative outer membrane protein
HMPREF9010_04740	10.461	0.000392	Yes	Shared		hypothetical protein
HMPREF9010_04759	18.7777	0.00794				putative thioredoxin
HMPREF9010_04803	17.2877	0.00108				conserved hypothetical protein
HMPREF9010_04804	19.4167	0.000658				conserved domain protein
HMPREF9010_04833	12.8582	0.000535				putative Tat (twin-arginine translocation)
HMPREF9010_04837	12.5907	0.000678	Yes	Shared	SusC-like	putative outer membrane protein, probably
HMPREF9010_04838	13.5681	0.000818	Yes	Shared	SusD-like	putative outer membrane protein, probably
HMPREF9010_04839	12.182	0.000467	Yes	Shared		conserved hypothetical protein
HMPREF9010_04840	16.39	0.0017	Yes	Shared		conserved hypothetical protein
HMPREF9010_04841	12.5015	0.000449	Yes	Shared		conserved hypothetical protein
HMPREF9010_04854	19.9864	0.000568	Yes	Shared		conserved hypothetical protein
HMPREF9010_04855	19.655	0.00157	Yes	Shared		S-layer related protein , sialic acid-specific
HMPREF9010_04856	20.0545	0.000419	Yes	Mucin		conserved hypothetical protein
HMPREF9010_04857	16.0681	0.00202	Yes	Mucin		hypothetical protein
HMPREF9010_04858	20.3481	0.0004	Yes	Mucin	SusD-like	putative outer membrane protein, probably
HMPREF9010_04859	26.7774	0.000429	Yes	Mucin	SusC-like	putative outer membrane protein, probably
HMPREF9010_04860	19.5036	0.000711				N-acylglucosamine 2-epimerase
HMPREF9010_04861	16.558	0.000841				arabinose-proton symporter
HMPREF9010_04867	18.8154	0.00381	Yes	Shared	SusC-like	putative outer membrane protein, probably
HMPREF9010_04868	30.5038	0.00236	Yes	Shared	SusD-like	putative outer membrane protein, probably
HMPREF9010_04888	24.1754	0.000932				hypothetical protein
HMPREF9010_04908	28.656	0.000363			GH20	beta-hexosaminidase
HMPREF9010_04946	13.4387	0.00165				FucR
HMPREF9010_04947	26.93	0.00125				arabinose isomerase
HMPREF9010_04954	23.8859	0.00637	Yes	Shared	SusC-like	putative outer membrane protein
HMPREF9010_04956	31.9606	0.00134	Yes	Shared		conserved hypothetical protein
HMPREF9010_04957	44.5694	0.00487	Yes	Shared		conserved hypothetical protein
HMPREF9010_04958	59.0975	0.000574	Yes	Shared		putative endo-beta-N-acetylglucosaminidase
HMPREF9010_04960	15.4593	0.000397				hypothetical protein

## Sheet: Table S3c
Table S3c. Genes in Bacteroides ovatus strain D2 that are regulated >10-fold in response to growth on porcine gastric mucin O-glycans
All PUL genes are listed in column D/E, but only PULs from which 2 or more genes were detected as upregulated were counted as responsive toward growth on O-glycans, those not counted are in red text.
(note that the locus tag numbers in this strain were assigned with gaps of 5 in the numbering)
Up and down regulated genes are colored green and red, respectively.
Name	Fold change	P value	PUL?	Shared/mucin	CAZyme, SusC/D?	Additional annotation
ansB	11.2055	0.00154
BacD2_010100000135	24.0097	0.000446				hypothetical protein
BacD2_010100000140	22.9195	0.000426				putative periplasmic protein
BacD2_010100000190	14.3572	0.0029				hypothetical protein
BacD2_010100000195	12.4829	0.000278				putative transmembrane protein
BacD2_010100000200	18.0824	0.000836				hypothetical protein
BacD2_010100000315	10.0429	0.00844				hypothetical protein
BacD2_010100000320	15.4388	0.00216				ECF-type sigma factor
BacD2_010100000358	38.9479	0.000296				putative sialic acid-specific acetylesterase II
BacD2_010100000363	15.3538	0.00189			GH106	putative DNA-binding protein
BacD2_010100000443	0.0738934	0.000303				Mg2+ transport ATPase protein B
BacD2_010100000468	33.8361	0.00242			GH2	beta-galactosidase
BacD2_010100000488	15.9882	0.000163			GH137-GH2-CBM57	beta-galactosidase
BacD2_010100000548	19.9915	0.00174			GH78	putative alpha-rhamnosidase
BacD2_010100000553	22.7048	0.00534			GH141	hypothetical protein
BacD2_010100000558	12.8056	0.00322			GH127	hypothetical protein
BacD2_010100000753	23.2578	0.00102				hypothetical protein
BacD2_010100000778	20.9373	0.00173			GH105	hypothetical protein
BacD2_010100000783	13.7604	0.000701			GH140	hypothetical protein
BacD2_010100000788	16.9781	0.000943			GH78-GH33	putative alpha-rhamnosidase
BacD2_010100000843	14.4829	0.000124	Yes	Shared	SusD-like	hypothetical protein
BacD2_010100000848	15.2519	0.000336	Yes	Shared	SusC-like	hypothetical protein
BacD2_010100000853	22.8756	0.00145	Yes	Shared		hypothetical protein
BacD2_010100000863	41.2364	3.54e-06	Yes	Shared	GH92	hypothetical protein
BacD2_010100000868	31.0884	6.96e-05	Yes	Shared	GH130	hypothetical protein
BacD2_010100000873	11.528	0.000405	Yes	Shared		putative signal transducer
BacD2_010100000878	63.4656	0.000424			GH163	hypothetical protein
BacD2_010100000883	142.92	8.5e-05	Yes	Shared		hypothetical protein
BacD2_010100000888	97.3523	9.87e-06	Yes	Shared	GH18	endo-beta-N-acetylglucosaminidase
BacD2_010100000893	122.198	0.000387	Yes	Shared	SusD-like	hypothetical protein
BacD2_010100000898	111.75	9.22e-05	Yes	Shared	SusC-like	hypothetical protein
BacD2_010100000903	85.4523	0.000291	Yes	Shared		hypothetical protein
BacD2_010100000908	116.847	0.000355	Yes	Shared	GH18	hypothetical protein
BacD2_010100000913	81.4034	0.000162	Yes	Shared	SusD-like	hypothetical protein
BacD2_010100000918	95.6575	0.000157	Yes	Shared	SusC-like	hypothetical protein
BacD2_010100000933	154.358	1.82e-05				hypothetical protein
BacD2_010100000938	170.634	3.68e-05	Yes	Shared	SusC-like	hypothetical protein
BacD2_010100000943	126.271	4.93e-05	Yes	Shared	SusD-like	hypothetical protein
BacD2_010100000948	209.323	0.000249	Yes	Shared	GH18	putative secreted endoglycosidase
BacD2_010100000953	188.926	3.41e-05			GH18	putative secreted endoglycosidase
BacD2_010100000958	253.814	2.85e-05				putative patatin-like protein
BacD2_010100000963	224.602	5.91e-06				hypothetical protein
BacD2_010100002335	17.4245	0.00482				hypothetical protein
BacD2_010100002702	27.0965	8.77e-05	Yes	Shared	SusD-like	hypothetical protein
BacD2_010100002707	10.4725	0.000967	Yes	Shared	SusC-like	hypothetical protein
BacD2_010100002712	10.1016	7.74e-06	Yes	Shared	GH20	beta-hexosaminidase precursor
BacD2_010100002717	33.3119	9.46e-05	Yes	Shared	GH20	beta-hexosaminidase precursor
BacD2_010100002987	13.4376	0.000584				hypothetical protein
BacD2_010100003207	10.8362	0.00172				hypothetical protein
BacD2_010100003232	20.0864	0.00996				hypothetical protein
BacD2_010100003237	16.1967	0.00462				hypothetical protein
BacD2_010100003272	10.4639	0.000277	Yes	Shared	SusC-like	hypothetical protein
BacD2_010100003282	11.5043	0.000209	Yes	Shared		hypothetical protein
BacD2_010100003287	10.5284	0.00222	Yes	Shared	GH43_4	putative arabinan endo-1,5-alpha-L-arabinosidase
BacD2_010100003367	17.4204	0.00109	Yes	Shared	GH88	glycoside hydrolase family protein
BacD2_010100003377	11.7668	0.000392	Yes	Shared	SusD-like	hypothetical protein
BacD2_010100003474	13.3593	0.00143	Yes	Shared	SusD-like	RagB/SusD domain protein
BacD2_010100003479	10.6042	0.000934	Yes	Shared		hypothetical protein
BacD2_010100003524	23.6243	0.000354				flavodoxin FldA
BacD2_010100003529	30.4105	7.06e-05				2-oxoisovalerate dehydrogenase beta subunit
BacD2_010100003534	23.1709	0.00071				lipoamide acyltransferase component of
BacD2_010100003539	28.6916	0.000628				lipoate-protein ligase A
BacD2_010100003544	23.423	0.000231				dihydrolipoamide dehydrogenase
BacD2_010100004034	0.0219216	0.000408				hypothetical protein
BacD2_010100004039	0.0270487	8.8e-05				hypothetical protein
BacD2_010100004044	0.0511021	8.76e-05				protease
BacD2_010100004049	0.0357779	0.000506				hypothetical protein
BacD2_010100004054	0.0164318	0.000574	Yes	Shared		leucine-rich repeat-containing protein
BacD2_010100004059	0.00874532	0.000119	Yes	Shared		hypothetical protein
BacD2_010100004064	0.0106314	0.00214	Yes	Shared		hypothetical protein
BacD2_010100004069	0.0101256	0.00248	Yes	Shared	SusD-like	hypothetical protein
BacD2_010100004074	0.0179629	0.000155	Yes	Shared	SusC-like	hypothetical protein
BacD2_010100004299	11.8393	0.00152				hypothetical protein
BacD2_010100004429	20.6027	3.46e-05				oxidoreductase, aldo/keto reductase
BacD2_010100004454	12.4318	0.000279	Yes	Shared	GH28	glycoside hydrolase family protein
BacD2_010100004464	33.2427	0.000471	Yes	Shared		hypothetical protein
BacD2_010100004469	11.8278	0.00015	Yes	Shared		Ig-like, group 2
BacD2_010100004479	11.455	0.000713	Yes	Shared	SusC-like	hypothetical protein
BacD2_010100004544	64.2674	2.73e-05				NADH:ubiquinone oxidoreductase subunit
BacD2_010100004549	51.619	9.44e-05				NADH-ubiquinone oxidoreductase subunit
BacD2_010100004906	0.0886039	0.0022				non-specific DNA-binding protein Dps
BacD2_010100004973	19.2029	0.00412	Yes	Shared		hypothetical protein
BacD2_010100004978	14.2758	8.46e-05	Yes	Shared		hypothetical protein
BacD2_010100004983	16.1612	7.28e-05	Yes	Shared	GH18	glycosyl hydrolase
BacD2_010100004988	17.3549	0.00132	Yes	Shared	SusD-like	hypothetical protein
BacD2_010100005103	16.8553	0.000263				hypothetical protein
BacD2_010100005108	11.8687	0.000306				putative periplasmic protein
BacD2_010100005345	0.0967828	0.000912				hypothetical protein
BacD2_010100006665	27.7968	1.58e-05	Yes	Shared	GH89	alpha-N-acetylglucosaminidase precursor
BacD2_010100006670	166.972	2.78e-05	Yes	Shared	GH35-CBM32	Beta-galactosidase
BacD2_010100006675	361.291	2.85e-05	Yes	Shared		hypothetical protein
BacD2_010100006680	433.827	1.06e-05	Yes	Shared		hypothetical protein
BacD2_010100006685	260.032	1.03e-05	Yes	Shared		putative outer membrane protein
BacD2_010100006690	176.89	5e-05	Yes	Shared	SusD-like	putative outer membrane protein
BacD2_010100006695	15.5108	0.000137	Yes	Shared	SusC-like	putative anti-sigma factor
BacD2_010100007543	10.0921	0.000388	Yes	Shared		hypothetical protein
BacD2_010100007568	16.136	5.37e-05	Yes	Shared		hypothetical protein
BacD2_010100007918	11.0166	0.0014				hypothetical protein
BacD2_010100008013	14.8834	0.000118	Yes	Mucin	SusD-like	hypothetical protein
BacD2_010100008270	11.9801	6.53e-05	Yes	Shared		RNA polymerase ECF-type sigma factor
BacD2_010100008275	10.4438	0.000599	Yes	Shared		putative anti-sigma factor
BacD2_010100008280	10.55	1.86e-05	Yes	Shared	GH92	putative alpha-1,2-mannosidase
BacD2_010100008285	10.7337	0.000149	Yes	Shared	GH92	putative alpha-1,2-mannosidase
BacD2_010100008290	15.7381	2.78e-05	Yes	Shared	SusC-like	hypothetical protein
BacD2_010100008295	16.6178	0.000836	Yes	Shared	SusD-like	hypothetical protein
BacD2_010100008300	18.5559	0.0005	Yes	Shared		hypothetical protein
BacD2_010100008305	16.7406	0.0053	Yes	Shared		putative patatin-like protein
BacD2_010100008310	17.4173	0.000309	Yes	Shared	GH18	endo-beta-N-acetylglucosaminidase F1 precursor
BacD2_010100008605	41.7483	0.000575	Yes	Shared	SusD-like	RagB/SusD domain protein
BacD2_010100008610	13.8288	0.00064	Yes	Shared	SusC-like	TonB-dependent receptor plug
BacD2_010100008745	12.2675	0.00168	Yes	Shared		hypothetical protein
BacD2_010100008750	10.3662	0.00239	Yes	Shared		hypothetical protein
BacD2_010100008755	10.6814	0.000409	Yes	Shared	GH89	alpha-N-acetylglucosaminidase precursor
BacD2_010100008765	15.4613	0.000773	Yes	Shared	SusD-like	hypothetical protein
BacD2_010100008770	14.2181	0.000132	Yes	Shared	SusC-like	hypothetical protein
BacD2_010100009040	10.6126	0.00199				major outer membrane protein OmpA
BacD2_010100009151	0.0882579	0.00119				hypothetical protein
BacD2_010100009156	72.8921	0.000543				hypothetical protein
BacD2_010100009311	0.032514	9.49e-05				hypothetical protein
BacD2_010100009316	11.8499	0.000306	Yes	Shared		hypothetical protein
BacD2_010100009321	14.3082	9.08e-06	Yes	Shared	SusD-like	RagB/SusD domain protein
BacD2_010100009331	16.3431	0.00142	Yes	Shared	GH76	putative alpha-1,6-mannanase
BacD2_010100009336	14.7685	0.000167	Yes	Shared		hypothetical protein
BacD2_010100009341	10.2655	0.000242	Yes	Shared		hypothetical protein
BacD2_010100009471	12.4788	0.000831	Yes	Shared	GH50	hypothetical protein
BacD2_010100009481	15.4984	0.00218	Yes	Shared		hypothetical protein
BacD2_010100009486	11.6932	0.000609	Yes	Shared	SusD-like	RagB/SusD domain protein
BacD2_010100009491	16.043	0.000457	Yes	Shared	SusC-like	TonB-dependent receptor plug
BacD2_010100009643	10.2563	0.00191	Yes	Mucin		putative patatin-like protein
BacD2_010100009648	17.5017	0.00076	Yes	Mucin		hypothetical protein
BacD2_010100009658	23.1501	5.19e-05	Yes	Mucin	GH18	glycosyl hydrolase
BacD2_010100009663	11.8436	1.25e-05	Yes	Mucin	SusD-like	hypothetical protein
BacD2_010100009693	12.844	0.000259	Yes	Shared	GH18	hypothetical protein
BacD2_010100009698	11.7704	0.000416	Yes	Shared	SusD-like	hypothetical protein
BacD2_010100009703	10.0661	0.000232	Yes	Shared	SusC-like	hypothetical protein
BacD2_010100009923	11.2167	0.000553	Yes	Shared		adhesin
BacD2_010100009933	11.0674	0.00544	Yes	Shared		hypothetical protein
BacD2_010100009943	10.2906	0.000542	Yes	Shared	SusC-like	hypothetical protein
BacD2_010100010232	10.3721	0.000775	Yes	Shared		putative esterase
BacD2_010100010242	20.5708	0.000756	Yes	Shared	GH98-CBM35	endo-beta-galactosidase, putative, ebg98A
BacD2_010100010247	18.8727	0.00155	Yes	Shared	GH10	hypothetical protein
BacD2_010100010257	15.0258	0.0076	Yes	Shared	SusD-like	RagB/SusD domain protein
BacD2_010100010262	16.3556	0.000148	Yes	Shared	SusC-like	hypothetical protein
BacD2_010100010267	51.9533	7.82e-05	Yes	Shared	SusD-like	RagB/SusD domain protein
BacD2_010100010272	17.1571	0.000113	Yes	Shared	SusC-like	hypothetical protein
BacD2_010100010377	22.3752	8.98e-05	Yes	Shared	SusC-like	hypothetical protein
BacD2_010100010382	20.0522	0.000657	Yes	Shared	SusD-like	hypothetical protein
BacD2_010100010387	18.739	0.000255	Yes	Shared		hypothetical protein
BacD2_010100010392	40.4947	0.00035	Yes	Shared	GH26	hypothetical protein
BacD2_010100010397	31.0275	8.03e-05	Yes	Shared	GH3	glycoside hydrolase family 3 domain protein
BacD2_010100010402	14.305	0.00126	Yes	Shared		glucose/galactose transporter
BacD2_010100010407	12.0063	0.00279	Yes	Shared	CE9	N-acetylglucosamine-6-phosphate deacetylase
BacD2_010100010467	14.4877	0.000526	Yes	Shared		glycerophosphoryl diester phosphodiesterase
BacD2_010100010517	42.4604	0.000599	Yes	Shared	SusC-like	hypothetical protein
BacD2_010100010522	84.4938	0.00016	Yes	Shared	SusD-like	hypothetical protein
BacD2_010100010527	70.7799	1.04e-06	Yes	Shared	GH3	periplasmic beta-glucosidase precursor
BacD2_010100010532	24.1999	6.11e-05	Yes	Shared	GH144	hypothetical protein
BacD2_010100010847	11.0704	6.26e-05	Yes	Shared	SusC-like	hypothetical protein
BacD2_010100011024	10.0416	0.000131	Yes	Shared	SusD-like	RagB/SusD domain protein
BacD2_010100011671	34.3235	2.83e-05			PL29	hypothetical protein
BacD2_010100011676	44.0719	0.000111				hypothetical protein
BacD2_010100011761	18.5624	0.00529	Yes	Shared	GH43_3	putative exported endo-arabinase
BacD2_010100011766	14.9297	0.000899	Yes	Shared	SusD-like	hypothetical protein
BacD2_010100011771	10.4327	4.6e-05	Yes	Shared	SusC-like	hypothetical protein
BacD2_010100011941	10.1589	0.000354	Yes	Shared	SusC-like	hypothetical protein
BacD2_010100012011	21.0892	9.45e-05			CBM62	hypothetical protein
BacD2_010100012016	75.0684	0.000279				hypothetical protein
BacD2_010100012116	13.4803	2.95e-06	Yes	Shared	SusC-like	hypothetical protein
BacD2_010100012501	17.1843	0.000831	Yes	Shared	GH18	putative endo-beta-N-acetylglucosaminidase F1
BacD2_010100012506	17.2072	4.87e-05	Yes	Shared		hypothetical protein
BacD2_010100012511	12.1681	0.0048	Yes	Shared	SusD-like	hypothetical protein
BacD2_010100012641	31.8691	0.0012				DSBA oxidoreductase
BacD2_010100012646	90.5737	0.000515				hypothetical protein
BacD2_010100012651	103.195	0.000815				hypothetical protein
BacD2_010100012656	95.8784	1.89e-05				hypothetical protein
BacD2_010100013168	0.0475603	5.36e-05				MFS transport protein AraJ
BacD2_010100013188	98.1735	0.00116	Yes	Mucin	GH88	glycosyl hydrolase family 88
BacD2_010100013193	22.358	0.000128	Yes	Mucin	GH95	hypothetical protein
BacD2_010100013198	15.0927	0.000409	Yes	Mucin	GH3	glycoside hydrolase family 3 domain protein
BacD2_010100013203	11.7072	0.000551	Yes	Mucin	SusD-like	RagB/SusD domain protein
BacD2_010100013208	19.9264	4.81e-05	Yes	Mucin	SusC-like	hypothetical protein
BacD2_010100013228	11.9877	0.000855				hypothetical protein
BacD2_010100013388	10.5399	0.00131	Yes	Mucin	SusC-like	TonB-dependent receptor plug
BacD2_010100013408	12.1584	7.03e-05	Yes	Mucin		hypothetical protein
BacD2_010100013553	14.8114	0.000303				hypothetical protein
BacD2_010100013563	59.007	0.000105	Yes	Shared	SusC-like	hypothetical protein
BacD2_010100013568	44.3228	6.54e-06	Yes	Shared	SusD-like	hypothetical protein
BacD2_010100013573	18.5375	0.000575	Yes	Shared	GH43_28	beta-glycosidase
BacD2_010100013578	28.9457	0.00146	Yes	Shared	GH144	hypothetical protein
BacD2_010100013583	18.2546	0.000717	Yes	Shared	GH3	periplasmic beta-glucosidase precursor
BacD2_010100013823	0.0915891	0.00443				transcriptional regulator
BacD2_010100013868	12.3559	0.00188	Yes	Mucin		hypothetical protein
BacD2_010100013878	10.2618	0.002	Yes	Mucin	SusD-like	hypothetical protein
BacD2_010100014553	15.6216	0.000716	Yes	Shared	SusC-like	hypothetical protein
BacD2_010100014558	15.9632	0.00107	Yes	Shared	SusD-like	hypothetical protein
BacD2_010100014578	12.967	0.00168	Yes	Shared		hypothetical protein
BacD2_010100014670	13.7657	7.89e-05				DNA-binding protein HU-beta
BacD2_010100015085	11.462	0.00109	Yes	Mucin		hypothetical protein
BacD2_010100015105	0.0993567	0.000853				alkyl hydroperoxide reductase subunit F
BacD2_010100015125	22.519	5.94e-06	Yes	Shared	SusC-like	putative TonB-linked outer membrane protein
BacD2_010100015130	62.9537	0.000658	Yes	Shared	SusD-like	hypothetical protein
BacD2_010100015135	56.7551	0.000239	Yes	Shared		hypothetical protein
BacD2_010100015140	72.2629	5.51e-05	Yes	Shared		spore peptidoglycan hydrolase
BacD2_010100015155	29.1775	0.000163	Yes	Shared		putative integral membrane protein
BacD2_010100015165	34.5693	0.000646	Yes	Shared		putative esterase
BacD2_010100015170	22.4875	0.00104	Yes	Shared		putative large exoprotein involved in heme
BacD2_010100015175	16.0741	0.000242	Yes	Shared		putative large exoprotein involved in heme
BacD2_010100015180	12.3989	0.000393	Yes	Shared		hypothetical protein
BacD2_010100015185	13.5462	0.000523	Yes	Shared	SusD-like	hypothetical protein
BacD2_010100015190	19.7825	0.000289	Yes	Shared	SusC-like	hypothetical protein
BacD2_010100015300	14.4103	0.000147				hypothetical protein
BacD2_010100015305	13.4809	0.000163				hypothetical protein
BacD2_010100015320	13.6967	0.00031	Yes	Shared	SusC-like	TonB-dependent receptor plug
BacD2_010100015325	25.952	0.00904	Yes	Shared	SusD-like	RagB/SusD domain protein
BacD2_010100015330	12.3063	0.000128	Yes	Shared	GH5_13	hypothetical protein
BacD2_010100015335	18.9203	0.000481	Yes	Shared		hypothetical protein
BacD2_010100015340	15.5416	0.000934	Yes	Shared		hypothetical protein
BacD2_010100016045	10.1849	0.00213	Yes	Shared		sialic acid-specific 9-O-acetylesterase
BacD2_010100016075	15.2793	0.000291	Yes	Shared		hypothetical protein
BacD2_010100016090	10.4158	0.00148	Yes	Shared	SusD-like	hypothetical protein
BacD2_010100016095	13.2561	0.000109	Yes	Shared	SusC-like	hypothetical protein
BacD2_010100016335	11.955	5.9e-06				outer membrane efflux protein
BacD2_010100016340	15.9516	0.000201				AcrB/AcrD/AcrF family transporter
BacD2_010100016570	17.592	0.00236	Yes	Shared	GH10-CBM4	endo-1,4-beta-xylanase
BacD2_010100016690	10.1452	0.00274	Yes	Shared	GH18	chitinase
BacD2_010100016695	19.6882	0.000225	Yes	Shared	SusC-like	hypothetical protein
BacD2_010100016700	13.8358	0.00126	Yes	Shared	SusD-like	hypothetical protein
BacD2_010100016705	11.8965	0.000148	Yes	Shared		hypothetical protein
BacD2_010100017035	25.3122	0.000387				hypothetical protein
BacD2_010100017110	15.3594	8.34e-05	Yes	Shared		putative alanine dehydrogenase
BacD2_010100017210	192.085	0.000579				ABC transporter permease
BacD2_010100017215	171.507	0.00147				putative ABC transport system ATP-binding
BacD2_010100017220	98.7019	5.96e-05				hypothetical protein
BacD2_010100017225	39.4621	8.5e-05				hypothetical protein
BacD2_010100017230	37.7585	0.000114				ABC transporter permease
BacD2_010100017235	15.3526	4.38e-05				hypothetical protein
BacD2_010100017240	12.0742	0.000822				ABC transporter permease
BacD2_010100017250	82.552	4.91e-05				putative outer membrane protein OprM precursor
BacD2_010100017630	62.3096	0.000526				hypothetical protein
BacD2_010100017720	13.3777	0.0025	Yes	Mucin		hypothetical protein
BacD2_010100017730	28.5049	0.000943	Yes	Mucin	SusC-like	TonB-dependent receptor plug
BacD2_010100017735	22.7189	0.00243	Yes	Mucin		hypothetical protein
BacD2_010100017750	54.5989	0.00131				hypothetical protein
BacD2_010100017755	19.9485	0.00497				hypothetical protein
BacD2_010100017760	48.4576	0.000507				propionyl-CoA carboxylase beta chain
BacD2_010100017765	76.5376	0.00018				biotin carboxylase
BacD2_010100017770	124.746	0.000278				biotin carboxyl carrier protein
BacD2_010100017838	15.4915	0.000956				hypothetical protein
BacD2_010100017843	22.6703	0.000336				hypothetical protein
BacD2_010100017918	0.0876647	0.000665				hypothetical protein
BacD2_010100017923	0.0581321	0.00102				hypothetical protein
BacD2_010100017928	58.7364	4.87e-06				quinol oxidase
BacD2_010100017938	85.623	0.000112				hypothetical protein
BacD2_010100017943	79.5589	0.000209				cytochrome c biogenesis protein ccsA
BacD2_010100017948	134.224	3.48e-05				hypothetical protein
BacD2_010100018482	10.823	0.00152				hypothetical protein
BacD2_010100018677	12.028	0.000794				hypothetical protein
BacD2_010100019017	15.747	8.76e-05				putative transmembrane protein
BacD2_010100019022	10.4823	0.00157			GH20	Beta-N-acetylhexosaminidase
BacD2_010100019027	13.8308	0.000309			GH20	Beta-N-acetylhexosaminidase
BacD2_010100019032	22.2235	0.000435	Yes	Shared		hypothetical protein
BacD2_010100019037	14.6628	0.00146	Yes	Shared	SusD-like	RagB/SusD domain protein
BacD2_010100019042	10.129	5.56e-05	Yes	Shared	SusC-like	TonB-dependent receptor plug
BacD2_010100019067	0.0992296	0.000114				glutamate dehydrogenase
BacD2_010100019207	19.9445	0.000148				hypothetical protein
BacD2_010100019212	24.6054	4.95e-06				hypothetical protein
BacD2_010100019342	0.0875744	0.000668	Yes	Shared	SusC-like	hypothetical protein
BacD2_010100019347	0.0962343	0.000407	Yes	Shared		hypothetical protein
BacD2_010100019459	11.8908	0.000534				citrate synthase
BacD2_010100019524	17.246	0.0032				hypothetical protein
BacD2_010100019529	13.7565	0.00317				hypothetical protein
BacD2_010100019814	290.667	0.000762				hypothetical protein
BacD2_010100020061	86.3403	9.46e-05				elongation factor G
BacD2_010100020076	33.3028	0.000417				hypothetical protein
BacD2_010100020081	60.0445	0.000217				putative anti-sigma factor
BacD2_010100020086	65.3133	9.8e-05			SusC-like	hypothetical protein
BacD2_010100020091	47.9178	0.000101				hypothetical protein
BacD2_010100020096	49.4984	4.89e-05				hypothetical protein
BacD2_010100020111	0.0188464	4.53e-06				hypothetical protein
BacD2_010100020396	17.6714	8.36e-05	Yes	Shared	GH2-CBM57	glycoside hydrolase family protein
BacD2_010100020401	14.4685	0.000457	Yes	Shared		hypothetical protein
BacD2_010100020406	35.1568	0.00604	Yes	Shared	SusD-like	RagB/SusD domain-containing protein
BacD2_010100020411	14.2905	0.000186	Yes	Shared	SusC-like	TonB-dependent receptor
BacD2_010100020526	20.7774	0.00018	Yes	Shared	SusC-like	hypothetical protein
BacD2_010100020531	23.5499	0.000536	Yes	Shared	SusD-like	putative outer membrane protein
BacD2_010100020536	20.6459	0.00725	Yes	Shared		hypothetical protein
BacD2_010100020746	17.9025	0.00421	Yes	Mucin	GH65	glycoside hydrolase family protein
BacD2_010100020756	12.9595	0.000377	Yes	Mucin		hypothetical protein
BacD2_010100020806	0.0438563	7.39e-05				outer membrane efflux protein precursor
BacD2_010100020811	0.00994522	3.19e-05				cation efflux system protein
BacD2_010100020816	0.0196785	0.000309				cation efflux system protein
BacD2_010100020956	0.0442637	0.000672				O-acetylhomoserine (thiol)-lyase
BacD2_010100021227	11.7569	0.00036				putative exopolyphosphatase
BacD2_010100021232	10.0735	0.00135				polyphosphate kinase
BacD2_010100021247	0.0784067	0.00604				ammonium transporter
BacD2_010100021277	16.3858	0.00265				putative thioredoxin
BacD2_010100021862	10.2324	0.00366				hypothetical protein
BacD2_010100021867	10.0744	0.00138				hypothetical protein
BacD2_010100021872	20.9744	0.0014				protein found in conjugate transposon TraE
BacD2_010100021877	68.8502	0.000787				hypothetical protein
BacD2_010100021882	21.6137	0.000317				hypothetical protein
BacD2_010100021887	23.0506	0.000472				hypothetical protein
BacD2_010100021892	28.8705	0.00246				hypothetical protein
BacD2_010100021897	37.9574	0.00241				hypothetical protein
BacD2_010100021902	112.376	0.000177				hypothetical protein
BacD2_010100021907	13.0475	0.00124				protein found in conjugate transposon TraK
BacD2_010100021912	14.4331	0.00369				hypothetical protein
BacD2_010100021917	20.493	0.000554				protein found in conjugate transposon TraM
BacD2_010100021922	28.1071	0.0054				hypothetical protein
BacD2_010100021927	10.6404	0.00161				hypothetical protein
BacD2_010100021932	19.0714	0.00164				putative mobilization protein
BacD2_010100021937	14.9171	0.00147				hypothetical protein
BacD2_010100021942	49.3256	0.00249				hypothetical protein
BacD2_010100021947	11.4757	0.000545				hypothetical protein
BacD2_010100021952	17.7162	0.000303				putative DNA mismatch repair protein mutS
BacD2_010100021957	23.3591	0.000318				hypothetical protein
BacD2_010100021962	24.3914	0.000127				putative DNA primase
BacD2_010100021967	24.5033	4.87e-05				hypothetical protein
BacD2_010100021972	32.1912	0.000408				hypothetical protein
BacD2_010100021977	28.5406	0.000217				putative DNA topoisomerase I
BacD2_010100021982	26.1867	0.000659				hypothetical protein
BacD2_010100021987	16.5405	0.000274				hypothetical protein
BacD2_010100022257	49.722	0.000547				hypothetical protein
BacD2_010100022377	11.1044	0.00137				hypothetical protein
BacD2_010100022382	10.5057	0.000673				ABC transporter, ATP-binding protein
BacD2_010100022577	21.2952	0.000506				aspartate aminotransferase
BacD2_010100022854	10.2447	0.000357	Yes	Shared	SusC-like	hypothetical protein
BacD2_010100022859	28.2342	0.000791	Yes	Shared	SusD-like	hypothetical protein
BacD2_010100022879	10.381	0.00143				OmpA/MotB domain protein
BacD2_010100023574	127.969	0.000469				hypothetical protein
BacD2_010100023609	81.1654	6.66e-05				succinyl-CoA synthetase alpha chain
BacD2_010100023614	64.5277	0.000116				succinyl-CoA synthetase beta chain
BacD2_010100023634	22.5752	0.000837				xylulose kinase (xylulokinase)
BacD2_010100023639	70.9649	0.000515				xylose isomerase
BacD2_010100023689	10.7995	0.00132				hypothetical protein
BacD2_010100024426	21.2141	0.000706				outer membrane efflux protein oprM precursor
BacD2_010100024431	80.3605	0.0009				putative cation efflux pump
BacD2_010100024436	88.1692	2.18e-05				putative cation efflux pump
BacD2_010100024526	19.4226	0.000735	Yes	Shared		hypothetical protein
BacD2_010100024531	15.4954	0.000202	Yes	Shared	GH43_18	hypothetical protein
BacD2_010100024536	16.8027	0.000186	Yes	Shared	SusD-like	RagB/SusD domain protein
BacD2_010100024541	13.6606	0.000257	Yes	Shared	SusC-like	TonB-dependent receptor
BacD2_010100024581	13.6735	0.00261	Yes	Mucin		HI0933 family protein
BacD2_010100024586	12.38	0.000586	Yes	Mucin		hypothetical protein
BacD2_010100024601	13.1339	0.00225	Yes	Mucin	SusD-like	hypothetical protein
BacD2_010100024606	11.5236	0.0011	Yes	Mucin	SusC-like	hypothetical protein
BacD2_010100024646	13.4704	0.000217	Yes	Shared		hypothetical protein
BacD2_010100024651	16.4663	0.000718	Yes	Shared		hypothetical protein
BacD2_010100024656	13.2343	2.32e-05	Yes	Shared	SusD-like	RagB/SusD domain protein
BacD2_010100024891	18.0369	2.04e-05				hypothetical protein
BacD2_010100024896	18.5214	5.97e-05				putative cell surface antigen
BacD2_010100024936	11.4859	0.00249				hypothetical protein
BacD2_010100024941	21.0806	0.00126				hypothetical protein
BacD2_010100025383	31.2022	0.000616				hypothetical protein
BacD2_010100025413	19.6334	0.00101				putative permease
BacD2_010100025418	12.91	0.0031				putative sugar transporter
BacD2_010100025423	215.908	8.41e-05				glutamate decarboxylase
BacD2_010100025428	160.221	3.19e-05				glutaminase
BacD2_010100025433	23.3177	0.0024				putative potassium channel subunit
BacD2_010100025438	52.4336	0.000456				glutamate/gamma-aminobutyrate anti-porter
BacD2_010100025582	18.7208	0.000309				hypothetical protein
BacD2_010100025592	36.0217	0.00373	Yes	Shared		putative endo-beta-N-acetylglucosaminidase F1
BacD2_010100025597	37.0185	0.000553	Yes	Shared		hypothetical protein
BacD2_010100025607	23.1486	0.0016	Yes	Shared	SusD-like	hypothetical protein
BacD2_010100025612	11.186	0.00268	Yes	Shared	SusC-like	hypothetical protein
BacD2_010100025627	25.7798	2.96e-05				L-fucose permease
BacD2_010100025632	15.2902	0.00142				hypothetical protein
BacD2_010100025637	18.4881	0.000715				L-fuculose kinase
BacD2_010100025642	14.2147	0.00132				L-fuculose-1-phosphate aldolase
BacD2_010100025652	40.4406	0.00016				FucR
BacD2_010100025714	13.4552	0.000656	Yes	Mucin	SusD-like	RagB/SusD domain protein
BacD2_010100025909	28.8766	6.42e-05			GH20	beta-hexosaminidase precursor
BacD2_010100026109	11.4803	0.000432	Yes	Mucin	SusD-like	hypothetical protein
BacD2_010100026114	15.0123	0.00038	Yes	Mucin	GH5_38-CBM35	Cellulase
BacD2_010100026119	23.2091	0.00399	Yes	Mucin	CBM35	sialic acid-specific 9-O-acetylesterase
BacD2_010100026124	14.2216	0.000368	Yes	Mucin	GH5_38	Cellulase
BacD2_010100026204	12.2523	0.000214	Yes	Mucin	SusD-like	hypothetical protein
BacD2_010100026214	10.3208	0.000414	Yes	Mucin		hypothetical protein
BacD2_010100026219	24.5726	0.0002				hypothetical protein
BacD2_010100026579	19.1708	2.66e-05				formiminotransferase-cyclodeaminase
BacD2_010100026584	29.4751	0.000309				imidazolonepropionase
BacD2_010100026589	51.6174	0.00175				methenyltetrahydrofolate cyclohydrolase
BacD2_010100026594	39.2361	0.000432				histidine ammonia-lyase
fucI	121.11	0.000187
hppA	14.1155	8.57e-06
nrfA	72.905	2.65e-05
xylE	122.941	0.000633

## Sheet: Table S3d
Table S3d. Genes in Bacteroides ovatus strain H59 that are regulated >10-fold in response to growth on porcine gastric mucin O-glycans
For this strain, "shared" indicates the presence of a gene in one or more of four non mucin-degrading strains.
Up and down regulated genes are colored green and red, respectively.
Name	Fold change	P value	PUL?	Shared/mucin/unique	CAZY	Additional annotation
accC1	33.6263	6.1e-05
bioB	0.0580442	1.91e-05
bioD	0.0376112	0.000326
dapF	0.0589827	0.00258
fucI	65.5385	2.91e-05
gadB	14.1304	0.000144
gdhB2	0.0627856	4.66e-06
glmS	0.0436438	2.74e-05
glsA	17.0256	4.22e-05
H59DRAFT_00001	105.02	2.08e-05	yes	shared	GH92	Glyco_hydro_92
H59DRAFT_00002	88.0153	6.52e-05	yes	shared	GH130	Glyco_hydro_130
H59DRAFT_00003	77.534	0.000134	yes	shared		MFS_1
H59DRAFT_00004	81.2697	0.000153	yes	shared	GH163	F5_F8_type_C
H59DRAFT_00005	60.0852	1.53e-05	yes	shared		F5_F8_type_C
H59DRAFT_00006	75.0648	0.000136	yes	shared		DUF1735
H59DRAFT_00007	74.7362	1.26e-05	yes	shared	GH18	DUF4849
H59DRAFT_00008	68.1391	1.51e-05	yes	shared		SusD-like
H59DRAFT_00009	152.323	2.39e-05	yes	shared		TonB_dep_Rec
H59DRAFT_00010	21425.6	1.32e-06	yes	shared
H59DRAFT_00013	503.888	4.93e-05	yes	shared		TonB_dep_Rec
H59DRAFT_00014	367.245	5.3e-05	yes	shared		SusD-like
H59DRAFT_00015	415.508	7.2e-06	yes	shared	GH18	DUF4849
H59DRAFT_00016	418.522	8.22e-05	yes	shared		DUF1735
H59DRAFT_00017	721.038	0.000718	yes	shared		F5_F8_type_C
H59DRAFT_00054	0.0554571	4.17e-05				NMN_transporter
H59DRAFT_00055	0.0522122	0.000305				TonB_dep_Rec
H59DRAFT_00066	16.8571	0.000143
H59DRAFT_00092	10.1414	0.000333	yes	mucin		STN
H59DRAFT_00093	18.3017	0.000742	yes	mucin		SusD
H59DRAFT_00095	19.1717	0.000193	yes	mucin		PQQ_2
H59DRAFT_00165	423.075	9.1e-05				GTP_EFTU
H59DRAFT_00168	18.7879	1.53e-05	yes	shared
H59DRAFT_00169	22.0599	2.07e-05	yes	shared		FecR
H59DRAFT_00170	28.3611	1.26e-05	yes	shared		STN
H59DRAFT_00171	18.1682	8.38e-05	yes	shared		DUF4249
H59DRAFT_00172	19.4066	0.000101	yes	shared
H59DRAFT_00175	0.0126113	9.7e-06
H59DRAFT_00219	99.4238	0.00765				zf-CHC2 (Zn finger)
H59DRAFT_00246	182.778	6.6e-05
H59DRAFT_00301	39.0837	2.01e-05	yes	shared	GH10-CBM4-CBM4	Glyco_hydro_10
H59DRAFT_00302	21.0971	0.000247	yes	shared
H59DRAFT_00303	30.232	0.000202	yes	shared		SusD-like
H59DRAFT_00313	12.4401	4.84e-06				DDE_Tnp_1
H59DRAFT_00370	77.0268	2.1e-05				Peptidase_M64
H59DRAFT_00374	0.00375935	0.00587				SNARE_assoc
H59DRAFT_00388	16.0841	7.52e-05	yes	shared	PL15_2	Hepar_II_III
H59DRAFT_00389	11.7944	0.000164	yes	shared		MFS_1
H59DRAFT_00392	24.713	0.000135	yes	shared		Sulfatase
H59DRAFT_00393	21.1036	3.38e-05	yes	shared	PL12_2	Hepar_II_III
H59DRAFT_00394	18.4236	4.41e-05	yes	shared	GH88	Glyco_hydro_88
H59DRAFT_00395	25.7937	0.000393	yes	shared		SusD
H59DRAFT_00396	17.9817	0.000143	yes	shared		TonB_dep_Rec
H59DRAFT_00397	29.3749	0.000119	yes	shared		DUF4958
H59DRAFT_00398	30.2016	9.87e-05	yes	shared	PL12_2	Hepar_II_III
H59DRAFT_00475	10.4587	0.00239				PfkB
H59DRAFT_00479	17.2525	0.00204	yes	shared		His_Phos_2
H59DRAFT_00480	21.016	0.000646	yes	shared		FAD_oxidored
H59DRAFT_00481	21.5005	0.000166	yes	shared
H59DRAFT_00484	15.9948	0.0089	yes	shared		SusD
H59DRAFT_00485	33.5638	0.000233	yes	shared		TonB_dep_Rec
H59DRAFT_00486	297.897	0.0023	yes	shared		BACON
H59DRAFT_00516	0.0747929	0.000272
H59DRAFT_00532	14.3892	0.000354				DUF2582
H59DRAFT_00551	22.4164	0.000458	yes	shared	GH3	Glyco_hydro_3
H59DRAFT_00552	182.643	0.00314	yes	shared	GH144	Glycoamylase
H59DRAFT_00554	56.5479	0.000273	yes	shared		SusD-like
H59DRAFT_00555	69.3835	0.00276	yes	shared		SusC-like
H59DRAFT_00558	28.3333	0.000486	yes	shared	GH16	Glyco_hydro_16
H59DRAFT_00559	44.2148	0.00309	yes	shared		TonB_dep_Rec
H59DRAFT_00560	22.5235	0.000572	yes	shared		SusD-like
H59DRAFT_00561	142.068	0.00478	yes	shared
H59DRAFT_00613	13.321	0.00366
H59DRAFT_00616	0.00789222	0.000111				MFS_1
H59DRAFT_00635	0.0490365	0.00148				GATase_2
H59DRAFT_00646	0.100654	0.00165				Gln-synt_C
H59DRAFT_00687	35.0199	1.03e-05			GH20	Glyco_hydro_20
H59DRAFT_00691	0.0621558	6.54e-05				TonB_dep_Rec
H59DRAFT_00697	0.00172096	0.000371				Calycin_like
H59DRAFT_00724	31.2754	7.93e-05				GntR
H59DRAFT_00727	19.8379	5.62e-05				FGGY_N
H59DRAFT_00728	17.4779	4.49e-05				rhaM
H59DRAFT_00729	24.4239	0.000194	yes	shared		MFS_1
H59DRAFT_00732	10.2957	1.26e-05	yes	shared		STN
H59DRAFT_00734	10.2731	8.64e-05	yes	shared		DUF4849
H59DRAFT_00739	34.1922	4.17e-05				DUF4840
H59DRAFT_00804	12.7134	7.27e-05				SusD-like
H59DRAFT_00805	12.7576	0.00208			GH18	DUF4849
H59DRAFT_00807	12.0902	0.00137				DUF1735
H59DRAFT_00812	18.8786	2.97e-05				MIP
H59DRAFT_00814	10.8937	2.6e-05				Sigma70_r2
H59DRAFT_00826	0.00812019	0.000944
H59DRAFT_00835	0.0401631	0.000147				Radical_SAM
H59DRAFT_00838	0.0913654	0.000579				Phage_integrase
H59DRAFT_00876	427.642	0.00182				Fer4
H59DRAFT_00877	1615.29	0.0038				NADH-G_4Fe-4S_3
H59DRAFT_00878	25.6411	4.69e-06				Fer4
H59DRAFT_00890	12.7704	0.00619	yes	shared		SusC-like
H59DRAFT_00892	12.9585	0.00154	yes	shared		TIG
H59DRAFT_00894	24.0326	0.000167	yes	shared		Alginate_lyase
H59DRAFT_00895	16.1635	0.000186	yes	shared	GH28	Glyco_hydro_28
H59DRAFT_00972	16.86	0.000787				Lactamase_B_3
H59DRAFT_00977	0.0479342	0.000516				Fib_succ_major
H59DRAFT_01043	15.7391	0.000682
H59DRAFT_01090	0.100279	0.00752			GH106	Glyco_hydro_2_N
H59DRAFT_01172	13.4127	2.57e-05				2-oxoacid_dh
H59DRAFT_01173	12.5306	7.27e-05				E1_dh
H59DRAFT_01174	31.155	0.000572				Flavodoxin_1
H59DRAFT_01184	29.279	0.00303	yes	unique		TonB_dep_Rec
H59DRAFT_01185	990.085	4.48e-06	yes	unique		CarbopepD_reg_2
H59DRAFT_01186	20.0572	0.000354	yes	unique	PL38	Alginate_lyase
H59DRAFT_01187	26.6057	3.81e-05	yes	unique	PL38	Alginate_lyase
H59DRAFT_01188	25.6281	0.000158	yes	unique	GH2	Glyco_hydro_2
H59DRAFT_01230	90.8304	4.84e-06
H59DRAFT_01231	59.3779	3.93e-05
H59DRAFT_01494	0.0666479	0.00176				NMO
H59DRAFT_01495	0.013264	0.00069				DEAD
H59DRAFT_01616	10.6426	0.000854	yes	shared		SusD
H59DRAFT_01617	10.1867	0.00153	yes	shared	GH30_3	Glyco_hydro_30
H59DRAFT_01618	10.9225	4.79e-05	yes	shared		DUF5016
H59DRAFT_01649	38.9392	1.41e-05	yes	shared	GH89	NAGLU
H59DRAFT_01650	56.9306	1.11e-05	yes	shared	GH35-CBM32	F5_F8_type_C
H59DRAFT_01651	136.399	1.26e-05	yes	shared		DUF4832
H59DRAFT_01652	110.218	0.000266	yes	shared		Fib_succ_major
H59DRAFT_01653	176.772	0.000717	yes	shared		SusD-like
H59DRAFT_01654	119.309	3.69e-05	yes	shared		SusC-like
H59DRAFT_01655	21.1359	2.31e-05	yes	shared		FecR
H59DRAFT_01679	0.0660654	1.03e-05				DUF4953
H59DRAFT_01680	0.0542084	7.2e-06				Plug
H59DRAFT_01681	0.0530972	9.77e-05				SusD
H59DRAFT_01684	18.7639	2.86e-05				AlaDh_PNT_C
H59DRAFT_01694	0.0837417	7.75e-05				HD
H59DRAFT_01697	0.0741213	1.26e-05				Vut_1
H59DRAFT_01702	14.904	0.0018	yes	unique
H59DRAFT_01703	11.0139	0.000708	yes	unique		Metallophos
H59DRAFT_01704	14.5639	0.000227	yes	unique		BACON
H59DRAFT_01705	17.2161	0.000456	yes	unique		NAGPA
H59DRAFT_01706	14.7846	0.000576	yes	unique		SusD-like
H59DRAFT_01707	13.0763	0.000132	yes	unique		SusC-like
H59DRAFT_01738	0.0748451	0.000356				Phage_int_SAM_5
H59DRAFT_01745	0.100438	0.00124
H59DRAFT_01748	0.0640828	0.00104
H59DRAFT_01826	23.5995	1.56e-05	yes	shared		SusC-like
H59DRAFT_01827	25.0677	2.51e-05	yes	shared		SusD-like
H59DRAFT_01828	29.2422	1.95e-05	yes	shared	GH18	DUF4849
H59DRAFT_01829	29.7343	5.57e-05	yes	shared		DUF1735
H59DRAFT_01839	38.0495	2.43e-05				TonB_C
H59DRAFT_01881	0.0997789	0.000133				ATP_bind_3
H59DRAFT_01931	10.0694	0.000124			GH146	Glyco_hydro_127
H59DRAFT_01932	11.03	7.13e-05			GH51	Alpha-L-AF_C
H59DRAFT_02056	0.00901568	8.21e-05
H59DRAFT_02057	0.00511989	2.76e-05
H59DRAFT_02058	0.00533366	9.7e-06
H59DRAFT_02059	0.00588562	7.45e-05
H59DRAFT_02060	0.00425298	3.96e-05
H59DRAFT_02061	0.00899463	0.000523
H59DRAFT_02062	0.00820845	4.24e-05
H59DRAFT_02071	18.2375	4.98e-05
H59DRAFT_02072	25.3711	7.29e-06
H59DRAFT_02073	21.3434	0.000851
H59DRAFT_02074	0.00686622	0.000181
H59DRAFT_02158	12.863	7.24e-05
H59DRAFT_02172	17.9436	0.000377	yes	shared		SusC-like
H59DRAFT_02173	21.1049	0.000327	yes	shared		SusD-like
H59DRAFT_02187	0.0750208	0.00802				MatE
H59DRAFT_02196	13.5006	0.0019
H59DRAFT_02239	15.9937	8.66e-05				Sigma70_r2
H59DRAFT_02260	10.1883	0.000915	yes	unique	GH43_17	Glyco_hydro_43
H59DRAFT_02262	11.2297	0.00012	yes	unique		TonB_dep_Rec
H59DRAFT_02307	17.0732	0.000486
H59DRAFT_02314	27.03	1.26e-05				Thioredoxin_8
H59DRAFT_02322	12.2645	5.17e-05
H59DRAFT_02323	15.8824	2.23e-05
H59DRAFT_02391	18.4028	0.000552	yes	shared		DUF1624
H59DRAFT_02392	12.4369	0.00106	yes	shared	GH20	Glyco_hydro_20
H59DRAFT_02393	15.8221	3.93e-05	yes	shared	GH20	Glyco_hydro_20
H59DRAFT_02394	14.7571	0.000419	yes	shared		DUF5016
H59DRAFT_02395	16.8894	0.000541	yes	shared		SusD
H59DRAFT_02401	0.0334805	1.26e-05
H59DRAFT_02409	0.00247181	0.000151
H59DRAFT_02423	12.9024	4.2e-05				DUF3857
H59DRAFT_02424	22.1847	9.7e-05				Transglut_core
H59DRAFT_02492	21.3345	0.00271			GH3	Glyco_hydro_3
H59DRAFT_02493	14.1153	0.005			GH3	Glyco_hydro_3
H59DRAFT_02494	37.668	0.00132			GH42	Glyco_hydro_42
H59DRAFT_02495	16.5106	0.00213			GH43_34	Glyco_hydro_43
H59DRAFT_02511	0.0754031	1.07e-05				PfkB
H59DRAFT_02523	12.1968	0.000358	yes	unique	CE9	Amidohydro_1
H59DRAFT_02524	10.5754	0.00575	yes	unique		MFS_1
H59DRAFT_02526	11.0408	0.00146	yes	unique	GH20	Glyco_hydro_20
H59DRAFT_02527	19.8201	0.000704	yes	unique
H59DRAFT_02529	31.308	0.000174	yes	unique		SusC-like
H59DRAFT_02533	0.0539237	0.00182				Bac_DNA_binding
H59DRAFT_02538	18.7854	0.000845				Aldo_ket_red
H59DRAFT_02540	13.8577	0.0017				MFS_1
H59DRAFT_02541	10.8439	7.04e-05				ADH_zinc_N
H59DRAFT_02560	19.1501	0.00396
H59DRAFT_02576	0.0876845	0.000436
H59DRAFT_02602	22.607	0.000723				TonB_C
H59DRAFT_02612	0.036263	3.93e-05				LrgB
H59DRAFT_02613	0.100496	0.000795				LrgA
H59DRAFT_02667	0.046315	0.000221				Phage_integrase
H59DRAFT_02786	0.0305247	0.000545
H59DRAFT_02787	0.0219742	3.32e-05				ThrE_2
H59DRAFT_02788	0.0198776	0.000203				ThrE
H59DRAFT_02790	11.02	0.000713
H59DRAFT_02820	27.1724	0.000306			GH2	Glyco_hydro_2
H59DRAFT_02822	13.0323	3.33e-05				AhpC-TSA
H59DRAFT_02835	14.0645	0.00113			GH78	Bac_rhamnosid
H59DRAFT_02846	23.938	0.000192				His_kinase
H59DRAFT_02900	15.6596	0.00403			GH140	Collagen_bind_2
H59DRAFT_02901	11.7073	0.00309			GH78-GH33	Bac_rhamnosid
H59DRAFT_02911	20.6363	5.31e-05	yes	shared		SusD
H59DRAFT_02912	17.5861	0.000708	yes	shared		SusC-like
H59DRAFT_02913	61.1502	0.000247	yes	shared		DUF4957
H59DRAFT_02970	0.0974193	0.000401				His_Phos_1
H59DRAFT_02971	0.0629975	0.0061				DeoC
H59DRAFT_02984	126.73	0.000115
H59DRAFT_02985	123.46	3.67e-05				NlpE
H59DRAFT_02986	494.996	5.1e-05				T2SS-T3SS_pil_N
H59DRAFT_03013	15.275	0.00483			GH31	Glyco_hydro_31
H59DRAFT_03049	0.0769493	0.000483				Phage_integrase
H59DRAFT_03134	40.7878	7.04e-05			PL9_1	DUF4990
H59DRAFT_03135	20.4701	0.00348			GH28	Glyco_hydro_28
H59DRAFT_03142	14.2259	7.2e-06	yes
H59DRAFT_03143	11.6887	6.86e-05	yes		CE12	Lipase_GDSL_2
H59DRAFT_03144	12.8581	2.07e-05	yes			Mfa_like_1
H59DRAFT_03145	18.7187	4.17e-05	yes			Mfa_like_1
H59DRAFT_03146	13.5383	9.7e-06	yes			Mfa_like_1
H59DRAFT_03150	468.586	0.000177
H59DRAFT_03153	112.138	0.0026			PL11_1
H59DRAFT_03157	13.08	0.000162	yes	mucin	PL26
H59DRAFT_03158	22.9175	0.00179	yes	mucin	PL11_1
H59DRAFT_03159	18.9391	0.000759	yes	mucin		SusD
H59DRAFT_03160	13.7302	0.00133	yes	mucin		SusC-like
H59DRAFT_03161	14.1162	0.000893	yes	mucin		SusD
H59DRAFT_03162	11.2404	0.000881	yes	mucin		SusC-like
H59DRAFT_03163	15.4903	0.000224	yes	mucin		Mfa_like_1
H59DRAFT_03164	11.3227	4.81e-05	yes	mucin		Mfa_like_1
H59DRAFT_03204	11.4777	0.00065			CE8	Pectinesterase
H59DRAFT_03209	15.4479	0.00806			PL1_2	BACON
H59DRAFT_03210	11.8362	0.00884				DUF4957
H59DRAFT_03211	13.6031	0.00724
H59DRAFT_03291	31.1302	0.00376				FTCD_C
H59DRAFT_03293	23.1375	0.00408				FTCD
H59DRAFT_03434	22.0422	4.56e-05				Phage_holin_3_6
H59DRAFT_03435	17.0262	1.91e-05				YtxH
H59DRAFT_03578	99.6124	0.000233
H59DRAFT_03604	16.0534	5.64e-05			GH20	Glyco_hydro_20
H59DRAFT_03606	41.2356	4.56e-05	yes	shared		SusC-like
H59DRAFT_03607	63.8908	4.66e-06	yes	shared		SusD
H59DRAFT_03611	0.000460851	1.79e-05
H59DRAFT_03612	0.0907322	4.54e-05				ABC_tran
H59DRAFT_03657	0.00885492	0.000167
H59DRAFT_03712	11.8838	4.32e-05				DUF4465
H59DRAFT_03736	15.4965	0.000204				Sigma70_r2
H59DRAFT_03754	13.5054	0.000498				DUF4361
H59DRAFT_03756	11.3972	0.000514	yes	shared		Plug
H59DRAFT_03757	21.8947	0.00174	yes	shared		TIG
H59DRAFT_03760	14.283	0.00547				DUF4964
H59DRAFT_03785	0.0881677	0.00172				NTP_transferase
H59DRAFT_03786	0.0823078	7.34e-05				GDP_Man_Dehyd
H59DRAFT_03788	0.0960347	0.00556				dTDP_sugar_isom
H59DRAFT_03811	12.8738	0.000153	yes	shared		SusC-like
H59DRAFT_03813	41.8116	0.00468	yes	shared		SusD
H59DRAFT_03867	0.0582203	0.000108				Phage_integrase
H59DRAFT_03889	1892.45	0.00104
H59DRAFT_03890	667.156	0.000113				His_kinase
H59DRAFT_03891	546.474	0.000289				His_kinase
H59DRAFT_03892	381.44	6.58e-05				Response_reg
H59DRAFT_03896	72.8719	1.41e-05				Ligase_CoA
H59DRAFT_03903	14.3561	9.87e-05				Sugar_tr
H59DRAFT_03908	10.8121	2.47e-05
H59DRAFT_04000	0.00131744	5.56e-05
H59DRAFT_04004	0.0277438	9.34e-05				DUF3875
H59DRAFT_04005	0.00172248	2.97e-05
H59DRAFT_04009	0.0250275	0.00014				Transposon_TraM
H59DRAFT_04010	0.0344103	0.000425				DUF4138
H59DRAFT_04011	0.0340578	0.000887				DUF3945
H59DRAFT_04013	0.0156158	0.000668				DUF1738
H59DRAFT_04014	0.0346539	0.00279				SSB
H59DRAFT_04029	15.4549	4.78e-05				RHS_repeat
H59DRAFT_04075	10.6182	2.17e-05				DUF2582
H59DRAFT_04102	22.7078	6.3e-05				Cthe_2159
H59DRAFT_04110	32.3712	5.27e-05
H59DRAFT_04187	53.1651	7.16e-05	yes	shared		Metallophos
H59DRAFT_04188	56.0931	0.00489	yes	shared		Glyco_tran_WbsX
H59DRAFT_04189	90.1207	0.000235	yes	shared		SusD-like
H59DRAFT_04190	51.0946	0.000388	yes	shared		SusC-like
H59DRAFT_04191	15.6264	0.000736	yes	shared	GH92	Glyco_hydro_92
H59DRAFT_04193	11.5663	2.87e-05	yes	shared		Alk_phosphatase
H59DRAFT_04230	16.2946	0.00146
H59DRAFT_04232	52.6759	0.000263				Phage_integrase
H59DRAFT_04234	149.603	1.91e-05
H59DRAFT_04237	102.367	0.000206				HTH_17
H59DRAFT_04240	202.833	0.00418				Topoisom_bac
H59DRAFT_04243	41.0435	1.03e-05				RVT_1
H59DRAFT_04244	11.6627	0.00121				SNF2_N
H59DRAFT_04337	10.2919	9.77e-05
H59DRAFT_04341	14.2552	0.00198				Toprim_2
H59DRAFT_04342	12.3877	6.26e-05				AAA_25
H59DRAFT_04348	439.946	7.19e-07				RteC
H59DRAFT_04360	178.551	6.79e-05				AAA_10
H59DRAFT_04365	684.631	2.4e-05				DUF3989
H59DRAFT_04366	83.3622	0.000258				Transposon_TraM
H59DRAFT_04367	91.1802	9.42e-05				DUF4138
H59DRAFT_04390	0.0436272	0.000295				HHH_3
H59DRAFT_04408	17.6772	0.00221
H59DRAFT_04434	0.081501	0.000721
H59DRAFT_04454	181.279	4.41e-05				DUF3244
H59DRAFT_04455	27.6111	1.95e-05
H59DRAFT_04492	0.0014224	3.22e-05
H59DRAFT_04527	10.9532	9.89e-05	yes	mucin		FecR
H59DRAFT_04528	35.7368	0.00371	yes	mucin		SusC-like
H59DRAFT_04558	0.0526735	0.00068				SusD
H59DRAFT_04604	126.844	0.000926
H59DRAFT_04617	18.6735	0.000585				TetR_N
H59DRAFT_04618	49.5888	0.00275
H59DRAFT_04619	70.2887	7.2e-06				OmpA
H59DRAFT_04620	61.9451	1.26e-05
H59DRAFT_04630	22.4907	0.00039				HlyD_3
H59DRAFT_04631	30.1402	2.74e-05				ABC_tran
H59DRAFT_04632	27.146	0.000484				DUF2807
H59DRAFT_04634	13.7413	0.00105				FtsX
H59DRAFT_04636	20.7122	0.000412				FtsX
H59DRAFT_04641	0.0458041	3.33e-05				CarbopepD_reg_2
H59DRAFT_04677	0.0664759	0.00185				DUF5074
H59DRAFT_04693	0.0707223	0.00442				Acetyltransf_1
H59DRAFT_04707	21.4283	0.000151				DHDPS
H59DRAFT_04718	2830.01	0.00176				CarbopepD_reg_2
H59DRAFT_04719	343.247	7.21e-05
H59DRAFT_04720	809.68	0.00026				His_kinase
H59DRAFT_04721	465.566	0.000306				His_kinase
H59DRAFT_04722	559.239	0.00166				Response_reg
H59DRAFT_04745	38.8587	5.73e-05				Carboxyl_trans
H59DRAFT_04747	33.4775	5.1e-05				Biotin_lipoyl
H59DRAFT_04750	0.0370725	0.000146				Methyltransf_11
H59DRAFT_04751	0.0303833	8.86e-05				DUF452
H59DRAFT_04752	0.0362834	5.5e-05				Aminotran_1_2
H59DRAFT_04757	0.0262629	0.00184				MFS_1
H59DRAFT_04758	10.6061	0.000281				Transgly_assoc
H59DRAFT_04773	0.0248283	2.19e-05				TonB_dep_Rec
H59DRAFT_04774	0.0236262	7.01e-05				DUF4625
H59DRAFT_04779	14.3637	0.000164				Alginate_exp
H59DRAFT_04799	54.6188	6.53e-05
H59DRAFT_04808	0.0783848	3.93e-05				MatE
H59DRAFT_04863	0.0884963	4.56e-05				SusD-like_2
H59DRAFT_04864	0.0712412	7.28e-06				TonB_dep_Rec
H59DRAFT_04877	0.043471	0.00197				EamA
H59DRAFT_04879	12.5227	0.000159	yes	shared		TonB_dep_Rec
H59DRAFT_04881	27.123	0.000257	yes	shared		BACON
H59DRAFT_04882	31.1938	0.000604	yes	shared	GH2-CBM57	Glyco_hydro_2
H59DRAFT_04926	0.0956459	0.000981				adh_short
H59DRAFT_04969	10.636	2.1e-05				DUF2339
H59DRAFT_04982	30.9625	1.07e-05				DUF4488
H59DRAFT_04983	28.101	0.000443			GH88	Glyco_hydro_88
H59DRAFT_05021	0.0940781	3.5e-05				TrkA_C
H59DRAFT_05027	11.9896	6.17e-05	yes	shared		Susc-like
H59DRAFT_05028	22.8142	0.000219	yes	shared		SusD-like
H59DRAFT_05030	42.1191	0.00321	yes	shared		DUF1735
H59DRAFT_05031	22.526	0.000163	yes	shared	GH18
H59DRAFT_05041	12.072	0.000123				CBAH
H59DRAFT_05101	16.2464	3.89e-05				adh_short_C2
H59DRAFT_05108	37.2942	2.89e-05				DUF2582
H59DRAFT_05119	11.3083	0.000108
H59DRAFT_05120	12.9148	4.54e-05
H59DRAFT_05121	11.365	1.26e-05
H59DRAFT_05122	12.1448	2.1e-05
H59DRAFT_05123	10.2761	1.26e-05
H59DRAFT_05124	10.3066	3.67e-05
H59DRAFT_05130	13.7842	1.03e-05
H59DRAFT_05131	18.2184	2.74e-05
H59DRAFT_05132	16.9719	5.72e-05
H59DRAFT_05133	15.0333	0.000189
H59DRAFT_05134	11.7407	1.26e-05
H59DRAFT_05188	33.1773	0.000107			CBM6-GH43_2-CBM6-CBM6	CBM_6
H59DRAFT_05194	10.7294	0.00234				DUF4960
H59DRAFT_05199	22.3331	7.25e-06				A2M
H59DRAFT_05236	15.0863	9.29e-05
H59DRAFT_05245	18.3077	0.00601				FtsX
H59DRAFT_05336	0.00572001	2.85e-05
H59DRAFT_05337	0.00172525	3.69e-05
H59DRAFT_05361	10.8758	2.99e-06	yes	shared	GH92	Glyco_hydro_92
H59DRAFT_05362	18.3295	0.000606	yes	shared		Sigma70_r2
H59DRAFT_05363	12.7521	1.95e-05	yes	shared		FecR
H59DRAFT_05364	12.5843	3.96e-05	yes	shared	GH92	Glyco_hydro_92
H59DRAFT_05365	18.3627	1.04e-05	yes	shared	GH92	Glyco_hydro_92
H59DRAFT_05376	12.9636	0.000329				PLDc_2
H59DRAFT_05388	48.1428	0.00122
H59DRAFT_05430	0.0987081	0.000185				Arginase
H59DRAFT_05431	0.100887	1.26e-05			GT35	Phosphorylase
H59DRAFT_05438	0.0961585	4.48e-05				Ferritin
H59DRAFT_05439	0.0792978	1.79e-05				MarC
H59DRAFT_05440	0.0645263	9.77e-05				Ferritin
H59DRAFT_05506	12.8274	0.000149				PhoH
H59DRAFT_05516	12.8131	6.73e-05				DUF805
H59DRAFT_05567	0.00463289	0.000118
H59DRAFT_05579	13.7244	0.00696			PL1_2
H59DRAFT_05605	23.3926	0.000577				RhaT
H59DRAFT_05607	10.3659	2.47e-05				Fe-ADH
H59DRAFT_05629	14.7288	0.000168			GH92	Glyco_hydro_92
H59DRAFT_05631	20.7928	0.000404	yes	shared		Laminin_G_3
H59DRAFT_05632	39.3836	0.000143	yes	shared		SusE
H59DRAFT_05633	40.7295	4.78e-05	yes	shared	GH76	Glyco_hydro_76
H59DRAFT_05634	41.58	2.62e-05	yes	shared		Plug
H59DRAFT_05635	42.8672	1.91e-05	yes	shared		SusD
H59DRAFT_05636	32.5555	7.91e-05	yes	shared		Laminin_G_3
H59DRAFT_05637	0.0531557	8.45e-05	yes	shared
H59DRAFT_05668	18.0397	0.000561				Ferritin
H59DRAFT_05674	0.00399251	9.25e-05
H59DRAFT_05690	0.00484324	0.000424
H59DRAFT_05691	0.0717044	0.00639				DUF4373
H59DRAFT_05722	1472.43	2.49e-06				zf-CHC2
H59DRAFT_05723	1513.19	7.19e-07				TraO
H59DRAFT_05724	1755.8	4.66e-06				DUF4138
H59DRAFT_05725	2199.79	1.31e-06				Transposon_TraM
H59DRAFT_05726	223.564	5.3e-05				DUF3989
H59DRAFT_05728	277.719	0.00422
H59DRAFT_05731	202.936	0.00841
H59DRAFT_05732	392.005	0.00399				DUF3875
H59DRAFT_05748	29.9233	0.000988				SNF2_N
H59DRAFT_05750	101.992	0.00471				Topoisom_bac
H59DRAFT_05752	145.009	0.000111				DUF3945
H59DRAFT_05754	227.232	4.42e-05				HTH_17
H59DRAFT_05781	0.0868259	0.00122
H59DRAFT_05787	17.4883	4.53e-05				RHS_repeat
H59DRAFT_05930	0.058158	1.03e-05				HAD
H59DRAFT_05985	14.0227	4.66e-06				Usp
H59DRAFT_05986	24.2802	0.000134
H59DRAFT_06005	51.9436	4.84e-06				PepSY_like
H59DRAFT_06006	45.2004	0.000131				PepSY_like
H59DRAFT_06041	11.4495	2.51e-05				RHS_repeat
H59DRAFT_06081	10.2942	0.000129	yes	shared		Ribokinase
H59DRAFT_06082	30.672	6.61e-05	yes	shared		SusC-like
H59DRAFT_06083	42.5529	0.00272	yes	shared		SusD-like
H59DRAFT_06084	26.0519	0.000244	yes	shared		ADP_ribosyl_GH
H59DRAFT_06085	44.7185	0.0046	yes	shared		ADP_ribosyl_GH
H59DRAFT_06086	29.7816	0.00955	yes	shared		ADP_ribosyl_GH
H59DRAFT_06087	24.5965	5.27e-05	yes	shared		Esterase
H59DRAFT_06088	26.1936	0.000804	yes	shared		Esterase
H59DRAFT_06089	30.8908	0.000829	yes	shared		Ureide_permease
H59DRAFT_06090	29.9112	6.87e-05	yes	shared		DUF4595
H59DRAFT_06099	0.055749	0.000108				Pyr_redox_2
H59DRAFT_06100	0.0951437	0.000738				AhpC-TSA
H59DRAFT_06111	16.2428	4.2e-05				Bac_DNA_binding
H59DRAFT_06237	12.1241	0.00333				SusD
hppA	47.8348	4.84e-06
hutH	43.1541	0.00402
hutI	26.6008	6.87e-05
hutU	13.5131	4.66e-05
lctP	10.8159	0.000111
pflB	0.0540924	1.16e-05
prmC	0.0859586	1.93e-05
queC	0.0532544	2.8e-05
queF	0.0486362	7.52e-05
rhaA	16.0741	0.000489
rhaD	10.9876	3.47e-05
sigE	45.592	0.00129
sucC	69.6755	7.2e-06
traK	167.714	0.00929
